# Supplementary material for: A new algorithm Precision OncoPanels (PrOPs) identifies short individualized actionable panels that can guide cancer treatment: a pan-cancer analysis of TCGA cohorts
Source: NAR Genom Bioinform. 2025 Dec 8;7(4):lqaf177. doi: 10.1093/nargab/lqaf177 (PMC12684385; doi:10.1093/nargab/lqaf177)
Supplement: lqaf177_Supplemental_Files [file lqaf177_supplemental_files.zip]

Archive with 6 entries (6 files):
- Supplementary_document_1.pdf
- Supplementary_document_2.pdf
- Supplementary_table_S1.xlsx
- Supplementary_table_S2.xlsx
- Supplementary_table_S3.xlsx
- Supplementary_table_S4.xlsx
