# Supplementary material for: A new algorithm Precision OncoPanels (PrOPs) identifies short individualized actionable panels that can guide cancer treatment: a pan-cancer analysis of TCGA cohorts
Source: NAR Genom Bioinform. 2025 Dec 8;7(4):lqaf177. doi: 10.1093/nargab/lqaf177 (PMC12684385; doi:10.1093/nargab/lqaf177)
Supplement: lqaf177_Supplemental_Files [file lqaf177_supplemental_files.zip › Supplementary_table_S1.xlsx]

## Sheet: Readme
Supplementary table 1
This table contains cohort-wise iPanel genes from all the patients.
The gold standard status of these genes are indicated in the second column.

## Sheet: BRCA
iPanel Genes	Gold standard status
A2M	No
ABL1	Yes
ACTB	Yes
ACTG1	Yes
ACVR2A	Yes
ACVR2B	Yes
ADAM12	No
ADAM9	No
ADCY10	No
ADCY5	Yes
ADCY7	No
ADCY8	Yes
AHSA1	Yes
AK7	No
AK8	Yes
AKAP13	Yes
AKAP8L	No
AKAP9	Yes
AKT1	Yes
AKT3	Yes
ALDOA	Yes
ALK	Yes
AMHR2	No
AMPD2	No
AMPD3	No
AMPH	Yes
ANAPC1	No
ANAPC4	No
ANKZF1	No
ANO9	No
AP2A1	Yes
APBA1	No
APC	Yes
APP	No
ARHGAP35	Yes
ARHGEF2	No
ARID1A	Yes
ARNT	Yes
AR	Yes
ASAH1	No
ASAP2	Yes
ASL	Yes
ATF1	Yes
ATF4	No
ATF6	No
ATF7IP	Yes
ATM	Yes
ATN1	No
ATR	Yes
ATXN1	Yes
AURKA	Yes
BACH1	No
BARX2	No
BAX	Yes
BCL11A	Yes
BCL9	Yes
BIRC5	No
BLM	Yes
BMP2	No
BMP8B	No
BMPER	No
BMPR1B	No
BORA	Yes
BPTF	Yes
BRAF	Yes
BRCA1	Yes
BRCA2	Yes
BRD4	Yes
BRIP1	Yes
BRSK1	Yes
BRSK2	No
BTRC	No
BUB1B	Yes
C3	Yes
CA2	No
CACNA1A	Yes
CACNA1D	Yes
CACNA1E	Yes
CACNA2D3	Yes
CACNB3	No
CAD	No
CADPS	No
CALCRL	No
CALD1	Yes
CALML5	No
CALR	Yes
CANT1	Yes
CAPN1	No
CARD11	Yes
CARM1	No
CASP2	No
CASP5	No
CASP6	No
CASP8	Yes
CASR	No
CBFB	Yes
CBLB	Yes
CBLC	Yes
CBL	Yes
CBX4	No
CCNA2	No
CCNB1	No
CCND1	Yes
CCR1	No
CCR2	No
CCR7	Yes
CD22	No
CD5	No
CDC25C	Yes
CDC27	Yes
CDC34	No
CDC6	No
CDCA4	No
CDCA8	No
CDH1	Yes
CDK16	No
CDK18	No
CDK7	No
CDKN1B	Yes
CDKN2A	Yes
CDS1	No
CELSR1	No
CHD4	Yes
CHEK2	Yes
CHRM2	No
CHRNA1	No
CHUK	No
CIT	No
CLK1	No
CLK2	No
CLSPN	No
CLTC	Yes
CNOT8	No
CNTNAP2	Yes
COL13A1	No
COL4A3	No
COL4A5	No
COL5A1	Yes
COL9A2	Yes
COMP	No
CR2	No
CREB1	Yes
CREB3L4	Yes
CREB3	No
CREBBP	Yes
CREM	No
CRK	No
CRX	No
CSAD	No
CSNK1E	Yes
CSNK1G2	No
CSNK2A2	No
CTCF	Yes
CTSB	No
CUL5	No
CUL9	Yes
CX3CR1	Yes
CXCR1	No
CXCR3	No
CYP21A2	No
CYP2E1	Yes
CYTH2	No
DAB2IP	Yes
DAP3	No
DAXX	Yes
DCAF6	No
DCC	Yes
DDX58	Yes
DGKD	No
DGKI	Yes
DIAPH3	No
DLG1	No
DLG3	Yes
DLGAP3	No
DLGAP5	Yes
DMRTA1	No
DNMT3A	Yes
DNPEP	No
DOCK3	No
DRD2	No
DRD4	No
DTNB	No
DUSP10	No
DVL3	No
DYNC1H1	No
E2F1	No
E4F1	No
EBF2	No
ECD	No
EED	Yes
EEF1A1	Yes
EGR3	Yes
EHMT2	No
EIF2AK1	Yes
EIF2AK2	No
EIF2AK4	Yes
EIF2B1	No
EIF2S2	Yes
EIF3A	Yes
EIF4G2	No
ELF1	Yes
ELK1	No
ENC1	Yes
ENPEP	No
ENPP1	No
ENPP3	No
EP300	Yes
EP400	Yes
EPAS1	Yes
EPHA5	Yes
EPHB2	No
EPOR	No
ERBB2	Yes
ERBB3	Yes
ERG	Yes
ESPL1	Yes
ESR1	Yes
ESR2	No
ETS2	No
ETV1	Yes
ETV7	No
EWSR1	Yes
EYA1	Yes
EZH2	Yes
F12	No
F2	No
F2R	No
FANCC	Yes
FANCD2	Yes
FANCE	Yes
FATE1	No
FBN2	Yes
FBN3	Yes
FBXO5	Yes
FBXW7	Yes
FER	No
FGFR2	Yes
FGFR4	Yes
FKBP8	No
FLI1	Yes
FLII	Yes
FLNA	Yes
FLNB	No
FN1	No
FOXA1	Yes
FOXC1	No
FOXJ1	No
FOXM1	Yes
FOXN1	No
FOXP3	No
FURIN	No
FUT3	No
FZD10	No
FZD9	No
GAB1	No
GABBR1	No
GABBR2	No
GABRB2	Yes
GAS6	No
GATA1	Yes
GATA2	Yes
GATA3	Yes
GATA4	Yes
GCLM	No
GEMIN7	No
GFAP	No
GIT1	No
GLB1	No
GLI2	No
GLI3	Yes
GMEB1	No
GNAI2	Yes
GNAS	Yes
GNB1	Yes
GNB5	No
GOLGA2	Yes
GPI	No
GPR37	No
GPRASP2	No
GPSM2	No
GRB10	No
GRIA3	Yes
GRIK2	Yes
GRIN2A	Yes
GRIN2B	No
GRIN2C	No
GRIN2D	Yes
GRIN3A	No
GRIP1	No
GRK6	No
GTSE1	No
GUCY2C	No
GUCY2D	No
GUCY2F	No
HADHB	No
HCFC1	No
HCK	No
HDAC1	Yes
HDAC4	No
HDAC7	Yes
HES1	Yes
HGF	Yes
HGS	No
HIST2H2BE	No
HLA-DQB1	No
HLA-F	Yes
HMGB2	No
HNF1A	Yes
HNF4A	Yes
HOMER1	No
HOXA1	No
HOXB13	No
HRH2	No
HSD3B2	No
HSF1	Yes
HSPA2	No
HSPA5	No
HSPA8	No
HSPBAP1	No
HTR1A	No
HTR1B	No
HTR1D	No
HTR1F	No
HTT	No
HUWE1	Yes
IARS	No
IDH1	Yes
IFFO1	No
IFI16	No
IFRD1	No
IFT140	Yes
IGF1R	Yes
IL11	No
IL12RB2	No
IL13RA2	No
IL15	No
IL1RL2	No
IL22RA1	No
IL2RA	No
IL6ST	Yes
ILF3	No
INPP4B	Yes
INSRR	No
INSR	Yes
IRF1	Yes
IRF3	No
IRF9	No
ITGB1	No
ITGB4	No
ITGB7	Yes
ITGB8	No
ITPKA	No
JAK2	Yes
JAK3	Yes
JUN	Yes
JUP	No
KAT2B	No
KAT7	Yes
KCNU1	Yes
KDM2B	Yes
KDM4A	No
KDM4B	No
KIF11	No
KIF15	No
KIF20A	No
KIF23	No
KIF2A	No
KIF4A	No
KIFC2	No
KPNA2	No
KRAS	Yes
KRT1	No
L1CAM	No
LAMB2	No
LCP2	No
LMNA	Yes
LMNB1	No
LPXN	No
LRIF1	No
LRP2BP	No
LRRC23	No
LRRK2	Yes
LTA	No
LTBP1	No
MACF1	Yes
MAD2L1	No
MAGED1	Yes
MAGI2	Yes
MAP1A	No
MAP2K4	Yes
MAP3K12	Yes
MAP3K1	Yes
MAP3K3	No
MAP3K8	No
MAP4K1	No
MAPK10	No
MAPK14	No
MAPK3	No
MAPK4	Yes
MAPK6	No
MAPK8IP2	No
MAPK8IP3	No
MAPKAPK2	No
MAPKAPK3	No
MARK2	Yes
MAST1	Yes
MAVS	No
MAZ	Yes
MC4R	No
MCM10	No
MCM3AP	No
MERTK	No
METTL23	Yes
MOGS	No
MRC2	No
MRPS31	Yes
MSH2	Yes
MSH6	Yes
MSX1	No
MSX2	Yes
MTM1	No
MUC1	Yes
MUTYH	Yes
MYBL2	Yes
MYB	Yes
MYCN	Yes
MYO3A	No
MYO5A	Yes
N4BP3	No
NAPA	No
NCAN	No
NCAPG	Yes
NCOA3	Yes
NCOA6	No
NCOR1	Yes
NCOR2	Yes
NEDD4L	No
NEDD4	Yes
NEK1	No
NEK2	Yes
NEK8	No
NEK9	No
NEUROD1	No
NF1	Yes
NFAT5	Yes
NFATC3	No
NFKB1	No
NGF	No
NKRF	No
NME6	No
NME7	No
NOTCH2	Yes
NOTCH3	Yes
NPAS1	No
NPY1R	No
NR1H2	No
NR1H4	Yes
NR3C1	Yes
NR5A1	Yes
NRIP1	Yes
NRXN2	Yes
NSD1	Yes
NT5C1B	No
NTN4	Yes
NTRK1	Yes
NUAK2	No
NUDT3	No
NUDT5	No
NUMA1	Yes
NUP153	No
NUP210	No
NUP214	Yes
OCRL	Yes
OGT	No
ONECUT1	No
OPRD1	Yes
OR13A1	No
OR2L13	Yes
ORC2	No
OTX2	No
PARD3	Yes
PARD6B	Yes
PARP1	No
PAWR	No
PAX2	Yes
PAX5	Yes
PAX6	Yes
PBK	No
PCM1	Yes
PDCD1	No
PDCD6IP	No
PDE6B	No
PDE6C	No
PDHB	Yes
PFKP	Yes
PGR	Yes
PHKB	No
PHLDA1	Yes
PHLPP2	No
PIK3C2G	Yes
PIK3CA	Yes
PIK3CD	Yes
PIK3R1	Yes
PIP4K2C	No
PITPNM1	No
PITX1	No
PITX2	No
PKD1	No
PKLR	No
PKN1	No
PKN3	No
PLA2G4D	Yes
PLA2G4F	No
PLCB2	Yes
PLCB3	No
PLCG1	Yes
PLCH1	No
PLEC	Yes
PLK1	Yes
PLK2	No
PLXNA1	No
PLXNA3	Yes
PML	Yes
POLA1	No
POLE	Yes
POLR1A	No
POLR1D	No
POLR2A	No
POLR2F	No
POLR3E	Yes
POM121	No
POU1F1	No
POU2F1	No
POU4F1	No
PPA1	No
PPARG	Yes
PPFIA3	No
PPIF	No
PPM1A	No
PPM1B	No
PPM1D	Yes
PPM1E	No
PPM1F	Yes
PPP1R12A	No
PPP1R32	No
PPP2CB	No
PPP2R1A	Yes
PPP2R2A	No
PPP2R3C	No
PRC1	No
PRDM1	Yes
PRKACA	Yes
PRKCA	No
PRKCB	Yes
PRKCD	No
PRKCG	Yes
PRKCQ	Yes
PRKDC	Yes
PRKX	Yes
PRLR	Yes
PRPF3	Yes
PRPF6	No
PSEN2	No
PSMC4	No
PSMC6	No
PSMD11	No
PTEN	Yes
PTK2B	Yes
PTK2	Yes
PTPRF	No
PTPRJ	No
PTPRO	Yes
RAB11A	Yes
RAD21	Yes
RAE1	No
RALBP1	No
RAP1GDS1	Yes
RAPGEF6	No
RARA	Yes
RARG	No
RASGRP3	No
RB1CC1	Yes
RB1	Yes
RBBP5	No
RBL1	No
RBM15	Yes
RBM39	Yes
RECQL4	Yes
RELA	Yes
REL	Yes
REPIN1	No
RET	Yes
RFC1	Yes
RGS12	Yes
RGS4	No
RINT1	No
RIT2	Yes
RMI1	No
RNF31	No
ROBO2	Yes
ROR2	No
RPA3	No
RPL13A	Yes
RPL15	No
RPS4X	No
RPS6KA1	No
RPS6KA2	No
RPS6KB2	No
RPTOR	Yes
RRM1	No
RTN3	No
RUNX1T1	Yes
RUNX1	Yes
RUNX2	No
RUVBL1	No
RYR2	No
SAT1	No
SDC1	No
SELL	No
SEMA4B	No
SEMA5B	Yes
SEPT2	No
SETDB1	Yes
SF3B1	Yes
SFRP4	Yes
SH2D2A	No
SH3GL2	No
SIN3A	Yes
SIRT6	No
SIT1	No
SI	Yes
SKIL	No
SLC30A9	No
SLC44A4	No
SMAD3	Yes
SMAD5	No
SMC1A	Yes
SMC2	Yes
SNAI1	No
SNAP23	No
SNW1	No
SOCS4	No
SOX9	Yes
SP1	No
SP3	No
SPAG5	No
SPDYE6	No
SPEN	Yes
SPHK2	No
SPTA1	Yes
SPTAN1	Yes
SREBF1	No
SREBF2	No
SRM	No
SSRP1	No
STAT1	No
STAT2	No
STAT3	Yes
STAT4	Yes
STAT5A	No
STAT5B	Yes
STAT6	Yes
STEAP3	No
STIP1	No
STK11	Yes
STK4	Yes
SYMPK	No
SYNE1	Yes
TAB3	Yes
TACC3	No
TAOK3	No
TBK1	Yes
TBL1XR1	Yes
TBP	Yes
TBX3	Yes
TBX5	No
TCF12	Yes
TCF25	No
TCF4	Yes
TCF7L2	Yes
TFAP2A	Yes
TFAP4	Yes
TFDP1	Yes
TFDP2	No
TGFB1	No
TIAM2	No
TICAM2	No
TIMP3	No
TIPIN	Yes
TIRAP	No
TJP1	Yes
TLE1	Yes
TLN1	No
TLR7	Yes
TLR8	No
TLX2	No
TM4SF1	No
TMEM132A	No
TNFRSF11B	No
TOPBP1	No
TP53I3	No
TP53	Yes
TP73	Yes
TPH1	No
TPM3	Yes
TPR	Yes
TRIB3	No
TRIM24	Yes
TRIM28	Yes
TRPC5	No
TRPS1	Yes
TRPV5	Yes
TRRAP	Yes
TSC1	Yes
TSC2	Yes
TTK	Yes
TUBB4B	No
TYK2	No
TYR	No
UBE2A	Yes
UBTF	No
UCP2	No
UGT1A10	No
ULK1	No
UNC5D	Yes
USF1	No
USH2A	Yes
USP5	Yes
USP7	Yes
UTP14A	No
VAV2	No
VAV3	No
VDAC2	No
VIM	No
WAS	Yes
WDR62	Yes
WIZ	No
WNK1	Yes
WNT2B	No
WNT7A	No
WNT9A	No
WT1	Yes
WWP1	Yes
XIAP	No
XPO1	Yes
YY1	No
ZBP1	No
ZBTB32	No
ZFHX3	Yes
ZIC2	No
ZMIZ1	Yes
ZNF16	No
ZNF658	Yes

## Sheet: COAD
iPanel Genes	Gold standard status
ABL1	Yes
ACVR1B	Yes
ACVR1	Yes
AK8	Yes
APC	Yes
ASAP1	No
ATF6	No
ATM	Yes
AXIN2	Yes
BACH2	Yes
BCR	Yes
BRAF	Yes
BUB1	No
CASP8	Yes
CBLB	Yes
CCNB1	No
CCR5	Yes
CDC14B	No
CDC16	No
CDC23	Yes
CDC27	Yes
CDCA4	No
CDK9	No
CLTC	Yes
COL18A1	No
COL4A4	No
CREBBP	Yes
CSNK2A1	Yes
CSNK2B	Yes
CTNNB1	Yes
CUL1	Yes
DCN	No
DCTPP1	No
DGKI	Yes
E2F7	No
EGFR	Yes
EIF2AK1	Yes
EIF2B5	No
EIF3F	No
ELF3	Yes
EP300	Yes
EPAS1	Yes
EPHB2	No
EPN2	No
FANCA	Yes
FBXW7	Yes
FER	No
FN1	No
FOXO4	Yes
FOXP3	No
GATA6	Yes
GNA15	Yes
GRIA4	No
GRM4	No
HDAC3	No
HECW2	Yes
HTT	No
HUWE1	Yes
ICAM1	No
INHBA	Yes
INPPL1	Yes
IRAK1	No
ITGA7	No
ITGAM	No
ITPR1	No
JAK3	Yes
KDM5A	Yes
KIF20B	No
KMT2A	Yes
KPNA1	No
KRAS	Yes
LAMA2	Yes
LCK	Yes
LEF1	Yes
LPAR2	No
LYN	Yes
MACF1	Yes
MAP2K4	Yes
MAPK9	No
MAPKAPK5	Yes
MCM10	No
MCM3	No
MCM7	Yes
MMP7	No
MYBBP1A	No
MYBL2	Yes
NCOA1	Yes
NFATC2	Yes
NGEF	Yes
NLK	No
NOTCH3	Yes
NR2F2	No
PATZ1	Yes
PCNA	No
PDGFRB	Yes
PIK3CG	Yes
PIK3R1	Yes
PJA1	No
PKMYT1	No
PLA2G4D	Yes
PLK1	Yes
PLXNA3	Yes
PPM1D	Yes
PRKCG	Yes
PRPF3	Yes
PSMC3	Yes
RAD18	No
RANBP17	No
RASA1	Yes
RBBP7	No
RBL1	No
RICTOR	Yes
RUNX1	Yes
RUVBL1	No
SALL4	Yes
SETDB1	Yes
SF3B1	Yes
SHANK1	Yes
SIN3B	Yes
SMAD1	No
SMAD2	Yes
SMAD4	Yes
SMC4	Yes
SNAPC4	No
SOX9	Yes
SPTBN4	Yes
SRPK1	No
STARD13	No
STAT3	Yes
TBP	Yes
TCF7L2	Yes
TERT	Yes
TFAP2A	Yes
TFAP2C	No
TNKS2	No
TP53	Yes
TPX2	Yes
TRIM24	Yes
TRIM28	Yes
TRPV6	Yes
TRRAP	Yes
TTN	No
UHMK1	No
UIMC1	No
UNK	No
USP28	Yes
UTP14A	No
VCAM1	No
WEE1	No
WIF1	Yes
WNT10B	No
WNT3	No
WNT7B	No
WT1	Yes
ZAP70	No
ZBTB18	No
ZEB1	Yes

## Sheet: GBM
iPanel Genes	Gold standard status
A1BG	No
ABL1	Yes
ADD1	No
ANGPT4	No
ANK1	Yes
ATAD2	Yes
ATN1	No
ATR	Yes
BCL6	Yes
C2	No
CBL	Yes
CCNA1	No
CDKN1A	Yes
CDKN2A	Yes
CDKN2B	Yes
CHEK1	No
CHEK2	Yes
COL4A1	Yes
COL6A2	No
COL6A3	Yes
CREBBP	Yes
CRY1	No
CTSG	No
DTYMK	No
EBF2	No
EGF	No
EGFR	Yes
EGR1	Yes
EXOC7	Yes
FAM124B	No
FHL3	No
FN1	No
FOXA1	Yes
GAPDH	No
GATA1	Yes
HCK	No
HCLS1	No
HIPK1	No
HNF1A	Yes
HSPG2	Yes
IRAK1	No
ITGB4	No
ITGB7	Yes
JAK2	Yes
KLRC3	No
LAMB4	No
LILRB4	No
LRIF1	No
LRP1	Yes
LRP2	No
LTF	No
LYN	Yes
MAP4K1	No
MAPK1	Yes
MAPKAPK2	No
MDC1	Yes
MECOM	Yes
MORF4L1	No
MVP	No
NCOA3	Yes
NFKBIA	Yes
NGF	No
NID1	Yes
NOTCH4	Yes
NPM1	Yes
OS9	Yes
PDGFRA	Yes
PGR	Yes
PIK3CA	Yes
PIK3R1	Yes
PIK3R5	Yes
PIP5K1B	No
PIP	No
PKN2	No
PLG	No
PSMA5	No
PTEN	Yes
RB1	Yes
RPL15	No
SOCS1	Yes
SSRP1	No
STAT3	Yes
SYNE1	Yes
TAP2	No
TEAD1	No
TGFBR1	Yes
TMPRSS6	No
TP53	Yes
TP63	Yes
TRIM24	Yes
TRIP6	No
TRPC6	Yes
TRPV6	Yes
TRRAP	Yes
TSGA10	No
TUBA1A	No
VCAN	Yes
WDR33	No
ZBP1	No
ZFHX3	Yes
ZXDA	No
ZYX	No

## Sheet: LIHC
iPanel Genes	Gold standard status
ABLIM1	No
ACACA	No
ACHE	No
ACO2	No
ACSS2	No
ACTC1	No
ACVR2A	Yes
ADAM12	No
ADAM15	No
ADAM9	No
ADCY10	No
ADCY4	No
ADCY6	No
ADORA2A	No
ADRB2	No
AFAP1	No
AGAP2	No
AHR	No
AKT2	Yes
AKT3	Yes
ALB	Yes
AMPH	Yes
ANAPC2	No
ANXA7	No
AOX1	Yes
AP2B1	No
APC	Yes
APOB	Yes
APOH	No
ARF1	No
AR	Yes
ATAD2	Yes
ATM	Yes
ATR	Yes
AXIN1	Yes
AXIN2	Yes
BCL11A	Yes
BCL2	Yes
BLM	Yes
BMP5	Yes
BMX	No
BORA	Yes
BRCA1	Yes
BUB1B	Yes
BUB1	No
C7orf25	No
CACNA1A	Yes
CACNA1C	Yes
CACNA1E	Yes
CACNA1I	No
CAMK1G	No
CAMK2A	No
CAMKK1	No
CASK	No
CASP3	Yes
CASP9	Yes
CBL	Yes
CCNA2	No
CCNB1	No
CCNB2	Yes
CCNC	Yes
CCNE1	Yes
CCT5	No
CDC25C	Yes
CDC42	Yes
CDC7	No
CDK12	Yes
CDK1	No
CDK9	No
CDKN1A	Yes
CDKN2A	Yes
CDKN3	No
CDT1	No
CEBPA	Yes
CELSR3	No
CEP250	No
CHD3	Yes
CHEK1	No
CHEK2	Yes
CLK1	No
CLK2	No
CMYA5	No
COL4A1	Yes
COL4A2	Yes
COL4A3	No
COL4A6	No
COL6A3	Yes
CREBBP	Yes
CTDP1	No
CTNNB1	Yes
CTNND2	Yes
CUL4B	Yes
CXCR4	Yes
DBP	No
DCC	Yes
DCHS1	Yes
DCLK1	Yes
DCTN1	Yes
DDB1	No
DIAPH3	No
DLG5	No
DMPK	No
DNM2	Yes
DNM3	No
DPF2	No
DUSP9	Yes
DVL2	No
DYNC1I1	Yes
E2F1	No
E2F3	Yes
E2F7	No
EBF1	Yes
ECT2	Yes
EDA2R	No
EDNRA	No
EEF1G	No
EHMT1	No
EIF2AK1	Yes
EIF2AK2	No
EIF2AK3	Yes
ELAVL1	Yes
ELF1	Yes
EP300	Yes
EPHB1	Yes
EPHB3	No
ERCC5	Yes
ERG	Yes
ERN1	No
ETS1	Yes
EWSR1	Yes
F5	Yes
FANCM	Yes
FASN	No
FAU	No
FBN3	Yes
FGFR2	Yes
FGFR4	Yes
FLNA	Yes
FLNC	No
FLOT1	No
FOSL2	No
FOXJ2	No
FOXO1	Yes
FOXO4	Yes
FURIN	No
GAB2	No
GABBR1	No
GADD45G	No
GATA3	Yes
GBP2	No
GCM1	No
GFI1	No
GIPC1	No
GLI2	No
GLI3	Yes
GNAS	Yes
GNB2	No
GNB5	No
GNRH1	No
GPIHBP1	No
GPRASP1	No
GRIK5	Yes
GRIN2C	No
HDAC1	Yes
HDAC2	Yes
HDAC4	No
HECW2	Yes
HGS	No
HIF1A	Yes
HIPK2	Yes
HLA-A	Yes
HNF1A	Yes
HNRNPAB	No
HOXC6	Yes
HSP90AA1	Yes
HSPA9	No
HSPG2	Yes
HTR7	Yes
IFNG	No
IGF1R	Yes
IL11RA	No
IL12RB2	No
IL6	No
IL6ST	Yes
INSRR	No
IRAK1	No
ITGA6	No
ITGAM	No
ITGAV	Yes
ITGB3	No
ITGB4	No
ITGB5	No
ITPR1	No
ITPR3	Yes
JAK1	Yes
JUND	No
KAT2B	No
KAT5	No
KAT6A	Yes
KCNA5	No
KDR	Yes
KIF11	No
KIF13A	Yes
KIT	Yes
KLF5	Yes
KMT2A	Yes
KMT2D	Yes
KPNA2	No
KRAS	Yes
KRT18	No
LAMB4	No
LASP1	Yes
LCK	Yes
LEF1	Yes
LHX3	No
LPCAT2	No
LRP1	Yes
LRRK1	Yes
MADD	No
MAGEA11	No
MAML3	Yes
MAP3K11	No
MAP3K1	Yes
MAP3K4	Yes
MAP3K7	No
MAP4K3	Yes
MAPK14	No
MAPK1	Yes
MAPK4	Yes
MAPK9	No
MAPT	No
MARK4	No
MAST2	No
MAST4	Yes
MATK	No
MAVS	No
MAZ	Yes
MCF2L	No
MCM10	No
MDC1	Yes
MECOM	Yes
MED14	No
MED25	No
MEF2A	No
MELK	No
MICA	No
MITF	Yes
MLH1	Yes
MMP7	No
MSH2	Yes
MTOR	Yes
MYB	Yes
MYCN	Yes
MYO3A	No
MYO5B	Yes
NBEA	Yes
NCL	No
NCOA2	Yes
NCOA6	No
NCOR2	Yes
NDN	No
NEK11	No
NFATC2	Yes
NFATC4	Yes
NFE2L2	Yes
NFE2	No
NFIC	No
NFKB2	Yes
NFKBIA	Yes
NINL	No
NME1-NME2	No
NOS3	No
NOTCH1	Yes
NOTCH3	Yes
NOTCH4	Yes
NR1I2	Yes
NR2C2	No
NRBP2	No
NRXN1	No
OBSCN	Yes
OR51E2	No
PAX5	Yes
PAX8	Yes
PBK	No
PCM1	Yes
PCSK1	No
PDE1A	No
PDE3A	No
PDGFB	Yes
PDGFD	No
PDX1	No
PDZD2	Yes
PGR	Yes
PHKB	No
PHLPP2	No
PIK3R1	Yes
PIKFYVE	No
PIP4K2B	No
PITX1	No
PITX2	No
PKMYT1	No
PLA2G4A	No
PLA2G4C	No
PLA2G4E	No
PLA2R1	Yes
PLCB1	No
PLCB3	No
PLCB4	Yes
PLCD4	No
PLCE1	Yes
PLCG1	Yes
PLCH1	No
PLEC	Yes
PLK4	No
PLXNA1	No
PLXNA4	No
POLD1	Yes
POLR1A	No
POLR2G	No
POU2AF1	Yes
POU3F2	No
POU6F1	No
POU6F2	Yes
PPP1R1B	No
PPP1R3F	No
PPP2CA	No
PPP2R5D	No
PPP3CA	Yes
PRKAA1	No
PRKACB	No
PRKAG3	No
PRKCB	Yes
PRKCE	No
PRKCQ	Yes
PRKCZ	Yes
PRKD1	Yes
PRKD2	Yes
PRKG1	Yes
PSMA1	No
PSMA5	No
PTK2	Yes
PTPN12	Yes
PTPN14	Yes
PTPRC	Yes
PUF60	No
RAB34	No
RAC3	No
RAD54B	No
RANBP9	Yes
RAPGEF1	Yes
RAPGEF3	Yes
RARG	No
RASA1	Yes
RB1CC1	Yes
RB1	Yes
RBL1	No
RECQL4	Yes
RELA	Yes
REPIN1	No
RIPK3	No
ROR2	No
RPA2	No
RPL5	Yes
RPL8	No
RPS3A	Yes
RPS6KA2	No
RPS6KA3	Yes
RPS6KA5	No
RPS6KA6	No
RPTOR	Yes
RUNX1T1	Yes
RUNX2	No
RXRB	No
RYR1	Yes
RYR2	No
RYR3	No
SALL4	Yes
SDCBP2	No
SDK1	Yes
SDK2	Yes
SEPT3	No
SF3B3	Yes
SH3RF1	No
SIRT6	No
SIX2	Yes
SKI	Yes
SLC34A1	No
SMAD2	Yes
SMAD3	Yes
SMAD4	Yes
SMAD6	Yes
SMARCA4	Yes
SMC1A	Yes
SNIP1	No
SOS1	Yes
SOX5	Yes
SOX9	Yes
SP1	No
SP3	No
SPAG5	No
SPI1	Yes
SPTA1	Yes
SPTBN1	No
SRC	Yes
SREBF1	No
SRPK2	No
STAT1	No
STAT3	Yes
STAT4	Yes
STK10	No
STMN2	No
SWAP70	Yes
SYT3	No
TACC2	No
TAF4B	No
TBX3	Yes
TCF4	Yes
TDG	Yes
TELO2	No
TFAP2A	Yes
TFAP2C	No
TFDP1	Yes
TFE3	Yes
TGFB3	No
TLE1	Yes
TLN1	No
TLN2	No
TLR8	No
TNC	Yes
TOP2A	No
TP53BP1	Yes
TP53	Yes
TP63	Yes
TPM3	Yes
TRAK2	No
TRPM7	No
TSC1	Yes
TSC2	Yes
TTN	No
TUBA4A	No
TXK	No
TXNIP	Yes
TYRO3	No
UBA52	No
UBR5	Yes
UCHL5	Yes
USP45	No
VAV3	No
VPS51	Yes
WNK4	No
WT1	Yes
XPO1	Yes
YWHAE	Yes
ZAP70	No
ZBTB14	No
ZBTB18	No
ZEB1	Yes
ZNF134	No
ZNF135	No
ZNF227	Yes
ZNF398	No
ZNF420	No
ZNF703	No

## Sheet: LUAD
iPanel Genes	Gold standard status
ACTC1	No
ACTN2	No
ADCY10	No
AK5	No
AKAP9	Yes
ALDOA	Yes
ALG10B	No
ALOX15	No
AMPH	Yes
ANAPC1	No
APC	Yes
ARID1A	Yes
AR	Yes
ATF2	No
ATF6	No
ATF7IP	Yes
ATM	Yes
AXL	No
BACH2	Yes
BARD1	Yes
BCL2L11	Yes
BLM	Yes
BPTF	Yes
BRAF	Yes
BRCA1	Yes
BRCA2	Yes
BRIP1	Yes
BUB1B	Yes
CACNA1F	No
CAMK2B	No
CAMKK1	No
CARM1	No
CASP3	Yes
CASP8	Yes
CBLB	Yes
CCDC106	No
CCL7	No
CCNE1	Yes
CD79B	Yes
CDC20	Yes
CDC23	Yes
CDC25A	Yes
CDC7	No
CDCA4	No
CDH2	Yes
CDK10	No
CDK17	No
CDKN1B	Yes
CDKN2A	Yes
CDT1	No
CHD8	Yes
CHRD	No
CITED2	Yes
CNTNAP2	Yes
COL2A1	Yes
COL6A3	Yes
CPE	No
CREBBP	Yes
CRMP1	No
CSNK2B	Yes
CSTF2	No
CTNNB1	Yes
CUX1	Yes
CXCR3	No
CYP17A1	No
CYP2A6	No
CYP2C9	Yes
CYTH2	No
DAPP1	No
DEK	Yes
DLG3	Yes
DMD	Yes
DNMT1	Yes
DRD2	No
DSP	Yes
E2F2	Yes
EBF2	No
EED	Yes
EEF1A2	No
EGFR	Yes
EIF2AK1	Yes
EIF2S3	No
EIF3L	No
EIF4E	No
EIF6	No
ELF2	No
ELF3	Yes
ENPP1	No
ENTPD1	No
EPHA3	Yes
EPHA6	Yes
EPHA7	Yes
EPN2	No
ERBB2	Yes
ERBB3	Yes
ESR1	Yes
ETS2	No
EZH2	Yes
F13A1	No
F8	Yes
FANCD2	Yes
FBN3	Yes
FCGR1A	No
FGB	Yes
FGF9	No
FKBP3	No
FOSL2	No
FOXA1	Yes
FOXD1	No
FOXM1	Yes
FOXO3	Yes
FOXO4	Yes
FOXP3	No
FURIN	No
FYN	Yes
FZD7	No
GLI2	No
GLI3	Yes
GNAQ	Yes
GNAS	Yes
GNG3	Yes
GOLGA3	No
GPS1	Yes
GRIK2	Yes
GRIN2C	No
GSTM3	No
GUCY2C	No
HDAC2	Yes
HIF3A	No
HIP1	Yes
HIPK2	Yes
HIRA	No
HMGA2	Yes
HNF4A	Yes
HNRNPL	Yes
HOXA9	Yes
HSPA1L	Yes
HYAL2	No
ICK	No
IFNG	No
IGSF1	No
IKBKE	No
IL5RA	No
INPPL1	Yes
IRF7	Yes
ITGA5	No
ITGB1	No
ITGB2	No
ITGB4	No
ITPR2	No
ITPR3	Yes
JAK2	Yes
JAK3	Yes
KAT2B	No
KIF11	No
KIF20B	No
KIF7	No
KLF5	Yes
KPNA2	No
KRAS	Yes
LAMA2	Yes
LAMB1	Yes
LAMB4	No
LAT	No
LCK	Yes
LCP2	No
LEF1	Yes
LIG1	No
LMO4	No
LTBP1	No
LYN	Yes
MAP3K6	Yes
MAP3K7	No
MAPK7	Yes
MAPK9	No
MAX	Yes
MAZ	Yes
MCM5	Yes
MDC1	Yes
MET	Yes
MMP1	No
MTMR4	No
MVP	No
MYBL2	Yes
MYB	Yes
MYCN	Yes
NCOA1	Yes
NCOR2	Yes
NFATC3	No
NGEF	Yes
NGFR	No
NINL	No
NKX2-1	Yes
NPM1	Yes
NRF1	No
NRIP1	Yes
NRXN2	Yes
NT5C1B	No
NUP214	Yes
NUP98	Yes
OGT	No
PAFAH1B2	Yes
PAK1IP1	No
PAK3	Yes
PAPPA	No
PARP1	No
PCK1	No
PDE2A	No
PDE3A	No
PDE9A	No
PF4	No
PGAM5	No
PIAS3	No
PIK3C2B	Yes
PIK3CA	Yes
PIK3R3	Yes
PITX2	No
PLA2G4A	No
PLA2G4C	No
PLCH1	No
PLK1	Yes
PLXNB2	Yes
PLXNB3	No
POLR2A	No
POLR3E	Yes
POLR3G	No
POU2F1	No
PPM1G	No
PPP1R15B	No
PPP1R1B	No
PPP2R2B	No
PPP2R2C	No
PPP2R3B	No
PRC1	No
PRIM1	No
PRIM2	No
PRKAA1	No
PRKACB	No
PRKCA	No
PRKD1	Yes
PRKDC	Yes
PRKG1	Yes
PRKRA	No
PRPF3	Yes
PSMC2	No
PSMD14	No
PTEN	Yes
PTK2	Yes
PTMA	Yes
PTPN4	No
PTPRD	Yes
PTPRH	No
RAB38	No
RAP1GDS1	Yes
RAPGEF6	No
RB1	Yes
RBBP8	No
RET	Yes
RGS7	Yes
RHOA	Yes
ROCK1	No
RPL23A	No
RPL8	No
RPS6KA3	Yes
RUNX1	Yes
RUNX2	No
RYR1	Yes
RYR2	No
SALL1	Yes
SALL4	Yes
SF1	Yes
SFN	No
SKP2	Yes
SLC12A2	No
SLC44A5	Yes
SMAD2	Yes
SMAD4	Yes
SMO	Yes
SORL1	No
SP1	No
SPDYE1	No
SPEN	Yes
SRD5A3	No
SRGAP3	Yes
STAT1	No
STAT4	Yes
STAT5A	No
STK11	Yes
STK4	Yes
SYN1	No
SYNJ1	No
TAF15	Yes
TBK1	Yes
TCF3	Yes
TCF7L2	Yes
TFAP2A	Yes
TFAP4	Yes
TGS1	Yes
TIAM1	No
TIAM2	No
TIMELESS	No
TLR4	Yes
TNC	Yes
TNFRSF11B	No
TNFRSF18	No
TNNT1	No
TOP1	Yes
TOP2A	No
TOPBP1	No
TP53	Yes
TP63	Yes
TRADD	No
TRAF3IP2	No
TRIM28	Yes
TRPS1	Yes
TRRAP	Yes
TSC1	Yes
TTBK1	No
TTF2	No
TTN	No
TWIST1	Yes
TWISTNB	No
UBQLN4	No
UBR5	Yes
USP16	Yes
USP1	No
VAV2	No
VCAN	Yes
VRK2	No
VSX1	No
WEE1	No
WNT10A	No
WRN	Yes
XK	No
XPO1	Yes
YBX1	No
ZAP70	No
ZBTB17	No
ZEB1	Yes
ZFHX3	Yes
ZIC2	No
ZNF189	No
ZNF227	Yes
ZNF350	No
ZNF382	No
ZNF408	No

## Sheet: SKCM
iPanel Genes	iPanel Genes	Gold standard status
	A2M	No
	ABL1	Yes
	ACTG1	Yes
	ACTN4	No
	ADAM10	Yes
	ADAM15	No
	ADCY5	Yes
	ADCY6	No
	AFAP1L1	No
	AKT2	Yes
	AKT3	Yes
	ALK	Yes
	AMPH	Yes
	ANGPT1	Yes
	ANTXR1	No
	AP1B1	Yes
	AP1M1	No
	AP2A1	Yes
	APC	Yes
	APLP1	No
	APP	No
	ARAP1	No
	ARFGAP1	No
	ARHGAP32	Yes
	ARHGEF2	No
	ARHGEF4	No
	ARID1A	Yes
	ARIH2	No
	ARNT2	Yes
	ATAD2	Yes
	ATF5	No
	ATF7IP	Yes
	ATR	Yes
	ATXN1	Yes
	AXIN1	Yes
	B4GALT3	Yes
	BACE2	No
	BAG4	Yes
	BCL3	Yes
	BCR	Yes
	BPTF	Yes
	BRAF	Yes
	BRCA1	Yes
	BRD4	Yes
	BTK	Yes
	CACNA1H	Yes
	CAMK1G	No
	CAMK2G	No
	CAMK4	No
	CAPN1	No
	CARM1	No
	CASP1	No
	CAV1	No
	CBLB	Yes
	CBLC	Yes
	CBX4	No
	CCL11	No
	CD44	No
	CD93	No
	CDC37	Yes
	CDC7	No
	CDH13	Yes
	CDH1	Yes
	CDK2	No
	CDK4	Yes
	CDKN1A	Yes
	CDKN2A	Yes
	CELSR2	No
	CENPJ	Yes
	CHD4	Yes
	CHEK1	No
	CHEK2	Yes
	CHFR	No
	CHRM3	No
	CHUK	No
	CITED1	No
	CLOCK	No
	CLTC	Yes
	CNOT7	No
	CNTN1	Yes
	COL18A1	No
	COL1A1	Yes
	COL1A2	Yes
	COL3A1	Yes
	COL4A1	Yes
	COL7A1	Yes
	COPS3	No
	COX5B	No
	CREB3L1	Yes
	CREB3L4	Yes
	CREB5	No
	CREBBP	Yes
	CSNK2A1	Yes
	CTNNA1	Yes
	CTNNB1	Yes
	CTSL	No
	CUX1	Yes
	CXCR2	Yes
	CYTH2	No
	DAB2IP	Yes
	DAPK2	No
	DAPK3	No
	DAXX	Yes
	DCLK1	Yes
	DCN	No
	DDIT3	Yes
	DDX5	Yes
	DGKD	No
	DGKI	Yes
	DLG5	No
	DNAJB1	Yes
	DNER	Yes
	DNM1	No
	DNMT1	Yes
	DOCK1	No
	DSG3	No
	DSP	Yes
	DUSP16	Yes
	DUSP22	No
	DVL3	No
	DYRK2	No
	ECT2	Yes
	EDN3	No
	EDNRB	Yes
	EGF	No
	EGFR	Yes
	EIF2AK3	Yes
	EIF4G1	No
	ELK1	No
	EP300	Yes
	EPHB4	Yes
	ERBB4	Yes
	ESPL1	Yes
	ESRRA	No
	ETS1	Yes
	ETS2	No
	ETV6	Yes
	EVPL	Yes
	EZH2	Yes
	F8	Yes
	FANCA	Yes
	FBLN1	Yes
	FBXW7	Yes
	FGFR1	Yes
	FGR	No
	FLG	Yes
	FLNA	Yes
	FN1	No
	FOSB	No
	FOS	No
	FOXA2	Yes
	FOXJ1	No
	FOXO1	Yes
	FOXO3	Yes
	FURIN	No
	GATA2	Yes
	GATA6	Yes
	GHR	No
	GIT1	No
	GNA11	Yes
	GNAI1	Yes
	GNAI2	Yes
	GNAQ	Yes
	GNB2	No
	GPHN	Yes
	GRB10	No
	GRB2	Yes
	GSK3B	No
	GTF3C1	No
	GYS1	No
	HCFC1	No
	HDAC4	No
	HDAC5	No
	HDLBP	No
	HERC1	Yes
	HEY1	Yes
	HGF	Yes
	HINFP	Yes
	HIP1	Yes
	HIPK2	Yes
	HLA-DPA1	No
	HNF1A	Yes
	HNRNPD	Yes
	HRAS	Yes
	HSF1	Yes
	HSPB1	No
	HSPG2	Yes
	HTRA1	Yes
	HTT	No
	HUWE1	Yes
	ID2	No
	IDH1	Yes
	IGF1R	Yes
	IKBKB	Yes
	IL1R1	No
	IL2RB	No
	IL6	No
	INPPL1	Yes
	IQGAP1	Yes
	IRAK1	No
	IRS1	Yes
	ITGA11	No
	ITGA2	No
	ITGA3	No
	ITGA5	No
	ITGA7	No
	ITGA8	No
	ITGA9	No
	ITGAM	No
	ITGAV	Yes
	ITGB3	No
	ITGB4	No
	ITGB5	No
	ITGB8	No
	ITPR1	No
	ITPR2	No
	ITPR3	Yes
	JAK1	Yes
	JUP	No
	KAT2B	No
	KCNK3	No
	KDM5A	Yes
	KDR	Yes
	KHDRBS1	No
	KIT	Yes
	KMT2A	Yes
	KMT2D	Yes
	KNG1	No
	KPNA2	No
	KPNA3	No
	L1CAM	No
	LAMA1	No
	LAMA4	Yes
	LAMB3	No
	LEF1	Yes
	LIFR	Yes
	LMNA	Yes
	LNX1	No
	LRP1	Yes
	MAGED1	Yes
	MAGI2	Yes
	MAP2K1	Yes
	MAP2K3	Yes
	MAP2K4	Yes
	MAP2	No
	MAP3K1	Yes
	MAP3K2	No
	MAP3K3	No
	MAP3K5	Yes
	MAP4K4	No
	MAPK11	No
	MAPK12	No
	MAPK1	Yes
	MAPK3	No
	MAPK4	Yes
	MARK2	Yes
	MASP1	No
	MBTPS1	No
	MDC1	Yes
	MECOM	Yes
	MED14	No
	MED24	No
	MEF2A	No
	MEF2D	Yes
	MET	Yes
	MGMT	Yes
	MIB1	No
	MKNK1	Yes
	MPP6	No
	MTOR	Yes
	MTSS1	No
	MYBBP1A	No
	MYC	Yes
	MYH14	No
	NACA	Yes
	NBN	Yes
	NCOA1	Yes
	NCOA3	Yes
	NCOR2	Yes
	NELFB	No
	NF1	Yes
	NFAT5	Yes
	NFATC1	No
	NFE2L2	Yes
	NFIB	Yes
	NFKB1	No
	NKX2-1	Yes
	NLK	No
	NOS1	Yes
	NOS3	No
	NOTCH4	Yes
	NR0B2	No
	NR1D1	No
	NR1H2	No
	NR2F1	No
	NRAS	Yes
	NRCAM	No
	NRIP1	Yes
	NTRK2	Yes
	NTRK3	Yes
	NUAK1	Yes
	NUP214	Yes
	OPRD1	Yes
	PABPC1	Yes
	PACS1	No
	PAG1	Yes
	PAX8	Yes
	PDCD6IP	No
	PDE4DIP	Yes
	PDE8A	No
	PDE8B	No
	PDGFC	Yes
	PDGFRA	Yes
	PDLIM1	No
	PELP1	No
	PER3	Yes
	PGR	Yes
	PHLPP1	Yes
	PI4KB	No
	PIK3CA	Yes
	PIK3CG	Yes
	PIK3R1	Yes
	PIN1	No
	PIP5K1C	No
	PKD1	No
	PLA2G4D	Yes
	PLCB1	No
	PLCD3	No
	PLCD4	No
	PLD1	No
	PLD2	No
	PLK1	Yes
	PLK2	No
	PLK3	No
	POLE	Yes
	PPARA	No
	PPFIA2	No
	PPM1D	Yes
	PPP1CB	No
	PPP1CC	No
	PPP1R26	No
	PPP1R3A	Yes
	PPP1R8	No
	PPP1R9B	Yes
	PPP2R1A	Yes
	PRDM16	Yes
	PRKAA2	No
	PRKAG3	No
	PRKCA	No
	PRKCE	No
	PRKCI	Yes
	PRKDC	Yes
	PRKG1	Yes
	PRMT5	Yes
	PRPF3	Yes
	PRPF6	No
	PRRC2A	No
	PSEN1	No
	PTGES2	No
	PTK2	Yes
	PTPN11	Yes
	PTPN13	Yes
	PTPN14	Yes
	PTPN1	Yes
	PTPRB	Yes
	PTPRD	Yes
	PTPRF	No
	PTPRJ	No
	PTPRR	No
	PXN	No
	RAC1	Yes
	RAD9A	No
	RALGDS	Yes
	RANBP9	Yes
	RAPGEF3	Yes
	RBL2	No
	RBPJ	Yes
	REL	Yes
	REPIN1	No
	ROBO2	Yes
	ROCK1	No
	ROCK2	No
	ROR2	No
	ROS1	Yes
	RPL19	No
	RPTOR	Yes
	RUNX2	No
	RXRA	Yes
	RYR2	No
	RYR3	No
	S100A8	Yes
	SDC3	No
	SERPINB2	No
	SERPINB4	No
	SGK1	Yes
	SGK3	No
	SH3GL1	Yes
	SH3RF1	No
	SHBG	No
	SIRT1	No
	SLC9A1	No
	SLIT3	Yes
	SMAD4	Yes
	SMARCA4	Yes
	SNCA	No
	SND1	Yes
	SNIP1	No
	SNRK	Yes
	SOCS5	No
	SON	Yes
	SORBS2	No
	SOX4	No
	SOX5	Yes
	SOX6	No
	SP1	No
	SPAG9	No
	SPI1	Yes
	SPTBN4	Yes
	SRCAP	Yes
	SREBF2	No
	SREK1	No
	SSRP1	No
	STAT3	Yes
	STAT5A	No
	STAT6	Yes
	STIP1	No
	SVEP1	No
	SYK	Yes
	TAB1	No
	TAF1	Yes
	TAOK2	No
	TBL3	No
	TBP	Yes
	TCF12	Yes
	TCF20	No
	TCF3	Yes
	TCF4	Yes
	TCF7L1	Yes
	TCF7L2	Yes
	TFAP4	Yes
	TFEB	Yes
	TGFBR2	Yes
	TG	Yes
	THBS1	Yes
	TIE1	No
	TLK2	No
	TLN1	No
	TMEM132A	No
	TNC	Yes
	TNK2	No
	TOPBP1	No
	TP53BP1	Yes
	TP53BP2	Yes
	TP53	Yes
	TP63	Yes
	TP73	Yes
	TRAF1	Yes
	TRAF6	Yes
	TRIM24	Yes
	TRIM28	Yes
	TRIM33	Yes
	TRRAP	Yes
	TSC2	Yes
	TUBA1A	No
	TUBA3C	Yes
	TUBG1	No
	UBE3A	No
	UBE3C	No
	UBP1	No
	UBR1	Yes
	UBR5	Yes
	USP1	No
	USP45	No
	VAV3	No
	VCAN	Yes
	VPS51	Yes
	VSX1	No
	WNK1	Yes
	WRN	Yes
	WWP2	No
	XPC	Yes
	YLPM1	No
	YY1	No
	ZBTB7B	Yes
	ZEB1	Yes
	ZFHX3	Yes
	ZFPM2	Yes
	ZHX2	Yes
	ZIC1	Yes
	ZNF382	No
	ZNF384	Yes
	ZNF76	No
