# Supplementary material for: A new algorithm Precision OncoPanels (PrOPs) identifies short individualized actionable panels that can guide cancer treatment: a pan-cancer analysis of TCGA cohorts
Source: NAR Genom Bioinform. 2025 Dec 8;7(4):lqaf177. doi: 10.1093/nargab/lqaf177 (PMC12684385; doi:10.1093/nargab/lqaf177)
Supplement: lqaf177_Supplemental_Files [file lqaf177_supplemental_files.zip › Supplementary_table_S2.xlsx]

## Sheet: Readme
Supplementary Table 2:
Gold standard cancer driver genes used as reference for benchmarking analysis.
These genes were curated from NCG 7.0, CGC and CGI databases.
General and tissue-specific driver genes list for each cancer type is provided in this file.

## Sheet: BRCA
A1CF
ABI1
ABL1
ABL2
ACKR3
ACSL3
ACSL6
ACVR1
ACVR1B
ACVR2A
AFDN
AFF1
AFF3
AFF4
AKAP9
AKT1
AKT2
AKT3
ALDH2
ALK
AMER1
ANK1
APC
APOBEC3B
AR
ARAF
ARHGAP26
ARHGAP5
ARHGEF10
ARHGEF10L
ARHGEF12
ARID1A
ARID1B
ARID2
ARNT
ASPSCR1
ASXL1
ASXL2
ATF1
ATIC
ATM
ATP1A1
ATP2B3
ATR
ATRX
AXIN1
AXIN2
B2M
BAP1
BARD1
BAX
BAZ1A
BCL10
BCL11A
BCL11B
BCL2
BCL2L12
BCL3
BCL6
BCL7A
BCL9
BCL9L
BCLAF1
BCOR
BCORL1
BCR
BIRC3
BIRC6
BLM
BMP5
BMPR1A
BRAF
BRCA1
BRCA2
BRD3
BRD4
BRIP1
BTG1
BTK
BUB1B
C15orf65
CACNA1D
CALR
CAMTA1
CANT1
CARD11
CARS
CASP3
CASP8
CASP9
CBFA2T3
CBFB
CBL
CBLB
CBLC
CCDC6
CCNB1IP1
CCNC
CCND1
CCND2
CCND3
CCNE1
CCR4
CCR7
CD209
CD274
CD28
CD74
CD79A
CD79B
CDC73
CDH1
CDH10
CDH11
CDH17
CDK12
CDK4
CDK6
CDKN1A
CDKN1B
CDKN2A
CDKN2C
CDX2
CEBPA
CEP89
CHCHD7
CHD2
CHD4
CHEK2
CHIC2
CHST11
CIC
CIITA
CLIP1
CLP1
CLTC
CLTCL1
CNBD1
CNBP
CNOT3
CNTNAP2
CNTRL
COL1A1
COL2A1
COL3A1
COX6C
CPEB3
CREB1
CREB3L1
CREB3L2
CREBBP
CRLF2
CRNKL1
CRTC1
CRTC3
CSF1R
CSF3R
CSMD3
CTCF
CTNNA2
CTNNB1
CTNND1
CTNND2
CUL3
CUX1
CXCR4
CYLD
CYP2C8
CYSLTR2
DAXX
DCAF12L2
DCC
DCTN1
DDB2
DDIT3
DDR2
DDX10
DDX3X
DDX5
DDX6
DEK
DGCR8
DICER1
DNAJB1
DNM2
DNMT1
DNMT3A
DROSHA
EBF1
ECT2L
EED
EGFR
EIF1AX
EIF3E
EIF4A2
ELF3
ELF4
ELK4
ELL
ELN
EML4
EP300
EPAS1
EPHA3
EPHA7
EPS15
ERBB2
ERBB3
ERBB4
ERC1
ERCC2
ERCC3
ERCC4
ERG
ESR1
ETNK1
ETV1
ETV4
ETV5
ETV6
EWSR1
EXT1
EXT2
EZH2
EZR
FAM131B
FAM135B
FAM46C
FAM47C
FANCA
FANCC
FANCD2
FANCE
FANCF
FANCG
FAS
FAT1
FAT3
FAT4
FBLN2
FBXO11
FBXW7
FCGR2B
FCRL4
FEN1
FES
FEV
FGFR1
FGFR1OP
FGFR2
FGFR3
FGFR4
FH
FHIT
FIP1L1
FKBP9
FLCN
FLI1
FLNA
FLT3
FLT4
FNBP1
FOXA1
FOXL2
FOXO1
FOXO3
FOXO4
FOXP1
FOXR1
FSTL3
FUBP1
FUS
GAS7
GATA1
GATA2
GATA3
GLI1
GMPS
GNA11
GNAQ
GNAS
GOLGA5
GOPC
GPC3
GPC5
GPHN
GRIN2A
GRM3
H3F3A
H3F3B
HERC2
HERPUD1
HEY1
HIF1A
HIP1
HIST1H3B
HIST1H4I
HLA-A
HLF
HMGA1
HMGA2
HNF1A
HNRNPA2B1
HOOK3
HOXA11
HOXA13
HOXA9
HOXC11
HOXC13
HOXD11
HOXD13
HRAS
HSP90AA1
HSP90AB1
ID3
IDH1
IDH2
IGF2BP2
IKBKB
IKZF1
IL2
IL21R
IL6ST
IL7R
IRF4
IRS4
ISX
ITGAV
ITK
JAK1
JAK2
JAK3
JAZF1
JUN
KAT6A
KAT6B
KAT7
KCNJ5
KDM5A
KDM5C
KDM6A
KDR
KDSR
KEAP1
KIAA1549
KIF5B
KIT
KLF4
KLF6
KLK2
KMT2A
KMT2C
KMT2D
KNL1
KNSTRN
KRAS
KTN1
LARP4B
LASP1
LCK
LCP1
LEF1
LEPROTL1
LHFPL6
LIFR
LMNA
LMO1
LMO2
LPP
LRIG3
LRP1B
LSM14A
LYL1
LZTR1
MAF
MAFB
MALT1
MAML2
MAP2K1
MAP2K2
MAP2K4
MAP3K1
MAP3K13
MAPK1
MAX
MB21D2
MDM2
MDM4
MDS2
MECOM
MED12
MEN1
MET
MGMT
MITF
MKL1
MLF1
MLH1
MLLT1
MLLT10
MLLT11
MLLT3
MLLT6
MN1
MNX1
MPL
MSH2
MSH6
MSI2
MSN
MTCP1
MTOR
MUC1
MUC16
MUC4
MUTYH
MYB
MYC
MYCL
MYCN
MYD88
MYH11
MYH9
MYO5A
MYOD1
N4BP2
NAB2
NACA
NBEA
NBN
NCKIPSD
NCOA1
NCOA2
NCOA4
NCOR1
NCOR2
NDRG1
NF1
NF2
NFATC2
NFE2L2
NFIB
NFKB2
NFKBIE
NIN
NKX2-1
NONO
NOTCH1
NOTCH2
NPM1
NR4A3
NRAS
NRG1
NSD1
NSD2
NSD3
NT5C2
NTHL1
NTRK1
NTRK3
NUMA1
NUP214
NUP98
NUTM1
NUTM2A
NUTM2B
OLIG2
OMD
P2RY8
PABPC1
PAFAH1B2
PALB2
PATZ1
PAX3
PAX5
PAX7
PAX8
PBRM1
PBX1
PCBP1
PCM1
PDCD1LG2
PDGFB
PDGFRA
PDGFRB
PER1
PHF6
PHOX2B
PICALM
PIK3CA
PIK3CB
PIK3R1
PIM1
PLAG1
PLCG1
PML
PMS1
PMS2
POLD1
POLE
POLG
POLQ
POT1
POU2AF1
POU5F1
PPARG
PPFIBP1
PPM1D
PPP2R1A
PPP6C
PRCC
PRDM1
PRDM16
PRDM2
PREX2
PRF1
PRKACA
PRKAR1A
PRKCB
PRPF40B
PRRX1
PSIP1
PTCH1
PTEN
PTK6
PTPN11
PTPN13
PTPN6
PTPRB
PTPRC
PTPRD
PTPRK
PTPRT
PWWP2A
QKI
RABEP1
RAC1
RAD17
RAD21
RAD51B
RAF1
RALGDS
RANBP2
RAP1GDS1
RARA
RB1
RBM10
RBM15
RECQL4
REL
RET
RFWD3
RGPD3
RGS7
RHOA
RHOH
RMI2
RNF213
RNF43
ROBO2
ROS1
RPL10
RPL22
RPL5
RPN1
RSPO2
RSPO3
RUNX1
RUNX1T1
S100A7
SALL4
SBDS
SDC4
SDHA
SDHAF2
SDHB
SDHC
SDHD
2005-09-01
2006-09-01
2009-09-01
SET
SETBP1
SETD1B
SETD2
SF3B1
SFPQ
SFRP4
SGK1
SH2B3
SH3GL1
SHTN1
SIRPA
SIX1
SIX2
SKI
SLC34A2
SLC45A3
SMAD2
SMAD3
SMAD4
SMARCA4
SMARCB1
SMARCD1
SMARCE1
SMC1A
SMO
SND1
SNX29
SOCS1
SOX2
SOX21
SOX9
SPECC1
SPEN
SPOP
SRC
SRGAP3
SRSF2
SRSF3
SS18
SS18L1
SSX1
SSX2
SSX4
STAG1
STAG2
STAT3
STAT5B
STAT6
STIL
STK11
STRN
SUFU
SUZ12
SYK
TAF15
TAL1
TAL2
TBL1XR1
TBX3
TCEA1
TCF12
TCF3
TCF7L2
TCL1A
TEC
TERT
TET1
TET2
TFE3
TFEB
TFG
TFPT
TFRC
TGFBR2
THRAP3
TLX1
TLX3
TMEM127
TMPRSS2
TNC
TNFAIP3
TNFRSF14
TNFRSF17
TOP1
TP53
TP63
TPM3
TPM4
TPR
TRAF7
TRIM24
TRIM27
TRIM33
TRIP11
TRRAP
TSC1
TSC2
TSHR
U2AF1
UBR5
USP44
USP6
USP8
VAV1
VHL
VTI1A
WAS
WDCP
WIF1
WNK2
WRN
WT1
WWTR1
XPA
XPC
XPO1
YWHAE
ZBTB16
ZCCHC8
ZEB1
ZFHX3
ZMYM2
ZMYM3
ZNF331
ZNF384
ZNF429
ZNF479
ZNF521
ZNRF3
ZRSR2
ABCF1
ACO1
ACTB
ACTG1
ACVR2B
ADAM10
ADCY1
ADCY2
ADCY3
ADCY5
ADCY8
ADD2
ADD3
ADH1B
PARP4
ADRA1B
ADRA1A
ADRB3
AP2A1
AP1B1
AFM
ACAN
JAG1
AGTR2
APLNR
ALB
ABCD1
ALDOA
ALOX12
ALOX12B
AMPH
AMY2B
ANG
ANGPT1
ANK2
ANK3
ANPEP
ANXA2
AOX1
APOB
KLK3
AQP7
TRIM23
AREG
RHOB
ARHGAP4
ARNTL
ARSD
ASL
ASTN1
ATP2A2
ATP4A
ATP5F1B
ATP6V1B2
ATP6V0B
ATP6V1G2
ATP6AP1
KIF1A
AZGP1
ADGRB3
BLK
BMP7
BMPR2
BOK
DST
BRDT
ZFP36L1
ZFP36L2
KLF5
SERPING1
C3
C3AR1
C7
VPS51
MPPED2
CACNA1A
CACNA1B
CACNA1C
CACNA1E
CACNA2D1
CALB2
CALCB
CALCR
CALD1
CANX
CAST
CARS1
CASP10
CCK
CCKBR
CD1A
CD1B
CD1D
CD3G
CD86
TNFRSF8
TNFSF8
CD36
ENTPD6
CD58
CD70
CDC5L
CDC20
CDC25A
CDC25C
CDC27
CDC42
CDH2
CDH6
CDH8
CDH9
CDH12
CDH13
CDH18
CDKN2B
CDX4
CENPF
RCC1
CHD1
CHD3
CHGA
CHKB
CHRM5
CHRNB2
AP1S1
CLCN4
CLCN7
CLK3
CCR5
CMKLR1
CNGA4
CNTN1
COL1A2
COL4A1
COL4A2
COL5A1
COL6A3
COL7A1
COL9A2
COL11A1
COL12A1
COX7C
CPS1
CR1
CRP
HAPLN1
CSF2RA
CSH1
CSNK1A1
CSNK1E
CSNK2A1
CSNK2B
VCAN
CSPG4
CTNNA1
CTSS
CX3CR1
CXADR
CYLC1
CYP2A7
CYP2C9
CYP2C18
CYP2E1
CYP4A11
CYP4B1
DAB1
DACH1
DGKA
DGKB
DAO
DBI
DCK
DCTD
ACE
AKR1C2
DMXL1
DHX9
DHX15
GSDME
DIAPH1
DIAPH2
DLG2
DLG3
DMD
DNAH8
DNAH9
DYNC1I1
DNMT3B
DOCK2
DPP6
DPYD
DPYS
SLC26A3
DRD3
DRD5
DSC1
DSC3
DSG1
DSP
EPYC
DSPP
DTNA
DTX1
DUSP2
DUSP7
DUSP9
DYRK1A
E2F2
E2F3
GPR183
ECT2
S1PR1
LPAR1
EDNRB
PHC2
EEF1A1
EEF1D
EEF2
EGR1
EGR2
EGR3
EPHA2
EIF4A1
EIF5A
CELA1
ELAVL2
ELAVL1
ELAVL3
ELAVL4
ELF1
ELF5
MARK2
EN1
EN2
EPB41
EPHA1
EPHA4
EPHA5
EPHB1
EPHB4
EPHB6
STX2
EPRS1
EYA4
ERCC5
ERCC6
ERF
ESRRG
ETS1
ETV3
EVI2A
EVPL
EYA1
EZH1
F5
F8
PTK2B
BPTF
FBLN1
FAT2
FBN2
FCER1A
FCGR3A
FDX1
FDXR
FGA
FGB
FGF2
FGF5
FOXE1
FOXM1
FLG
FLII
FLT1
FMR1
AFF2
FOLH1
FPR1
FRG1
FSHR
FTH1
ADAM2
NR5A1
FYN
G6PC
GABRA1
GABRA2
GABRA6
GABRB2
GABRG1
GALNS
LRRC32
GATA4
GATA6
GATM
GBE1
GFRA1
GLI3
GMFB
GML
GNA12
GNA15
GNAI1
GNAI2
GNAT1
GNB1
GNG3
GNG7
GOLGA2
GOLGB1
GOT1
LPAR4
MCHR1
GPR32
GPS1
GPS2
GPX1
GPX5
GRB2
RAPGEF1
GRIA2
GRIA3
GRID1
GRIK2
GRIK3
GRIK5
GRIN1
GRIN2D
NR3C1
ARHGAP35
GRM1
GRM5
GRM8
GRSF1
GSK3A
GSTA4
GSTM5
GTF2B
GTF2I
GUCY1A2
GUSB
GYPC
H1-2
H1-3
H1-4
H1-5
H2AC7
H2BC5
H2BC3
H3-3A
H3-3B
HDAC1
HDAC2
HEXA
CFHR2
HGF
HIVEP1
HK3
HLA-B
HLA-DQA1
HLA-DRB1
HLA-DRB5
HLA-F
HMGB1
FOXA2
HNF4A
SLC29A2
HNRNPC
HNRNPD
HNRNPH3
HNRNPK
HNRNPL
HNRNPU
HOXA7
HOXA10
HOXC6
HPD
HES1
HSBP1
HSF1
DNAJB2
HSPA1L
HSPA4
HSPG2
HTR1E
HTR7
ICAM3
ICAM4
IRF8
IFI27
IFIT3
IGF1R
IGF2
IGF2R
RBPJ
IL1A
IL1B
IL2RG
IL4R
CXCR2
IL13RA1
FOXK2
ING1
INHBA
INPP4A
INPPL1
INSR
IRF1
IRF2
IRF5
IRF6
IRF7
IRS1
ITGA4
ITGAE
ITGB7
ITIH1
ITPKB
ITPR3
KARS1
KCNA4
KCNA6
KCNH2
KCNJ9
KCNK1
KCNN2
KCNN3
KCNQ3
KEL
KIFC3
KIR3DL1
KLK1
KPNB1
TNPO1
IPO5
KRT13
KRT15
KRT84
LAMA2
LAMA3
LAMA4
LAMB1
LAMC1
LBP
LEPR
LETM1
LFNG
LGALS1
LIMK1
LLGL2
LLGL1
LMX1A
IRAG2
LRP1
LSAMP
LTA4H
LTB
LTBP2
LTK
LUM
LYN
SMAD6
MAGEA1
MAGEA6
MAN2A1
MARK3
MAZ
MBD1
MC1R
MCL1
MCM5
MCM7
DNAJB9
MEF2C
MEF2D
MAP3K4
MAP3K5
MEP1A
MGAT3
ATXN3
MKI67
MAP3K9
NR3C2
TRPM1
MME
MMP13
MNAT1
MOG
MOS
MOV10
CD200
MPO
MYO1B
MSH3
MSH5
MSR1
MST1
MST1R
MSX2
MT1H
MTHFR
MUC2
MUC3A
MUC6
TRIM37
MUSK
MYBL1
MYBL2
MYH2
MYH4
MYH7
MYLK
MYO5B
MYO9A
MYT1
NAP1L1
NAP1L2
NBL1
NUBP1
NCAM2
NCBP1
NCF2
NDUFA5
NEB
NDUFB2
NDUFB9
NDUFV2
NEDD4
NEFH
NEK2
NFATC4
NFKBIA
NID1
NKTR
NKX3-1
NMBR
NOS1
NOTCH3
NOTCH4
NOVA1
NPR3
NTRK2
NR4A2
OCRL
ODC1
OPRD1
OPRK1
OXA1L
PCSK6
PAK3
PAX2
PAX6
PCBP2
PCDH9
PCSK5
PDCD2
PDE6G
PDHB
PDK2
PDYN
PEG3
PFAS
ATP8B1
VIT
PFKP
CDK14
PGR
ABCB1
PHKA2
SERPINA1
SERPINA4
SERPINB13
PIGC
PIK3C2A
PIK3C2B
PIK3C2G
PIK3C3
PIK3CD
PIK3CG
PIK3R2
PI4KA
PKD2
PKHD1
PLCB2
PLCB4
PLCD1
PLCG2
PLEC
PLK1
FXYD3
PLRG1
PLXNA2
PNN
POLR2D
POLRMT
PON1
POU2F2
POU3F3
PPARD
MED1
PPP1R3A
PPP2R3A
PTPA
PPP2R5A
PPP2R5C
PPP3CA
PPP4C
PRB4
PRKAB2
PRKAG1
PRKAR2B
PRKCG
PRKCI
PRKD1
PRKCQ
PRKCZ
PRKDC
PRKG1
MAPK4
MAPK7
MAP2K3
MAP2K7
THAP12
PRKX
PRLR
PRRG1
PRSS1
PRSS3
RELN
KLK7
KLK6
HTRA1
PSMC3
PSMD8
PTGFR
PTGFRN
PTGS1
PTK2
PTMA
PTN
PTPN1
PTPN2
PTPN12
PTPN14
PTPRO
PTX3
PEX2
PZP
RAD23B
RAG1
RAG2
RARRES2
RASA1
RASA2
RASGRF2
RBBP6
REG1A
RELA
RELB
REV3L
RFC1
RFC4
RGS12
RHEB
RIT2
RIT1
RNASE4
RNF4
RPGR
RPE
RPL18A
RPL28
RPL29
RPL31
RPL34
MRPL12
RPS2
RPS3A
RPS6KA3
RPS13
RPS15
RPS27
RPS27A
RRAD
RRAS
RREB1
RS1
RXRA
RYR1
S100A1
S100A8
SALL1
ATXN1
SCN3A
SCN5A
SCN9A
SCN10A
SEC14L1
SELP
SEMG1
SEMG2
SRSF1
SRSF5
SHH
SI
ST6GAL1
SKP2
SLAMF1
SLC1A3
SLC1A6
SLC4A2
SMTN
SLC5A3
SLC6A2
SLC6A3
SLC6A9
SLC6A11
SLC13A1
SLC15A1
SLC15A2
SLC22A1
SLC22A2
SLIT3
SMARCA1
HLTF
SNRPA
SNRPD2
SNRPD3
SNRPN
SNTB1
SNTB2
SOAT1
SON
SOS1
SOX5
SOX11
UAP1
SPAM1
SPI1
SPIB
SPN
SPRR2B
SPTA1
SPTAN1
SPTB
SPTBN2
AKR1D1
RO60
SSB
SSBP1
DENND2B
STAT4
STC1
STIM1
STK4
AURKA
STXBP1
SULT2B1
XCL2
SYN2
SYT4
TACC1
TAF1
TAF4
TAF11
TAP1
TBCD
TBP
ELOC
TCF4
HNF1B
TCF7
TCF21
TCP11
TDG
TMBIM6
TEP1
TFAP2A
TFAP4
TFDP1
TG
TGFA
TGFBR1
TGFBR3
TGIF1
TGM1
THBS1
THBS2
TCHH
TIA1
TIAL1
TJP1
TLE1
TLE4
TLL1
TLL2
TLR2
TLR4
TLR5
TMSB4X
TNF
TNFAIP6
TNFRSF1B
TNR
TP53BP1
TP53BP2
TP73
TPO
TPSAB1
TPTE
TRAF1
TRAF2
TRAF3
TRAF5
TRAF6
TRIO
TRO
TRPC6
TRPM2
TRPS1
TSPYL1
TTC4
TTK
TUBA3C
TWIST1
TYRP1
UBB
UBE2A
UBE2D1
UGT2B10
UMPS
COL14A1
USH2A
VWF
ZAN
CLIP2
WNT2
XBP1
XDH
XPNPEP2
XRCC5
SF1
ZFX
ZIC1
ZIC3
ZNF711
ZNF28
ZNF33A
ZNF99
MKRN3
ZNF131
ZNF133
ZNF143
VEZF1
ZNF165
ZNF180
ZNF207
ZNF208
ZNF215
ZNF217
ZNF226
ZNF227
MAP3K12
LUZP1
CSDE1
BTG2
PXDN
ALMS1
RNF103
BRPF1
USP7
KCNAB1
REEP5
ALDH5A1
NELFE
FZD3
GLRA3
CUBN
USP5
FXR1
YEATS4
COIL
GDF5
NCOA3
NRIP1
CHAF1B
USP9X
SLC10A3
DYSF
EOMES
FZD1
H2AC16
H2AC6
H2AC17
H2AC20
H2BC8
H2BC7
H2BC9
H2BC17
H3C4
H3C3
H3C11
H3C8
H3C12
H3C10
H3C2
H4C4
H4C11
H4C8
H4C2
H4C5
SRPX
LTBP4
RASAL1
NSMAF
DHX16
CUL4B
CUL1
OFD1
MAP4K3
PKP4
PIK3R3
CNTNAP1
ENC1
DGKE
YBX3
CHST1
API5
MAPKAPK5
THOC5
KMO
MKNK1
KHSRP
OR6A2
CDK13
UNC5C
RTCA
DCHS1
NUMB
DYNLL1
IRS2
EIF3A
EIF3G
VAMP4
SRSF9
CDC23
B4GALT3
SERPINB7
ABCC3
RIPK1
CRADD
TNFSF10
ADAM7
PABPC4
RAB11A
DLK1
TNFRSF10A
IL18RAP
INPP4B
LIN7A
IQGAP1
NRP1
CCN6
PROM1
TSC22D1
ASAP2
NR1I2
PROZ
STK19
LDB1
PER3
SPHK1
DDX18
EIF2S2
PRPF4B
CPNE1
CACNA1H
HERC1
FUBP3
AP3D1
H2AC11
H2BC11
MGAM
USP13
TRPA1
ATP6V0E1
KALRN
SEMA5A
MAP7
SLC7A6
MAP3K6
TBX18
USP10
LATS1
SLC16A4
CNOT9
SMC3
PRPF3
FAM50A
CCNB2
SYNGR2
DGKI
MYOM2
IL1RL1
OSMR
DCLK1
GPR50
MFHAS1
COPB2
S1PR2
CD83
KCNB2
TRIP12
EFTUD2
SLIT2
PPIG
SLC9A3R1
NRXN3
ADIPOQ
SLC22A8
NRXN2
GRHPR
TMPRSS11D
PEX16
DDX23
CYP7B1
CDYL
ABCG2
MED23
EIF2AK3
ARHGEF6
AKAP6
MAPK8IP1
ONECUT2
CHST10
PSMF1
MAGED1
ADAMTS3
GAL3ST1
BAG4
EI24
NRG2
ATP5MPL
BABAM2
CDC42BPB
RBM39
PDIA4
NFE2L3
MTRF1
GNA14
PPM1F
GCC2
PLCH2
HS2ST1
MDC1
IQCB1
PDE4DIP
WSCD2
DEPDC5
N4BP1
EDEM1
RIMS2
ESPL1
PPP6R2
ULK2
PCDHGA8
GPRIN2
SEMA3E
TMEM63A
DCAF1
DOCK4
HDAC9
CCP110
LAPTM4A
IFT140
ARHGAP32
ZNF536
TCAF1
RIPOR2
TBKBP1
KMT2B
FRMPD4
TOX
RAPGEF5
ATG13
DLGAP5
PTDSS1
MAML1
RNF40
CTIF
URB2
CUL7
RB1CC1
ARHGEF11
JAKMIP2
GINS1
ELMO1
C2CD5
RUSC2
CEP170
LRIG2
MAGI2
SETDB1
URB1
ZC3H11A
SMG7
NUAK1
G3BP2
DENND4B
SUPT7L
ATP2C2
ARNT2
NCAPD2
SEC16A
KBTBD11
ZBTB5
DCLRE1A
RBM8A
DLEC1
MAGEC1
FGF19
MED13
NR1H4
NR1D2
FGFBP1
HNRNPDL
SLC12A6
PDCD6
BCL2L10
BCL2L11
MED16
PARP2
MAMLD1
RANBP9
SMC4
UBA2
ABCC5
ABCC9
ABCF2
MUC12
HUWE1
PTPRU
GPC6
ARPC1B
NAMPT
RBM12
TOB1
G3BP1
MBNL2
TRIM28
RCL1
RBM7
ALYREF
PATJ
PRG4
MFSD10
RCAN2
LRRC17
RASGRP2
MRPS31
RABEPK
GLYAT
SPRY3
STAM2
CNKSR1
AKAP8
STUB1
LILRB2
SPEG
TRAIP
KATNB1
SIRPB1
TLR6
IRAG1
CCL26
ABCA7
ABCA10
KLF2
CITED2
SEMA3A
DLC1
ST3GAL6
NDC80
CPQ
IFITM3
RAPGEF3
PRMT5
CD2BP2
UBAC1
TMEM147
LYPLA1
EMG1
OLFM1
TIMM17A
MCRS1
HAX1
ATP5PD
SLC25A17
NXF1
CAP2
SYNCRIP
SEMA6B
SEMA3C
DDX17
IPO7
NEBL
ATG7
TM9SF1
IFITM2
SMC2
ERN2
AHSA1
SLCO1B1
USP16
PAIP1
PDLIM5
ARID3B
MYL12A
TXNIP
IGF2BP3
CAMKK2
CELF1
GNA13
CCT6B
TBR1
NRG3
NFAT5
STAG3
CHL1
NUP50
NES
IQGAP2
MTHFD2
SEPTIN9
SDCCAG8
STARD10
WASF3
NOXA1
FTCD
SRCAP
POLR1G
LILRB1
ACTL7B
MMP24
BRD8
BLCAP
MAN1A2
EDAR
TCERG1
BTNL3
APOBEC2
UGT2A1
KDELR1
OS9
PNRC1
IFI44L
ASCC3
CCNI
SLC38A3
SF3B2
WWP1
SNRNP35
TRIOBP
ADAM29
ADAMTS5
BTN3A2
ZWINT
CDC37
HHLA2
WDR45
ADAMTS6
BAZ2A
WBP4
AKAP13
AKAP11
DDX20
RASSF8
PTGDR2
FILIP1L
SP140
PXMP4
SYNRG
SCN11A
POU6F2
VPS45
PDAP1
U2AF2
CASC3
[truncated: 1,435 more rows]

## Sheet: COAD
A1CF
ABI1
ABL1
ABL2
ACKR3
ACSL3
ACSL6
ACVR1
ACVR1B
ACVR2A
AFDN
AFF1
AFF3
AFF4
AKAP9
AKT1
AKT2
AKT3
ALDH2
ALK
AMER1
ANK1
APC
APOBEC3B
AR
ARAF
ARHGAP26
ARHGAP5
ARHGEF10
ARHGEF10L
ARHGEF12
ARID1A
ARID1B
ARID2
ARNT
ASPSCR1
ASXL1
ASXL2
ATF1
ATIC
ATM
ATP1A1
ATP2B3
ATR
ATRX
AXIN1
AXIN2
B2M
BAP1
BARD1
BAX
BAZ1A
BCL10
BCL11A
BCL11B
BCL2
BCL2L12
BCL3
BCL6
BCL7A
BCL9
BCL9L
BCLAF1
BCOR
BCORL1
BCR
BIRC3
BIRC6
BLM
BMP5
BMPR1A
BRAF
BRCA1
BRCA2
BRD3
BRD4
BRIP1
BTG1
BTK
BUB1B
C15orf65
CACNA1D
CALR
CAMTA1
CANT1
CARD11
CARS
CASP3
CASP8
CASP9
CBFA2T3
CBFB
CBL
CBLB
CBLC
CCDC6
CCNB1IP1
CCNC
CCND1
CCND2
CCND3
CCNE1
CCR4
CCR7
CD209
CD274
CD28
CD74
CD79A
CD79B
CDC73
CDH1
CDH10
CDH11
CDH17
CDK12
CDK4
CDK6
CDKN1A
CDKN1B
CDKN2A
CDKN2C
CDX2
CEBPA
CEP89
CHCHD7
CHD2
CHD4
CHEK2
CHIC2
CHST11
CIC
CIITA
CLIP1
CLP1
CLTC
CLTCL1
CNBD1
CNBP
CNOT3
CNTNAP2
CNTRL
COL1A1
COL2A1
COL3A1
COX6C
CPEB3
CREB1
CREB3L1
CREB3L2
CREBBP
CRLF2
CRNKL1
CRTC1
CRTC3
CSF1R
CSF3R
CSMD3
CTCF
CTNNA2
CTNNB1
CTNND1
CTNND2
CUL3
CUX1
CXCR4
CYLD
CYP2C8
CYSLTR2
DAXX
DCAF12L2
DCC
DCTN1
DDB2
DDIT3
DDR2
DDX10
DDX3X
DDX5
DDX6
DEK
DGCR8
DICER1
DLC1
DNAJB1
DNM2
DNMT1
DNMT3A
DROSHA
EBF1
ECT2L
EED
EGFR
EIF1AX
EIF3E
EIF4A2
ELF3
ELF4
ELK4
ELL
ELN
EML4
EP300
EPAS1
EPHA3
EPHA7
EPS15
ERBB2
ERBB3
ERBB4
ERC1
ERCC2
ERCC3
ERCC4
ERG
ESR1
ETNK1
ETV1
ETV4
ETV5
ETV6
EWSR1
EXT1
EXT2
EZH2
EZR
FAM131B
FAM135B
FAM46C
FAM47C
FANCA
FANCC
FANCD2
FANCE
FANCF
FANCG
FAS
FAT1
FAT3
FAT4
FBLN2
FBXO11
FBXW7
FCGR2B
FCRL4
FEN1
FES
FEV
FGFR1
FGFR1OP
FGFR2
FGFR3
FGFR4
FH
FHIT
FIP1L1
FKBP9
FLCN
FLI1
FLNA
FLT3
FLT4
FNBP1
FOXA1
FOXL2
FOXO1
FOXO3
FOXO4
FOXP1
FOXR1
FSTL3
FUBP1
FUS
GAS7
GATA1
GATA2
GATA3
GLI1
GMPS
GNA11
GNAQ
GNAS
GOLGA5
GOPC
GPC3
GPC5
GPHN
GRIN2A
GRM3
H3F3A
H3F3B
HERPUD1
HEY1
HIF1A
HIP1
HIST1H3B
HIST1H4I
HLA-A
HLF
HMGA1
HMGA2
HNF1A
HNRNPA2B1
HOOK3
HOXA11
HOXA13
HOXA9
HOXC11
HOXC13
HOXD11
HOXD13
HRAS
HSP90AA1
HSP90AB1
ID3
IDH1
IDH2
IGF2BP2
IKBKB
IKZF1
IL2
IL21R
IL6ST
IL7R
IRF4
IRS4
ISX
ITGAV
ITK
JAK1
JAK2
JAK3
JAZF1
JUN
KAT6A
KAT6B
KAT7
KCNJ5
KDM5A
KDM5C
KDM6A
KDR
KDSR
KEAP1
KIAA1549
KIF5B
KIT
KLF4
KLF6
KLK2
KMT2A
KMT2C
KMT2D
KNL1
KNSTRN
KRAS
KTN1
LARP4B
LASP1
LCK
LCP1
LEF1
LEPROTL1
LHFPL6
LIFR
LMNA
LMO1
LMO2
LPP
LRIG3
LRP1B
LSM14A
LYL1
LZTR1
MAF
MAFB
MALT1
MAML2
MAP2K1
MAP2K2
MAP2K4
MAP3K1
MAP3K13
MAPK1
MAX
MB21D2
MCC
MDM2
MDM4
MDS2
MECOM
MED12
MEN1
MET
MGMT
MITF
MKL1
MLF1
MLH1
MLH3
MLLT1
MLLT10
MLLT11
MLLT3
MLLT6
MN1
MNX1
MPL
MSH2
MSH6
MSI2
MSN
MTCP1
MTOR
MUC1
MUC16
MUC4
MUTYH
MYB
MYC
MYCL
MYCN
MYD88
MYH11
MYH9
MYO5A
MYOD1
N4BP2
NAB2
NACA
NBEA
NBN
NCKIPSD
NCOA1
NCOA2
NCOA4
NCOR1
NCOR2
NDRG1
NF1
NF2
NFATC2
NFE2L2
NFIB
NFKB2
NFKBIE
NIN
NKX2-1
NONO
NOTCH1
NOTCH2
NPM1
NR4A3
NRAS
NRG1
NSD1
NSD2
NSD3
NT5C2
NTHL1
NTRK1
NTRK3
NUMA1
NUP214
NUP98
NUTM1
NUTM2A
NUTM2B
OLIG2
OMD
P2RY8
PABPC1
PAFAH1B2
PALB2
PATZ1
PAX3
PAX5
PAX7
PAX8
PBRM1
PBX1
PCBP1
PCM1
PDCD1LG2
PDGFB
PDGFRA
PDGFRB
PDGFRL
PER1
PHF6
PHOX2B
PICALM
PIK3CA
PIK3CB
PIK3R1
PIM1
PLAG1
PLCG1
PML
PMS1
PMS2
POLD1
POLE
POLG
POLQ
POT1
POU2AF1
POU5F1
PPARG
PPFIBP1
PPM1D
PPP2R1A
PPP6C
PRCC
PRDM1
PRDM16
PRDM2
PREX2
PRF1
PRKACA
PRKAR1A
PRKCB
PRPF40B
PRRX1
PSIP1
PTCH1
PTEN
PTK6
PTPN11
PTPN13
PTPN6
PTPRB
PTPRC
PTPRD
PTPRK
PTPRT
PWWP2A
QKI
RABEP1
RAC1
RAD17
RAD21
RAD51B
RAD54L
RAF1
RALGDS
RANBP2
RAP1GDS1
RARA
RB1
RBM10
RBM15
RECQL4
REL
RET
RFWD3
RGPD3
RGS7
RHOA
RHOH
RMI2
RNF213
RNF43
ROBO2
ROS1
RPL10
RPL22
RPL5
RPN1
RSPO2
RSPO3
RUNX1
RUNX1T1
S100A7
SALL4
SBDS
SDC4
SDHA
SDHAF2
SDHB
SDHC
SDHD
2005-09-01
2006-09-01
2009-09-01
SET
SETBP1
SETD1B
SETD2
SF3B1
SFPQ
SFRP4
SGK1
SH2B3
SH3GL1
SHTN1
SIRPA
SIX1
SIX2
SKI
SLC34A2
SLC45A3
SMAD2
SMAD3
SMAD4
SMARCA4
SMARCB1
SMARCD1
SMARCE1
SMC1A
SMO
SND1
SNX29
SOCS1
SOX2
SOX21
SOX9
SPECC1
SPEN
SPOP
SRC
SRGAP3
SRSF2
SRSF3
SS18
SS18L1
SSX1
SSX2
SSX4
STAG1
STAG2
STAT3
STAT5B
STAT6
STIL
STK11
STRN
SUFU
SUZ12
SYK
TAF15
TAL1
TAL2
TBL1XR1
TBX3
TCEA1
TCF12
TCF3
TCF7L2
TCL1A
TEC
TERT
TET1
TET2
TFE3
TFEB
TFG
TFPT
TFRC
TGFBR2
THRAP3
TLX1
TLX3
TMEM127
TMPRSS2
TNC
TNFAIP3
TNFRSF14
TNFRSF17
TOP1
TP53
TP63
TPM3
TPM4
TPR
TRAF7
TRIM24
TRIM27
TRIM33
TRIP11
TRRAP
TSC1
TSC2
TSHR
U2AF1
UBR5
USP44
USP6
USP8
VAV1
VHL
VTI1A
WAS
WDCP
WIF1
WNK2
WRN
WT1
WWTR1
XPA
XPC
XPO1
YWHAE
ZBTB16
ZCCHC8
ZEB1
ZFHX3
ZMYM2
ZMYM3
ZNF331
ZNF384
ZNF429
ZNF479
ZNF521
ZNRF3
ZRSR2
ABCF1
ACO1
ACTB
ACTG1
ACVR2B
ADAM10
ADCY1
ADCY2
ADCY3
ADCY5
ADCY8
ADD2
ADD3
ADH1B
PARP4
ADRA1B
ADRA1A
ADRB3
AP2A1
AP1B1
AFM
ACAN
JAG1
AGTR2
APLNR
ALB
ABCD1
ALDOA
ALOX12
ALOX12B
AMPH
AMY2B
ANG
ANGPT1
ANK2
ANK3
ANPEP
ANXA2
AOX1
APOB
KLK3
AQP7
TRIM23
AREG
RHOB
ARHGAP4
ARNTL
ARSD
ASL
ASTN1
ATP2A2
ATP4A
ATP5F1B
ATP6V1B2
ATP6V0B
ATP6V1G2
ATP6AP1
KIF1A
AZGP1
ADGRB3
BLK
BMP7
BMPR2
BOK
DST
BRDT
ZFP36L1
ZFP36L2
KLF5
SERPING1
C3
C3AR1
C7
VPS51
MPPED2
CACNA1A
CACNA1B
CACNA1C
CACNA1E
CACNA2D1
CALB2
CALCB
CALCR
CALD1
CANX
CAST
CARS1
CASP10
CCK
CCKBR
CD1A
CD1B
CD1D
CD3G
CD86
TNFRSF8
TNFSF8
CD36
ENTPD6
CD58
CD70
CDC5L
CDC20
CDC25A
CDC25C
CDC27
CDC42
CDH2
CDH6
CDH8
CDH9
CDH12
CDH13
CDH18
CDKN2B
CDX4
CENPF
RCC1
CHD1
CHD3
CHGA
CHKB
CHRM5
CHRNB2
AP1S1
CLCN4
CLCN7
CLK3
CCR5
CMKLR1
CNGA4
CNTN1
COL1A2
COL4A1
COL4A2
COL5A1
COL6A3
COL7A1
COL9A2
COL11A1
COL12A1
COX7C
CPS1
CR1
CRP
HAPLN1
CSF2RA
CSH1
CSNK1A1
CSNK1E
CSNK2A1
CSNK2B
VCAN
CSPG4
CTNNA1
CTSS
CX3CR1
CXADR
CYLC1
CYP2A7
CYP2C9
CYP2C18
CYP2E1
CYP4A11
CYP4B1
DAB1
DACH1
DGKA
DGKB
DAO
DBI
DCK
DCTD
ACE
AKR1C2
DMXL1
DHX9
DHX15
GSDME
DIAPH1
DIAPH2
DLG2
DLG3
DMD
DNAH8
DNAH9
DYNC1I1
DNMT3B
DOCK2
DPP6
DPYD
DPYS
SLC26A3
DRD3
DRD5
DSC1
DSC3
DSG1
DSP
EPYC
DSPP
DTNA
DTX1
DUSP2
DUSP7
DUSP9
DYRK1A
E2F2
E2F3
GPR183
ECT2
S1PR1
LPAR1
EDNRB
PHC2
EEF1A1
EEF1D
EEF2
EGR1
EGR2
EGR3
EPHA2
EIF4A1
EIF5A
CELA1
ELAVL2
ELAVL1
ELAVL3
ELAVL4
ELF1
ELF5
MARK2
EN1
EN2
EPB41
EPHA1
EPHA4
EPHA5
EPHB1
EPHB4
EPHB6
STX2
EPRS1
EYA4
ERCC5
ERCC6
ERF
ESRRG
ETS1
ETV3
EVI2A
EVPL
EYA1
EZH1
F5
F8
PTK2B
BPTF
FBLN1
FAT2
FBN2
FCER1A
FCGR3A
FDX1
FDXR
FGA
FGB
FGF2
FGF5
FOXE1
FOXM1
FLG
FLII
FLT1
FMR1
AFF2
FOLH1
FPR1
FRG1
FSHR
FTH1
ADAM2
NR5A1
FYN
G6PC
GABRA1
GABRA2
GABRA6
GABRB2
GABRG1
GALNS
LRRC32
GATA4
GATA6
GATM
GBE1
GFRA1
GLI3
GMFB
GML
GNA12
GNA15
GNAI1
GNAI2
GNAT1
GNB1
GNG3
GNG7
GOLGA2
GOLGB1
GOT1
LPAR4
MCHR1
GPR32
GPS1
GPS2
GPX1
GPX5
GRB2
RAPGEF1
GRIA2
GRIA3
GRID1
GRIK2
GRIK3
GRIK5
GRIN1
GRIN2D
NR3C1
ARHGAP35
GRM1
GRM5
GRM8
GRSF1
GSK3A
GSTA4
GSTM5
GTF2B
GTF2I
GUCY1A2
GUSB
GYPC
H1-2
H1-3
H1-4
H1-5
H2AC7
H2BC5
H2BC3
H3-3A
H3-3B
HDAC1
HDAC2
HEXA
CFHR2
HGF
HIVEP1
HK3
HLA-B
HLA-DQA1
HLA-DRB1
HLA-DRB5
HLA-F
HMGB1
FOXA2
HNF4A
SLC29A2
HNRNPC
HNRNPD
HNRNPH3
HNRNPK
HNRNPL
HNRNPU
HOXA7
HOXA10
HOXC6
HPD
HES1
HSBP1
HSF1
DNAJB2
HSPA1L
HSPA4
HSPG2
HTR1E
HTR7
ICAM3
ICAM4
IRF8
IFI27
IFIT3
IGF1R
IGF2
IGF2R
RBPJ
IL1A
IL1B
IL2RG
IL4R
CXCR2
IL13RA1
FOXK2
ING1
INHBA
INPP4A
INPPL1
INSR
IRF1
IRF2
IRF5
IRF6
IRF7
IRS1
ITGA4
ITGAE
ITGB7
ITIH1
ITPKB
ITPR3
KARS1
KCNA4
KCNA6
KCNH2
KCNJ9
KCNK1
KCNN2
KCNN3
KCNQ3
KEL
KIFC3
KIR3DL1
KLK1
KPNB1
TNPO1
IPO5
KRT13
KRT15
KRT84
LAMA2
LAMA3
LAMA4
LAMB1
LAMC1
LBP
LEPR
LETM1
LFNG
LGALS1
LIMK1
LLGL2
LLGL1
LMX1A
IRAG2
LRP1
LSAMP
LTA4H
LTB
LTBP2
LTK
LUM
LYN
SMAD6
MAGEA1
MAGEA6
MAN2A1
MARK3
MAZ
MBD1
MC1R
MCL1
MCM5
MCM7
DNAJB9
MEF2C
MEF2D
MAP3K4
MAP3K5
MEP1A
MGAT3
ATXN3
MKI67
MAP3K9
NR3C2
TRPM1
MME
MMP13
MNAT1
MOG
MOS
MOV10
CD200
MPO
MYO1B
MSH3
MSH5
MSR1
MST1
MST1R
MSX2
MT1H
MTHFR
MUC2
MUC3A
MUC6
TRIM37
MUSK
MYBL1
MYBL2
MYH2
MYH4
MYH7
MYLK
MYO5B
MYO9A
MYT1
NAP1L1
NAP1L2
NBL1
NUBP1
NCAM2
NCBP1
NCF2
NDUFA5
NEB
NDUFB2
NDUFB9
NDUFV2
NEDD4
NEFH
NEK2
NFATC4
NFKBIA
NID1
NKTR
NKX3-1
NMBR
NOS1
NOTCH3
NOTCH4
NOVA1
NPR3
NTRK2
NR4A2
OCRL
ODC1
OPRD1
OPRK1
OXA1L
PCSK6
PAK3
PAX2
PAX6
PCBP2
PCDH9
PCSK5
PDCD2
PDE6G
PDHB
PDK2
PDYN
PEG3
PFAS
ATP8B1
VIT
PFKP
CDK14
PGR
ABCB1
PHKA2
SERPINA1
SERPINA4
SERPINB13
PIGC
PIK3C2A
PIK3C2B
PIK3C2G
PIK3C3
PIK3CD
PIK3CG
PIK3R2
PI4KA
PKD2
PKHD1
PLCB2
PLCB4
PLCD1
PLCG2
PLEC
PLK1
FXYD3
PLRG1
PLXNA2
PNN
POLR2D
POLRMT
PON1
POU2F2
POU3F3
PPARD
MED1
PPP1R3A
PPP2R3A
PTPA
PPP2R5A
PPP2R5C
PPP3CA
PPP4C
PRB4
PRKAB2
PRKAG1
PRKAR2B
PRKCG
PRKCI
PRKD1
PRKCQ
PRKCZ
PRKDC
PRKG1
MAPK4
MAPK7
MAP2K3
MAP2K7
THAP12
PRKX
PRLR
PRRG1
PRSS1
PRSS3
RELN
KLK7
KLK6
HTRA1
PSMC3
PSMD8
PTGFR
PTGFRN
PTGS1
PTK2
PTMA
PTN
PTPN1
PTPN2
PTPN12
PTPN14
PTPRO
PTX3
PEX2
PZP
RAD23B
RAG1
RAG2
RARRES2
RASA1
RASA2
RASGRF2
RBBP6
REG1A
RELA
RELB
REV3L
RFC1
RFC4
RGS12
RHEB
RIT2
RIT1
RNASE4
RNF4
RPGR
RPE
RPL18A
RPL28
RPL29
RPL31
RPL34
MRPL12
RPS2
RPS3A
RPS6KA3
RPS13
RPS15
RPS27
RPS27A
RRAD
RRAS
RREB1
RS1
RXRA
RYR1
S100A1
S100A8
SALL1
ATXN1
SCN3A
SCN5A
SCN9A
SCN10A
SEC14L1
SELP
SEMG1
SEMG2
SRSF1
SRSF5
SHH
SI
ST6GAL1
SKP2
SLAMF1
SLC1A3
SLC1A6
SLC4A2
SMTN
SLC5A3
SLC6A2
SLC6A3
SLC6A9
SLC6A11
SLC13A1
SLC15A1
SLC15A2
SLC22A1
SLC22A2
SLIT3
SMARCA1
HLTF
SNRPA
SNRPD2
SNRPD3
SNRPN
SNTB1
SNTB2
SOAT1
SON
SOS1
SOX5
SOX11
UAP1
SPAM1
SPI1
SPIB
SPN
SPRR2B
SPTA1
SPTAN1
SPTB
SPTBN2
AKR1D1
RO60
SSB
SSBP1
DENND2B
STAT4
STC1
STIM1
STK4
AURKA
STXBP1
SULT2B1
XCL2
SYN2
SYT4
TACC1
TAF1
TAF4
TAF11
TAP1
TBCD
TBP
ELOC
TCF4
HNF1B
TCF7
TCF21
TCP11
TDG
TMBIM6
TEP1
TFAP2A
TFAP4
TFDP1
TG
TGFA
TGFBR1
TGFBR3
TGIF1
TGM1
THBS1
THBS2
TCHH
TIA1
TIAL1
TJP1
TLE1
TLE4
TLL1
TLL2
TLR2
TLR4
TLR5
TMSB4X
TNF
TNFAIP6
TNFRSF1B
TNR
TP53BP1
TP53BP2
TP73
TPO
TPSAB1
TPTE
TRAF1
TRAF2
TRAF3
TRAF5
TRAF6
TRIO
TRO
TRPC6
TRPM2
TRPS1
TSPYL1
TTC4
TTK
TUBA3C
TWIST1
TYRP1
UBB
UBE2A
UBE2D1
UGT2B10
UMPS
COL14A1
USH2A
VWF
ZAN
CLIP2
WNT2
XBP1
XDH
XPNPEP2
XRCC5
SF1
ZFX
ZIC1
ZIC3
ZNF711
ZNF28
ZNF33A
ZNF99
MKRN3
ZNF131
ZNF133
ZNF143
VEZF1
ZNF165
ZNF180
ZNF207
ZNF208
ZNF215
ZNF217
ZNF226
ZNF227
MAP3K12
LUZP1
CSDE1
BTG2
PXDN
ALMS1
RNF103
BRPF1
USP7
KCNAB1
REEP5
ALDH5A1
NELFE
FZD3
GLRA3
CUBN
USP5
FXR1
YEATS4
COIL
GDF5
NCOA3
NRIP1
CHAF1B
USP9X
SLC10A3
DYSF
EOMES
FZD1
H2AC16
H2AC6
H2AC17
H2AC20
H2BC8
H2BC7
H2BC9
H2BC17
H3C4
H3C3
H3C11
H3C8
H3C12
H3C10
H3C2
H4C4
H4C11
H4C8
H4C2
H4C5
SRPX
LTBP4
RASAL1
NSMAF
DHX16
CUL4B
CUL1
OFD1
MAP4K3
PKP4
PIK3R3
CNTNAP1
ENC1
DGKE
YBX3
CHST1
API5
MAPKAPK5
THOC5
KMO
MKNK1
KHSRP
OR6A2
CDK13
UNC5C
RTCA
DCHS1
NUMB
DYNLL1
IRS2
EIF3A
EIF3G
VAMP4
SRSF9
CDC23
B4GALT3
SERPINB7
ABCC3
RIPK1
CRADD
TNFSF10
ADAM7
PABPC4
RAB11A
DLK1
TNFRSF10A
IL18RAP
INPP4B
LIN7A
IQGAP1
NRP1
CCN6
PROM1
TSC22D1
ASAP2
NR1I2
PROZ
STK19
LDB1
PER3
SPHK1
DDX18
EIF2S2
PRPF4B
CPNE1
CACNA1H
HERC2
HERC1
FUBP3
AP3D1
H2AC11
H2BC11
MGAM
USP13
TRPA1
ATP6V0E1
KALRN
SEMA5A
MAP7
SLC7A6
MAP3K6
TBX18
USP10
LATS1
SLC16A4
CNOT9
SMC3
PRPF3
FAM50A
CCNB2
SYNGR2
DGKI
MYOM2
IL1RL1
OSMR
DCLK1
GPR50
MFHAS1
COPB2
S1PR2
CD83
KCNB2
TRIP12
EFTUD2
SLIT2
PPIG
SLC9A3R1
NRXN3
ADIPOQ
SLC22A8
NRXN2
GRHPR
TMPRSS11D
PEX16
DDX23
CYP7B1
CDYL
ABCG2
MED23
EIF2AK3
ARHGEF6
AKAP6
MAPK8IP1
ONECUT2
CHST10
PSMF1
MAGED1
ADAMTS3
GAL3ST1
BAG4
EI24
NRG2
ATP5MPL
BABAM2
CDC42BPB
RBM39
PDIA4
NFE2L3
MTRF1
GNA14
PPM1F
GCC2
PLCH2
HS2ST1
MDC1
IQCB1
PDE4DIP
WSCD2
DEPDC5
N4BP1
EDEM1
RIMS2
ESPL1
PPP6R2
ULK2
PCDHGA8
GPRIN2
SEMA3E
TMEM63A
DCAF1
DOCK4
HDAC9
CCP110
LAPTM4A
IFT140
ARHGAP32
ZNF536
TCAF1
RIPOR2
TBKBP1
KMT2B
FRMPD4
TOX
RAPGEF5
ATG13
DLGAP5
PTDSS1
MAML1
RNF40
CTIF
URB2
CUL7
RB1CC1
ARHGEF11
JAKMIP2
GINS1
ELMO1
C2CD5
RUSC2
CEP170
LRIG2
MAGI2
SETDB1
URB1
ZC3H11A
SMG7
NUAK1
G3BP2
DENND4B
SUPT7L
ATP2C2
ARNT2
NCAPD2
SEC16A
KBTBD11
ZBTB5
DCLRE1A
RBM8A
DLEC1
MAGEC1
FGF19
MED13
NR1H4
NR1D2
FGFBP1
HNRNPDL
SLC12A6
PDCD6
BCL2L10
BCL2L11
MED16
PARP2
MAMLD1
RANBP9
SMC4
UBA2
ABCC5
ABCC9
ABCF2
MUC12
HUWE1
PTPRU
GPC6
ARPC1B
NAMPT
RBM12
TOB1
G3BP1
MBNL2
TRIM28
RCL1
RBM7
ALYREF
PATJ
PRG4
MFSD10
RCAN2
LRRC17
RASGRP2
MRPS31
RABEPK
GLYAT
SPRY3
STAM2
CNKSR1
AKAP8
STUB1
LILRB2
SPEG
TRAIP
KATNB1
SIRPB1
TLR6
IRAG1
CCL26
ABCA7
ABCA10
KLF2
CITED2
SEMA3A
ST3GAL6
NDC80
CPQ
IFITM3
RAPGEF3
PRMT5
CD2BP2
UBAC1
TMEM147
LYPLA1
EMG1
OLFM1
TIMM17A
MCRS1
HAX1
ATP5PD
SLC25A17
NXF1
CAP2
SYNCRIP
SEMA6B
SEMA3C
DDX17
IPO7
NEBL
ATG7
TM9SF1
IFITM2
SMC2
ERN2
AHSA1
SLCO1B1
USP16
PAIP1
PDLIM5
ARID3B
MYL12A
TXNIP
IGF2BP3
CAMKK2
CELF1
GNA13
CCT6B
TBR1
NRG3
NFAT5
STAG3
CHL1
NUP50
NES
IQGAP2
MTHFD2
SEPTIN9
SDCCAG8
STARD10
WASF3
NOXA1
FTCD
SRCAP
POLR1G
LILRB1
ACTL7B
MMP24
BRD8
BLCAP
MAN1A2
EDAR
TCERG1
BTNL3
APOBEC2
UGT2A1
KDELR1
OS9
PNRC1
IFI44L
ASCC3
CCNI
SLC38A3
SF3B2
WWP1
SNRNP35
TRIOBP
ADAM29
ADAMTS5
BTN3A2
ZWINT
CDC37
HHLA2
WDR45
ADAMTS6
BAZ2A
WBP4
AKAP13
AKAP11
DDX20
RASSF8
PTGDR2
FILIP1L
SP140
PXMP4
SYNRG
SCN11A
POU6F2
[truncated: 1,438 more rows]

## Sheet: GBM
A1CF
ABI1
ABL1
ABL2
ACKR3
ACSL3
ACSL6
ACVR1
ACVR1B
ACVR2A
AFDN
AFF1
AFF3
AFF4
AKAP9
AKT1
AKT2
AKT3
ALDH2
ALK
AMER1
ANK1
APC
APOBEC3B
AR
ARAF
ARHGAP26
ARHGAP5
ARHGEF10
ARHGEF10L
ARHGEF12
ARID1A
ARID1B
ARID2
ARNT
ASPSCR1
ASXL1
ASXL2
ATF1
ATIC
ATM
ATP1A1
ATP2B3
ATR
ATRX
AXIN1
AXIN2
B2M
BAP1
BARD1
BAX
BAZ1A
BCL10
BCL11A
BCL11B
BCL2
BCL2L12
BCL3
BCL6
BCL7A
BCL9
BCL9L
BCLAF1
BCOR
BCORL1
BCR
BIRC3
BIRC6
BLM
BMP5
BMPR1A
BRAF
BRCA1
BRCA2
BRD3
BRD4
BRIP1
BTG1
BTK
BUB1B
C15orf65
CACNA1D
CALR
CAMTA1
CANT1
CARD11
CARS
CASP3
CASP8
CASP9
CBFA2T3
CBFB
CBL
CBLB
CBLC
CCDC6
CCNB1IP1
CCNC
CCND1
CCND2
CCND3
CCNE1
CCR4
CCR7
CD209
CD274
CD28
CD74
CD79A
CD79B
CDC73
CDH1
CDH10
CDH11
CDH17
CDK12
CDK4
CDK6
CDKN1A
CDKN1B
CDKN2A
CDKN2C
CDX2
CEBPA
CEP89
CHCHD7
CHD2
CHD4
CHEK2
CHIC2
CHST11
CIC
CIITA
CLIP1
CLP1
CLTC
CLTCL1
CNBD1
CNBP
CNOT3
CNTNAP2
CNTRL
COL1A1
COL2A1
COL3A1
COX6C
CPEB3
CREB1
CREB3L1
CREB3L2
CREBBP
CRLF2
CRNKL1
CRTC1
CRTC3
CSF1R
CSF3R
CSMD3
CTCF
CTNNA2
CTNNB1
CTNND1
CTNND2
CUL3
CUX1
CXCR4
CYLD
CYP2C8
CYSLTR2
DAXX
DCAF12L2
DCC
DCTN1
DDB2
DDIT3
DDR2
DDX10
DDX3X
DDX5
DDX6
DEK
DGCR8
DICER1
DNAJB1
DNM2
DNMT1
DNMT3A
DROSHA
EBF1
ECT2L
EED
EGFR
EIF1AX
EIF3E
EIF4A2
ELF3
ELF4
ELK4
ELL
ELN
EML4
EP300
EPAS1
EPHA3
EPHA7
EPS15
ERBB2
ERBB3
ERBB4
ERC1
ERCC2
ERCC3
ERCC4
ERG
ESR1
ETNK1
ETV1
ETV4
ETV5
ETV6
EWSR1
EXT1
EXT2
EZH2
EZR
FAM131B
FAM135B
FAM46C
FAM47C
FANCA
FANCC
FANCD2
FANCE
FANCF
FANCG
FAS
FAT1
FAT3
FAT4
FBLN2
FBXO11
FBXW7
FCGR2B
FCRL4
FEN1
FES
FEV
FGFR1
FGFR1OP
FGFR2
FGFR3
FGFR4
FH
FHIT
FIP1L1
FKBP9
FLCN
FLI1
FLNA
FLT3
FLT4
FNBP1
FOXA1
FOXL2
FOXO1
FOXO3
FOXO4
FOXP1
FOXR1
FSTL3
FUBP1
FUS
GAS7
GATA1
GATA2
GATA3
GLI1
GMPS
GNA11
GNAQ
GNAS
GOLGA5
GOPC
GPC3
GPC5
GPHN
GRIN2A
GRM3
H3F3A
H3F3B
HERPUD1
HEY1
HIF1A
HIP1
HIST1H3B
HIST1H4I
HLA-A
HLF
HMGA1
HMGA2
HNF1A
HNRNPA2B1
HOOK3
HOXA11
HOXA13
HOXA9
HOXC11
HOXC13
HOXD11
HOXD13
HRAS
HSP90AA1
HSP90AB1
ID3
IDH1
IDH2
IGF2BP2
IKBKB
IKZF1
IL2
IL21R
IL6ST
IL7R
IRF4
IRS4
ISX
ITGAV
ITK
JAK1
JAK2
JAK3
JAZF1
JUN
KAT6A
KAT6B
KAT7
KCNJ5
KDM5A
KDM5C
KDM6A
KDR
KDSR
KEAP1
KIAA1549
KIF5B
KIT
KLF4
KLF6
KLK2
KMT2A
KMT2C
KMT2D
KNL1
KNSTRN
KRAS
KTN1
LARP4B
LASP1
LCK
LCP1
LEF1
LEPROTL1
LHFPL6
LIFR
LMNA
LMO1
LMO2
LPP
LRIG3
LRP1B
LSM14A
LYL1
LZTR1
MAF
MAFB
MALT1
MAML2
MAP2K1
MAP2K2
MAP2K4
MAP3K1
MAP3K13
MAPK1
MAX
MB21D2
MDM2
MDM4
MDS2
MECOM
MED12
MEN1
MET
MGMT
MITF
MKL1
MLF1
MLH1
MLLT1
MLLT10
MLLT11
MLLT3
MLLT6
MN1
MNX1
MPL
MSH2
MSH6
MSI2
MSN
MTCP1
MTOR
MUC1
MUC16
MUC4
MUTYH
MYB
MYC
MYCL
MYCN
MYD88
MYH11
MYH9
MYO5A
MYOD1
N4BP2
NAB2
NACA
NBEA
NBN
NCKIPSD
NCOA1
NCOA2
NCOA4
NCOR1
NCOR2
NDRG1
NF1
NF2
NFATC2
NFE2L2
NFIB
NFKB2
NFKBIE
NIN
NKX2-1
NONO
NOTCH1
NOTCH2
NPM1
NR4A3
NRAS
NRG1
NSD1
NSD2
NSD3
NT5C2
NTHL1
NTRK1
NTRK3
NUMA1
NUP214
NUP98
NUTM1
NUTM2A
NUTM2B
OLIG2
OMD
P2RY8
PABPC1
PAFAH1B2
PALB2
PATZ1
PAX3
PAX5
PAX7
PAX8
PBRM1
PBX1
PCBP1
PCM1
PDCD1LG2
PDGFB
PDGFRA
PDGFRB
PER1
PHF6
PHOX2B
PICALM
PIK3CA
PIK3CB
PIK3R1
PIM1
PLAG1
PLCG1
PML
PMS1
PMS2
POLD1
POLE
POLG
POLQ
POT1
POU2AF1
POU5F1
PPARG
PPFIBP1
PPM1D
PPP2R1A
PPP6C
PRCC
PRDM1
PRDM16
PRDM2
PREX2
PRF1
PRKACA
PRKAR1A
PRKCB
PRPF40B
PRRX1
PSIP1
PTCH1
PTEN
PTK6
PTPN11
PTPN13
PTPN6
PTPRB
PTPRC
PTPRD
PTPRK
PTPRT
PWWP2A
QKI
RABEP1
RAC1
RAD17
RAD21
RAD51B
RAF1
RALGDS
RANBP2
RAP1GDS1
RARA
RB1
RBM10
RBM15
RECQL4
REL
RET
RFWD3
RGPD3
RGS7
RHOA
RHOH
RMI2
RNF213
RNF43
ROBO2
ROS1
RPL10
RPL22
RPL5
RPN1
RSPO2
RSPO3
RUNX1
RUNX1T1
S100A7
SALL4
SBDS
SDC4
SDHA
SDHAF2
SDHB
SDHC
SDHD
2005-09-01
2006-09-01
2009-09-01
SET
SETBP1
SETD1B
SETD2
SF3B1
SFPQ
SFRP4
SGK1
SH2B3
SH3GL1
SHTN1
SIRPA
SIX1
SIX2
SKI
SLC34A2
SLC45A3
SMAD2
SMAD3
SMAD4
SMARCA4
SMARCB1
SMARCD1
SMARCE1
SMC1A
SMO
SND1
SNX29
SOCS1
SOX2
SOX21
SOX9
SPECC1
SPEN
SPOP
SRC
SRGAP3
SRSF2
SRSF3
SS18
SS18L1
SSX1
SSX2
SSX4
STAG1
STAG2
STAT3
STAT5B
STAT6
STIL
STK11
STRN
SUFU
SUZ12
SYK
TAF15
TAL1
TAL2
TBL1XR1
TBX3
TCEA1
TCF12
TCF3
TCF7L2
TCL1A
TEC
TERT
TET1
TET2
TFE3
TFEB
TFG
TFPT
TFRC
TGFBR2
THRAP3
TLX1
TLX3
TMEM127
TMPRSS2
TNC
TNFAIP3
TNFRSF14
TNFRSF17
TOP1
TP53
TP63
TPM3
TPM4
TPR
TRAF7
TRIM24
TRIM27
TRIM33
TRIP11
TRRAP
TSC1
TSC2
TSHR
U2AF1
UBR5
USP44
USP6
USP8
VAV1
VHL
VTI1A
WAS
WDCP
WIF1
WNK2
WRN
WT1
WWTR1
XPA
XPC
XPO1
YWHAE
ZBTB16
ZCCHC8
ZEB1
ZFHX3
ZMYM2
ZMYM3
ZNF331
ZNF384
ZNF429
ZNF479
ZNF521
ZNRF3
ZRSR2
ABCF1
ACO1
ACTB
ACTG1
ACVR2B
ADAM10
ADCY1
ADCY2
ADCY3
ADCY5
ADCY8
ADD2
ADD3
ADH1B
PARP4
ADRA1B
ADRA1A
ADRB3
AP2A1
AP1B1
AFM
ACAN
JAG1
AGTR2
APLNR
ALB
ABCD1
ALDOA
ALOX12
ALOX12B
AMPH
AMY2B
ANG
ANGPT1
ANK2
ANK3
ANPEP
ANXA2
AOX1
APOB
KLK3
AQP7
TRIM23
AREG
RHOB
ARHGAP4
ARNTL
ARSD
ASL
ASTN1
ATP2A2
ATP4A
ATP5F1B
ATP6V1B2
ATP6V0B
ATP6V1G2
ATP6AP1
KIF1A
AZGP1
ADGRB3
BLK
BMP7
BMPR2
BOK
DST
BRDT
ZFP36L1
ZFP36L2
KLF5
SERPING1
C3
C3AR1
C7
VPS51
MPPED2
CACNA1A
CACNA1B
CACNA1C
CACNA1E
CACNA2D1
CALB2
CALCB
CALCR
CALD1
CANX
CAST
CARS1
CASP10
CCK
CCKBR
CD1A
CD1B
CD1D
CD3G
CD86
TNFRSF8
TNFSF8
CD36
ENTPD6
CD58
CD70
CDC5L
CDC20
CDC25A
CDC25C
CDC27
CDC42
CDH2
CDH6
CDH8
CDH9
CDH12
CDH13
CDH18
CDKN2B
CDX4
CENPF
RCC1
CHD1
CHD3
CHGA
CHKB
CHRM5
CHRNB2
AP1S1
CLCN4
CLCN7
CLK3
CCR5
CMKLR1
CNGA4
CNTN1
COL1A2
COL4A1
COL4A2
COL5A1
COL6A3
COL7A1
COL9A2
COL11A1
COL12A1
COX7C
CPS1
CR1
CRP
HAPLN1
CSF2RA
CSH1
CSNK1A1
CSNK1E
CSNK2A1
CSNK2B
VCAN
CSPG4
CTNNA1
CTSS
CX3CR1
CXADR
CYLC1
CYP2A7
CYP2C9
CYP2C18
CYP2E1
CYP4A11
CYP4B1
DAB1
DACH1
DGKA
DGKB
DAO
DBI
DCK
DCTD
ACE
AKR1C2
DMXL1
DHX9
DHX15
GSDME
DIAPH1
DIAPH2
DLG2
DLG3
DMD
DNAH8
DNAH9
DYNC1I1
DNMT3B
DOCK2
DPP6
DPYD
DPYS
SLC26A3
DRD3
DRD5
DSC1
DSC3
DSG1
DSP
EPYC
DSPP
DTNA
DTX1
DUSP2
DUSP7
DUSP9
DYRK1A
E2F2
E2F3
GPR183
ECT2
S1PR1
LPAR1
EDNRB
PHC2
EEF1A1
EEF1D
EEF2
EGR1
EGR2
EGR3
EPHA2
EIF4A1
EIF5A
CELA1
ELAVL2
ELAVL1
ELAVL3
ELAVL4
ELF1
ELF5
MARK2
EN1
EN2
EPB41
EPHA1
EPHA4
EPHA5
EPHB1
EPHB4
EPHB6
STX2
EPRS1
EYA4
ERCC5
ERCC6
ERF
ESRRG
ETS1
ETV3
EVI2A
EVPL
EYA1
EZH1
F5
F8
PTK2B
BPTF
FBLN1
FAT2
FBN2
FCER1A
FCGR3A
FDX1
FDXR
FGA
FGB
FGF2
FGF5
FOXE1
FOXM1
FLG
FLII
FLT1
FMR1
AFF2
FOLH1
FPR1
FRG1
FSHR
FTH1
ADAM2
NR5A1
FYN
G6PC
GABRA1
GABRA2
GABRA6
GABRB2
GABRG1
GALNS
LRRC32
GATA4
GATA6
GATM
GBE1
GFRA1
GLI3
GMFB
GML
GNA12
GNA15
GNAI1
GNAI2
GNAT1
GNB1
GNG3
GNG7
GOLGA2
GOLGB1
GOT1
LPAR4
MCHR1
GPR32
GPS1
GPS2
GPX1
GPX5
GRB2
RAPGEF1
GRIA2
GRIA3
GRID1
GRIK2
GRIK3
GRIK5
GRIN1
GRIN2D
NR3C1
ARHGAP35
GRM1
GRM5
GRM8
GRSF1
GSK3A
GSTA4
GSTM5
GTF2B
GTF2I
GUCY1A2
GUSB
GYPC
H1-2
H1-3
H1-4
H1-5
H2AC7
H2BC5
H2BC3
H3-3A
H3-3B
HDAC1
HDAC2
HEXA
CFHR2
HGF
HIVEP1
HK3
HLA-B
HLA-DQA1
HLA-DRB1
HLA-DRB5
HLA-F
HMGB1
FOXA2
HNF4A
SLC29A2
HNRNPC
HNRNPD
HNRNPH3
HNRNPK
HNRNPL
HNRNPU
HOXA7
HOXA10
HOXC6
HPD
HES1
HSBP1
HSF1
DNAJB2
HSPA1L
HSPA4
HSPG2
HTR1E
HTR7
ICAM3
ICAM4
IRF8
IFI27
IFIT3
IGF1R
IGF2
IGF2R
RBPJ
IL1A
IL1B
IL2RG
IL4R
CXCR2
IL13RA1
FOXK2
ING1
INHBA
INPP4A
INPPL1
INSR
IRF1
IRF2
IRF5
IRF6
IRF7
IRS1
ITGA4
ITGAE
ITGB7
ITIH1
ITPKB
ITPR3
KARS1
KCNA4
KCNA6
KCNH2
KCNJ9
KCNK1
KCNN2
KCNN3
KCNQ3
KEL
KIFC3
KIR3DL1
KLK1
KPNB1
TNPO1
IPO5
KRT13
KRT15
KRT84
LAMA2
LAMA3
LAMA4
LAMB1
LAMC1
LBP
LEPR
LETM1
LFNG
LGALS1
LIMK1
LLGL2
LLGL1
LMX1A
IRAG2
LRP1
LSAMP
LTA4H
LTB
LTBP2
LTK
LUM
LYN
SMAD6
MAGEA1
MAGEA6
MAN2A1
MARK3
MAZ
MBD1
MC1R
MCL1
MCM5
MCM7
DNAJB9
MEF2C
MEF2D
MAP3K4
MAP3K5
MEP1A
MGAT3
ATXN3
MKI67
MAP3K9
NR3C2
TRPM1
MME
MMP13
MNAT1
MOG
MOS
MOV10
CD200
MPO
MYO1B
MSH3
MSH5
MSR1
MST1
MST1R
MSX2
MT1H
MTHFR
MUC2
MUC3A
MUC6
TRIM37
MUSK
MYBL1
MYBL2
MYH2
MYH4
MYH7
MYLK
MYO5B
MYO9A
MYT1
NAP1L1
NAP1L2
NBL1
NUBP1
NCAM2
NCBP1
NCF2
NDUFA5
NEB
NDUFB2
NDUFB9
NDUFV2
NEDD4
NEFH
NEK2
NFATC4
NFKBIA
NID1
NKTR
NKX3-1
NMBR
NOS1
NOTCH3
NOTCH4
NOVA1
NPR3
NTRK2
NR4A2
OCRL
ODC1
OPRD1
OPRK1
OXA1L
PCSK6
PAK3
PAX2
PAX6
PCBP2
PCDH9
PCSK5
PDCD2
PDE6G
PDHB
PDK2
PDYN
PEG3
PFAS
ATP8B1
VIT
PFKP
CDK14
PGR
ABCB1
PHKA2
SERPINA1
SERPINA4
SERPINB13
PIGC
PIK3C2A
PIK3C2B
PIK3C2G
PIK3C3
PIK3CD
PIK3CG
PIK3R2
PI4KA
PKD2
PKHD1
PLCB2
PLCB4
PLCD1
PLCG2
PLEC
PLK1
FXYD3
PLRG1
PLXNA2
PNN
POLR2D
POLRMT
PON1
POU2F2
POU3F3
PPARD
MED1
PPP1R3A
PPP2R3A
PTPA
PPP2R5A
PPP2R5C
PPP3CA
PPP4C
PRB4
PRKAB2
PRKAG1
PRKAR2B
PRKCG
PRKCI
PRKD1
PRKCQ
PRKCZ
PRKDC
PRKG1
MAPK4
MAPK7
MAP2K3
MAP2K7
THAP12
PRKX
PRLR
PRRG1
PRSS1
PRSS3
RELN
KLK7
KLK6
HTRA1
PSMC3
PSMD8
PTGFR
PTGFRN
PTGS1
PTK2
PTMA
PTN
PTPN1
PTPN2
PTPN12
PTPN14
PTPRO
PTX3
PEX2
PZP
RAD23B
RAG1
RAG2
RARRES2
RASA1
RASA2
RASGRF2
RBBP6
REG1A
RELA
RELB
REV3L
RFC1
RFC4
RGS12
RHEB
RIT2
RIT1
RNASE4
RNF4
RPGR
RPE
RPL18A
RPL28
RPL29
RPL31
RPL34
MRPL12
RPS2
RPS3A
RPS6KA3
RPS13
RPS15
RPS27
RPS27A
RRAD
RRAS
RREB1
RS1
RXRA
RYR1
S100A1
S100A8
SALL1
ATXN1
SCN3A
SCN5A
SCN9A
SCN10A
SEC14L1
SELP
SEMG1
SEMG2
SRSF1
SRSF5
SHH
SI
ST6GAL1
SKP2
SLAMF1
SLC1A3
SLC1A6
SLC4A2
SMTN
SLC5A3
SLC6A2
SLC6A3
SLC6A9
SLC6A11
SLC13A1
SLC15A1
SLC15A2
SLC22A1
SLC22A2
SLIT3
SMARCA1
HLTF
SNRPA
SNRPD2
SNRPD3
SNRPN
SNTB1
SNTB2
SOAT1
SON
SOS1
SOX5
SOX11
UAP1
SPAM1
SPI1
SPIB
SPN
SPRR2B
SPTA1
SPTAN1
SPTB
SPTBN2
AKR1D1
RO60
SSB
SSBP1
DENND2B
STAT4
STC1
STIM1
STK4
AURKA
STXBP1
SULT2B1
XCL2
SYN2
SYT4
TACC1
TAF1
TAF4
TAF11
TAP1
TBCD
TBP
ELOC
TCF4
HNF1B
TCF7
TCF21
TCP11
TDG
TMBIM6
TEP1
TFAP2A
TFAP4
TFDP1
TG
TGFA
TGFBR1
TGFBR3
TGIF1
TGM1
THBS1
THBS2
TCHH
TIA1
TIAL1
TJP1
TLE1
TLE4
TLL1
TLL2
TLR2
TLR4
TLR5
TMSB4X
TNF
TNFAIP6
TNFRSF1B
TNR
TP53BP1
TP53BP2
TP73
TPO
TPSAB1
TPTE
TRAF1
TRAF2
TRAF3
TRAF5
TRAF6
TRIO
TRO
TRPC6
TRPM2
TRPS1
TSPYL1
TTC4
TTK
TUBA3C
TWIST1
TYRP1
UBB
UBE2A
UBE2D1
UGT2B10
UMPS
COL14A1
USH2A
VWF
ZAN
CLIP2
WNT2
XBP1
XDH
XPNPEP2
XRCC5
SF1
ZFX
ZIC1
ZIC3
ZNF711
ZNF28
ZNF33A
ZNF99
MKRN3
ZNF131
ZNF133
ZNF143
VEZF1
ZNF165
ZNF180
ZNF207
ZNF208
ZNF215
ZNF217
ZNF226
ZNF227
MAP3K12
LUZP1
CSDE1
BTG2
PXDN
ALMS1
RNF103
BRPF1
USP7
KCNAB1
REEP5
ALDH5A1
NELFE
FZD3
GLRA3
CUBN
USP5
FXR1
YEATS4
COIL
GDF5
NCOA3
NRIP1
CHAF1B
USP9X
SLC10A3
DYSF
EOMES
FZD1
H2AC16
H2AC6
H2AC17
H2AC20
H2BC8
H2BC7
H2BC9
H2BC17
H3C4
H3C3
H3C11
H3C8
H3C12
H3C10
H3C2
H4C4
H4C11
H4C8
H4C2
H4C5
SRPX
LTBP4
RASAL1
NSMAF
DHX16
CUL4B
CUL1
OFD1
MAP4K3
PKP4
PIK3R3
CNTNAP1
ENC1
DGKE
YBX3
CHST1
API5
MAPKAPK5
THOC5
KMO
MKNK1
KHSRP
OR6A2
CDK13
UNC5C
RTCA
DCHS1
NUMB
DYNLL1
IRS2
EIF3A
EIF3G
VAMP4
SRSF9
CDC23
B4GALT3
SERPINB7
ABCC3
RIPK1
CRADD
TNFSF10
ADAM7
PABPC4
RAB11A
DLK1
TNFRSF10A
IL18RAP
INPP4B
LIN7A
IQGAP1
NRP1
CCN6
PROM1
TSC22D1
ASAP2
NR1I2
PROZ
STK19
LDB1
PER3
SPHK1
DDX18
EIF2S2
PRPF4B
CPNE1
CACNA1H
HERC2
HERC1
FUBP3
AP3D1
H2AC11
H2BC11
MGAM
USP13
TRPA1
ATP6V0E1
KALRN
SEMA5A
MAP7
SLC7A6
MAP3K6
TBX18
USP10
LATS1
SLC16A4
CNOT9
SMC3
PRPF3
FAM50A
CCNB2
SYNGR2
DGKI
MYOM2
IL1RL1
OSMR
DCLK1
GPR50
MFHAS1
COPB2
S1PR2
CD83
KCNB2
TRIP12
EFTUD2
SLIT2
PPIG
SLC9A3R1
NRXN3
ADIPOQ
SLC22A8
NRXN2
GRHPR
TMPRSS11D
PEX16
DDX23
CYP7B1
CDYL
ABCG2
MED23
EIF2AK3
ARHGEF6
AKAP6
MAPK8IP1
ONECUT2
CHST10
PSMF1
MAGED1
ADAMTS3
GAL3ST1
BAG4
EI24
NRG2
ATP5MPL
BABAM2
CDC42BPB
RBM39
PDIA4
NFE2L3
MTRF1
GNA14
PPM1F
GCC2
PLCH2
HS2ST1
MDC1
IQCB1
PDE4DIP
WSCD2
DEPDC5
N4BP1
EDEM1
RIMS2
ESPL1
PPP6R2
ULK2
PCDHGA8
GPRIN2
SEMA3E
TMEM63A
DCAF1
DOCK4
HDAC9
CCP110
LAPTM4A
IFT140
ARHGAP32
ZNF536
TCAF1
RIPOR2
TBKBP1
KMT2B
FRMPD4
TOX
RAPGEF5
ATG13
DLGAP5
PTDSS1
MAML1
RNF40
CTIF
URB2
CUL7
RB1CC1
ARHGEF11
JAKMIP2
GINS1
ELMO1
C2CD5
RUSC2
CEP170
LRIG2
MAGI2
SETDB1
URB1
ZC3H11A
SMG7
NUAK1
G3BP2
DENND4B
SUPT7L
ATP2C2
ARNT2
NCAPD2
SEC16A
KBTBD11
ZBTB5
DCLRE1A
RBM8A
DLEC1
MAGEC1
FGF19
MED13
NR1H4
NR1D2
FGFBP1
HNRNPDL
SLC12A6
PDCD6
BCL2L10
BCL2L11
MED16
PARP2
MAMLD1
RANBP9
SMC4
UBA2
ABCC5
ABCC9
ABCF2
MUC12
HUWE1
PTPRU
GPC6
ARPC1B
NAMPT
RBM12
TOB1
G3BP1
MBNL2
TRIM28
RCL1
RBM7
ALYREF
PATJ
PRG4
MFSD10
RCAN2
LRRC17
RASGRP2
MRPS31
RABEPK
GLYAT
SPRY3
STAM2
CNKSR1
AKAP8
STUB1
LILRB2
SPEG
TRAIP
KATNB1
SIRPB1
TLR6
IRAG1
CCL26
ABCA7
ABCA10
KLF2
CITED2
SEMA3A
DLC1
ST3GAL6
NDC80
CPQ
IFITM3
RAPGEF3
PRMT5
CD2BP2
UBAC1
TMEM147
LYPLA1
EMG1
OLFM1
TIMM17A
MCRS1
HAX1
ATP5PD
SLC25A17
NXF1
CAP2
SYNCRIP
SEMA6B
SEMA3C
DDX17
IPO7
NEBL
ATG7
TM9SF1
IFITM2
SMC2
ERN2
AHSA1
SLCO1B1
USP16
PAIP1
PDLIM5
ARID3B
MYL12A
TXNIP
IGF2BP3
CAMKK2
CELF1
GNA13
CCT6B
TBR1
NRG3
NFAT5
STAG3
CHL1
NUP50
NES
IQGAP2
MTHFD2
SEPTIN9
SDCCAG8
STARD10
WASF3
NOXA1
FTCD
SRCAP
POLR1G
LILRB1
ACTL7B
MMP24
BRD8
BLCAP
MAN1A2
EDAR
TCERG1
BTNL3
APOBEC2
UGT2A1
KDELR1
OS9
PNRC1
IFI44L
ASCC3
CCNI
SLC38A3
SF3B2
WWP1
SNRNP35
TRIOBP
ADAM29
ADAMTS5
BTN3A2
ZWINT
CDC37
HHLA2
WDR45
ADAMTS6
BAZ2A
WBP4
AKAP13
AKAP11
DDX20
RASSF8
PTGDR2
FILIP1L
SP140
PXMP4
SYNRG
SCN11A
POU6F2
VPS45
PDAP1
U2AF2
CASC3
[truncated: 1,435 more rows]

## Sheet: LIHC
A1CF
ABI1
ABL1
ABL2
ACKR3
ACSL3
ACSL6
ACVR1
ACVR1B
ACVR2A
AFDN
AFF1
AFF3
AFF4
AKAP9
AKT1
AKT2
AKT3
ALDH2
ALK
AMER1
ANK1
APC
APOBEC3B
AR
ARAF
ARHGAP26
ARHGAP5
ARHGEF10
ARHGEF10L
ARHGEF12
ARID1A
ARID1B
ARID2
ARNT
ASPSCR1
ASXL1
ASXL2
ATF1
ATIC
ATM
ATP1A1
ATP2B3
ATR
ATRX
AXIN1
AXIN2
B2M
BAP1
BARD1
BAX
BAZ1A
BCL10
BCL11A
BCL11B
BCL2
BCL2L12
BCL3
BCL6
BCL7A
BCL9
BCL9L
BCLAF1
BCOR
BCORL1
BCR
BIRC3
BIRC6
BLM
BMP5
BMPR1A
BRAF
BRCA1
BRCA2
BRD3
BRD4
BRIP1
BTG1
BTK
BUB1B
C15orf65
CACNA1D
CALR
CAMTA1
CANT1
CARD11
CARS
CASP3
CASP8
CASP9
CBFA2T3
CBFB
CBL
CBLB
CBLC
CCDC6
CCNB1IP1
CCNC
CCND1
CCND2
CCND3
CCNE1
CCR4
CCR7
CD209
CD274
CD28
CD74
CD79A
CD79B
CDC73
CDH1
CDH10
CDH11
CDH17
CDK12
CDK4
CDK6
CDKN1A
CDKN1B
CDKN2A
CDKN2C
CDX2
CEBPA
CEP89
CHCHD7
CHD2
CHD4
CHEK2
CHIC2
CHST11
CIC
CIITA
CLIP1
CLP1
CLTC
CLTCL1
CNBD1
CNBP
CNOT3
CNTNAP2
CNTRL
COL1A1
COL2A1
COL3A1
COX6C
CPEB3
CREB1
CREB3L1
CREB3L2
CREBBP
CRLF2
CRNKL1
CRTC1
CRTC3
CSF1R
CSF3R
CSMD3
CTCF
CTNNA2
CTNNB1
CTNND1
CTNND2
CUL3
CUX1
CXCR4
CYLD
CYP2C8
CYSLTR2
DAXX
DCAF12L2
DCC
DCTN1
DDB2
DDIT3
DDR2
DDX10
DDX3X
DDX5
DDX6
DEK
DGCR8
DICER1
DNAJB1
DNM2
DNMT1
DNMT3A
DROSHA
EBF1
ECT2L
EED
EGFR
EIF1AX
EIF3E
EIF4A2
ELF3
ELF4
ELK4
ELL
ELN
EML4
EP300
EPAS1
EPHA3
EPHA7
EPS15
ERBB2
ERBB3
ERBB4
ERC1
ERCC2
ERCC3
ERCC4
ERG
ESR1
ETNK1
ETV1
ETV4
ETV5
ETV6
EWSR1
EXT1
EXT2
EZH2
EZR
FAM131B
FAM135B
FAM46C
FAM47C
FANCA
FANCC
FANCD2
FANCE
FANCF
FANCG
FAS
FAT1
FAT3
FAT4
FBLN2
FBXO11
FBXW7
FCGR2B
FCRL4
FEN1
FES
FEV
FGFR1
FGFR1OP
FGFR2
FGFR3
FGFR4
FH
FHIT
FIP1L1
FKBP9
FLCN
FLI1
FLNA
FLT3
FLT4
FNBP1
FOXA1
FOXL2
FOXO1
FOXO3
FOXO4
FOXP1
FOXR1
FSTL3
FUBP1
FUS
GAS7
GATA1
GATA2
GATA3
GLI1
GMPS
GNA11
GNAQ
GNAS
GOLGA5
GOPC
GPC3
GPC5
GPHN
GRIN2A
GRM3
H3F3A
H3F3B
HERPUD1
HEY1
HIF1A
HIP1
HIST1H3B
HIST1H4I
HLA-A
HLF
HMGA1
HMGA2
HNF1A
HNRNPA2B1
HOOK3
HOXA11
HOXA13
HOXA9
HOXC11
HOXC13
HOXD11
HOXD13
HRAS
HSP90AA1
HSP90AB1
ID3
IDH1
IDH2
IGF2BP2
IGF2R
IKBKB
IKZF1
IL2
IL21R
IL6ST
IL7R
IRF4
IRS4
ISX
ITGAV
ITK
JAK1
JAK2
JAK3
JAZF1
JUN
KAT6A
KAT6B
KAT7
KCNJ5
KDM5A
KDM5C
KDM6A
KDR
KDSR
KEAP1
KIAA1549
KIF5B
KIT
KLF4
KLF6
KLK2
KMT2A
KMT2C
KMT2D
KNL1
KNSTRN
KRAS
KTN1
LARP4B
LASP1
LCK
LCP1
LEF1
LEPROTL1
LHFPL6
LIFR
LMNA
LMO1
LMO2
LPP
LRIG3
LRP1B
LSM14A
LYL1
LZTR1
MAF
MAFB
MALT1
MAML2
MAP2K1
MAP2K2
MAP2K4
MAP3K1
MAP3K13
MAPK1
MAX
MB21D2
MDM2
MDM4
MDS2
MECOM
MED12
MEN1
MET
MGMT
MITF
MKL1
MLF1
MLH1
MLLT1
MLLT10
MLLT11
MLLT3
MLLT6
MN1
MNX1
MPL
MSH2
MSH6
MSI2
MSN
MTCP1
MTOR
MUC1
MUC16
MUC4
MUTYH
MYB
MYC
MYCL
MYCN
MYD88
MYH11
MYH9
MYO5A
MYOD1
N4BP2
NAB2
NACA
NBEA
NBN
NCKIPSD
NCOA1
NCOA2
NCOA4
NCOR1
NCOR2
NDRG1
NF1
NF2
NFATC2
NFE2L2
NFIB
NFKB2
NFKBIE
NIN
NKX2-1
NONO
NOTCH1
NOTCH2
NPM1
NR4A3
NRAS
NRG1
NSD1
NSD2
NSD3
NT5C2
NTHL1
NTRK1
NTRK3
NUMA1
NUP214
NUP98
NUTM1
NUTM2A
NUTM2B
OLIG2
OMD
P2RY8
PABPC1
PAFAH1B2
PALB2
PATZ1
PAX3
PAX5
PAX7
PAX8
PBRM1
PBX1
PCBP1
PCM1
PDCD1LG2
PDGFB
PDGFRA
PDGFRB
PER1
PHF6
PHOX2B
PICALM
PIK3CA
PIK3CB
PIK3R1
PIM1
PLAG1
PLCG1
PML
PMS1
PMS2
POLD1
POLE
POLG
POLQ
POT1
POU2AF1
POU5F1
PPARG
PPFIBP1
PPM1D
PPP2R1A
PPP6C
PRCC
PRDM1
PRDM16
PRDM2
PREX2
PRF1
PRKACA
PRKAR1A
PRKCB
PRPF40B
PRRX1
PSIP1
PTCH1
PTEN
PTK6
PTPN11
PTPN13
PTPN6
PTPRB
PTPRC
PTPRD
PTPRK
PTPRT
PWWP2A
QKI
RABEP1
RAC1
RAD17
RAD21
RAD51B
RAF1
RALGDS
RANBP2
RAP1GDS1
RARA
RB1
RBM10
RBM15
RECQL4
REL
RET
RFWD3
RGPD3
RGS7
RHOA
RHOH
RMI2
RNF213
RNF43
ROBO2
ROS1
RPL10
RPL22
RPL5
RPN1
RSPO2
RSPO3
RUNX1
RUNX1T1
S100A7
SALL4
SBDS
SDC4
SDHA
SDHAF2
SDHB
SDHC
SDHD
2005-09-01
2006-09-01
2009-09-01
SET
SETBP1
SETD1B
SETD2
SF3B1
SFPQ
SFRP4
SGK1
SH2B3
SH3GL1
SHTN1
SIRPA
SIX1
SIX2
SKI
SLC34A2
SLC45A3
SMAD2
SMAD3
SMAD4
SMARCA4
SMARCB1
SMARCD1
SMARCE1
SMC1A
SMO
SND1
SNX29
SOCS1
SOX2
SOX21
SOX9
SPECC1
SPEN
SPOP
SRC
SRGAP3
SRSF2
SRSF3
SS18
SS18L1
SSX1
SSX2
SSX4
STAG1
STAG2
STAT3
STAT5B
STAT6
STIL
STK11
STRN
SUFU
SUZ12
SYK
TAF15
TAL1
TAL2
TBL1XR1
TBX3
TCEA1
TCF12
TCF3
TCF7L2
TCL1A
TEC
TERT
TET1
TET2
TFE3
TFEB
TFG
TFPT
TFRC
TGFBR2
THRAP3
TLX1
TLX3
TMEM127
TMPRSS2
TNC
TNFAIP3
TNFRSF14
TNFRSF17
TOP1
TP53
TP63
TPM3
TPM4
TPR
TRAF7
TRIM24
TRIM27
TRIM33
TRIP11
TRRAP
TSC1
TSC2
TSHR
U2AF1
UBR5
USP44
USP6
USP8
VAV1
VHL
VTI1A
WAS
WDCP
WIF1
WNK2
WRN
WT1
WWTR1
XPA
XPC
XPO1
YWHAE
ZBTB16
ZCCHC8
ZEB1
ZFHX3
ZMYM2
ZMYM3
ZNF331
ZNF384
ZNF429
ZNF479
ZNF521
ZNRF3
ZRSR2
ABCF1
ACO1
ACTB
ACTG1
ACVR2B
ADAM10
ADCY1
ADCY2
ADCY3
ADCY5
ADCY8
ADD2
ADD3
ADH1B
PARP4
ADRA1B
ADRA1A
ADRB3
AP2A1
AP1B1
AFM
ACAN
JAG1
AGTR2
APLNR
ALB
ABCD1
ALDOA
ALOX12
ALOX12B
AMPH
AMY2B
ANG
ANGPT1
ANK2
ANK3
ANPEP
ANXA2
AOX1
APOB
KLK3
AQP7
TRIM23
AREG
RHOB
ARHGAP4
ARNTL
ARSD
ASL
ASTN1
ATP2A2
ATP4A
ATP5F1B
ATP6V1B2
ATP6V0B
ATP6V1G2
ATP6AP1
KIF1A
AZGP1
ADGRB3
BLK
BMP7
BMPR2
BOK
DST
BRDT
ZFP36L1
ZFP36L2
KLF5
SERPING1
C3
C3AR1
C7
VPS51
MPPED2
CACNA1A
CACNA1B
CACNA1C
CACNA1E
CACNA2D1
CALB2
CALCB
CALCR
CALD1
CANX
CAST
CARS1
CASP10
CCK
CCKBR
CD1A
CD1B
CD1D
CD3G
CD86
TNFRSF8
TNFSF8
CD36
ENTPD6
CD58
CD70
CDC5L
CDC20
CDC25A
CDC25C
CDC27
CDC42
CDH2
CDH6
CDH8
CDH9
CDH12
CDH13
CDH18
CDKN2B
CDX4
CENPF
RCC1
CHD1
CHD3
CHGA
CHKB
CHRM5
CHRNB2
AP1S1
CLCN4
CLCN7
CLK3
CCR5
CMKLR1
CNGA4
CNTN1
COL1A2
COL4A1
COL4A2
COL5A1
COL6A3
COL7A1
COL9A2
COL11A1
COL12A1
COX7C
CPS1
CR1
CRP
HAPLN1
CSF2RA
CSH1
CSNK1A1
CSNK1E
CSNK2A1
CSNK2B
VCAN
CSPG4
CTNNA1
CTSS
CX3CR1
CXADR
CYLC1
CYP2A7
CYP2C9
CYP2C18
CYP2E1
CYP4A11
CYP4B1
DAB1
DACH1
DGKA
DGKB
DAO
DBI
DCK
DCTD
ACE
AKR1C2
DMXL1
DHX9
DHX15
GSDME
DIAPH1
DIAPH2
DLG2
DLG3
DMD
DNAH8
DNAH9
DYNC1I1
DNMT3B
DOCK2
DPP6
DPYD
DPYS
SLC26A3
DRD3
DRD5
DSC1
DSC3
DSG1
DSP
EPYC
DSPP
DTNA
DTX1
DUSP2
DUSP7
DUSP9
DYRK1A
E2F2
E2F3
GPR183
ECT2
S1PR1
LPAR1
EDNRB
PHC2
EEF1A1
EEF1D
EEF2
EGR1
EGR2
EGR3
EPHA2
EIF4A1
EIF5A
CELA1
ELAVL2
ELAVL1
ELAVL3
ELAVL4
ELF1
ELF5
MARK2
EN1
EN2
EPB41
EPHA1
EPHA4
EPHA5
EPHB1
EPHB4
EPHB6
STX2
EPRS1
EYA4
ERCC5
ERCC6
ERF
ESRRG
ETS1
ETV3
EVI2A
EVPL
EYA1
EZH1
F5
F8
PTK2B
BPTF
FBLN1
FAT2
FBN2
FCER1A
FCGR3A
FDX1
FDXR
FGA
FGB
FGF2
FGF5
FOXE1
FOXM1
FLG
FLII
FLT1
FMR1
AFF2
FOLH1
FPR1
FRG1
FSHR
FTH1
ADAM2
NR5A1
FYN
G6PC
GABRA1
GABRA2
GABRA6
GABRB2
GABRG1
GALNS
LRRC32
GATA4
GATA6
GATM
GBE1
GFRA1
GLI3
GMFB
GML
GNA12
GNA15
GNAI1
GNAI2
GNAT1
GNB1
GNG3
GNG7
GOLGA2
GOLGB1
GOT1
LPAR4
MCHR1
GPR32
GPS1
GPS2
GPX1
GPX5
GRB2
RAPGEF1
GRIA2
GRIA3
GRID1
GRIK2
GRIK3
GRIK5
GRIN1
GRIN2D
NR3C1
ARHGAP35
GRM1
GRM5
GRM8
GRSF1
GSK3A
GSTA4
GSTM5
GTF2B
GTF2I
GUCY1A2
GUSB
GYPC
H1-2
H1-3
H1-4
H1-5
H2AC7
H2BC5
H2BC3
H3-3A
H3-3B
HDAC1
HDAC2
HEXA
CFHR2
HGF
HIVEP1
HK3
HLA-B
HLA-DQA1
HLA-DRB1
HLA-DRB5
HLA-F
HMGB1
FOXA2
HNF4A
SLC29A2
HNRNPC
HNRNPD
HNRNPH3
HNRNPK
HNRNPL
HNRNPU
HOXA7
HOXA10
HOXC6
HPD
HES1
HSBP1
HSF1
DNAJB2
HSPA1L
HSPA4
HSPG2
HTR1E
HTR7
ICAM3
ICAM4
IRF8
IFI27
IFIT3
IGF1R
IGF2
RBPJ
IL1A
IL1B
IL2RG
IL4R
CXCR2
IL13RA1
FOXK2
ING1
INHBA
INPP4A
INPPL1
INSR
IRF1
IRF2
IRF5
IRF6
IRF7
IRS1
ITGA4
ITGAE
ITGB7
ITIH1
ITPKB
ITPR3
KARS1
KCNA4
KCNA6
KCNH2
KCNJ9
KCNK1
KCNN2
KCNN3
KCNQ3
KEL
KIFC3
KIR3DL1
KLK1
KPNB1
TNPO1
IPO5
KRT13
KRT15
KRT84
LAMA2
LAMA3
LAMA4
LAMB1
LAMC1
LBP
LEPR
LETM1
LFNG
LGALS1
LIMK1
LLGL2
LLGL1
LMX1A
IRAG2
LRP1
LSAMP
LTA4H
LTB
LTBP2
LTK
LUM
LYN
SMAD6
MAGEA1
MAGEA6
MAN2A1
MARK3
MAZ
MBD1
MC1R
MCL1
MCM5
MCM7
DNAJB9
MEF2C
MEF2D
MAP3K4
MAP3K5
MEP1A
MGAT3
ATXN3
MKI67
MAP3K9
NR3C2
TRPM1
MME
MMP13
MNAT1
MOG
MOS
MOV10
CD200
MPO
MYO1B
MSH3
MSH5
MSR1
MST1
MST1R
MSX2
MT1H
MTHFR
MUC2
MUC3A
MUC6
TRIM37
MUSK
MYBL1
MYBL2
MYH2
MYH4
MYH7
MYLK
MYO5B
MYO9A
MYT1
NAP1L1
NAP1L2
NBL1
NUBP1
NCAM2
NCBP1
NCF2
NDUFA5
NEB
NDUFB2
NDUFB9
NDUFV2
NEDD4
NEFH
NEK2
NFATC4
NFKBIA
NID1
NKTR
NKX3-1
NMBR
NOS1
NOTCH3
NOTCH4
NOVA1
NPR3
NTRK2
NR4A2
OCRL
ODC1
OPRD1
OPRK1
OXA1L
PCSK6
PAK3
PAX2
PAX6
PCBP2
PCDH9
PCSK5
PDCD2
PDE6G
PDHB
PDK2
PDYN
PEG3
PFAS
ATP8B1
VIT
PFKP
CDK14
PGR
ABCB1
PHKA2
SERPINA1
SERPINA4
SERPINB13
PIGC
PIK3C2A
PIK3C2B
PIK3C2G
PIK3C3
PIK3CD
PIK3CG
PIK3R2
PI4KA
PKD2
PKHD1
PLCB2
PLCB4
PLCD1
PLCG2
PLEC
PLK1
FXYD3
PLRG1
PLXNA2
PNN
POLR2D
POLRMT
PON1
POU2F2
POU3F3
PPARD
MED1
PPP1R3A
PPP2R3A
PTPA
PPP2R5A
PPP2R5C
PPP3CA
PPP4C
PRB4
PRKAB2
PRKAG1
PRKAR2B
PRKCG
PRKCI
PRKD1
PRKCQ
PRKCZ
PRKDC
PRKG1
MAPK4
MAPK7
MAP2K3
MAP2K7
THAP12
PRKX
PRLR
PRRG1
PRSS1
PRSS3
RELN
KLK7
KLK6
HTRA1
PSMC3
PSMD8
PTGFR
PTGFRN
PTGS1
PTK2
PTMA
PTN
PTPN1
PTPN2
PTPN12
PTPN14
PTPRO
PTX3
PEX2
PZP
RAD23B
RAG1
RAG2
RARRES2
RASA1
RASA2
RASGRF2
RBBP6
REG1A
RELA
RELB
REV3L
RFC1
RFC4
RGS12
RHEB
RIT2
RIT1
RNASE4
RNF4
RPGR
RPE
RPL18A
RPL28
RPL29
RPL31
RPL34
MRPL12
RPS2
RPS3A
RPS6KA3
RPS13
RPS15
RPS27
RPS27A
RRAD
RRAS
RREB1
RS1
RXRA
RYR1
S100A1
S100A8
SALL1
ATXN1
SCN3A
SCN5A
SCN9A
SCN10A
SEC14L1
SELP
SEMG1
SEMG2
SRSF1
SRSF5
SHH
SI
ST6GAL1
SKP2
SLAMF1
SLC1A3
SLC1A6
SLC4A2
SMTN
SLC5A3
SLC6A2
SLC6A3
SLC6A9
SLC6A11
SLC13A1
SLC15A1
SLC15A2
SLC22A1
SLC22A2
SLIT3
SMARCA1
HLTF
SNRPA
SNRPD2
SNRPD3
SNRPN
SNTB1
SNTB2
SOAT1
SON
SOS1
SOX5
SOX11
UAP1
SPAM1
SPI1
SPIB
SPN
SPRR2B
SPTA1
SPTAN1
SPTB
SPTBN2
AKR1D1
RO60
SSB
SSBP1
DENND2B
STAT4
STC1
STIM1
STK4
AURKA
STXBP1
SULT2B1
XCL2
SYN2
SYT4
TACC1
TAF1
TAF4
TAF11
TAP1
TBCD
TBP
ELOC
TCF4
HNF1B
TCF7
TCF21
TCP11
TDG
TMBIM6
TEP1
TFAP2A
TFAP4
TFDP1
TG
TGFA
TGFBR1
TGFBR3
TGIF1
TGM1
THBS1
THBS2
TCHH
TIA1
TIAL1
TJP1
TLE1
TLE4
TLL1
TLL2
TLR2
TLR4
TLR5
TMSB4X
TNF
TNFAIP6
TNFRSF1B
TNR
TP53BP1
TP53BP2
TP73
TPO
TPSAB1
TPTE
TRAF1
TRAF2
TRAF3
TRAF5
TRAF6
TRIO
TRO
TRPC6
TRPM2
TRPS1
TSPYL1
TTC4
TTK
TUBA3C
TWIST1
TYRP1
UBB
UBE2A
UBE2D1
UGT2B10
UMPS
COL14A1
USH2A
VWF
ZAN
CLIP2
WNT2
XBP1
XDH
XPNPEP2
XRCC5
SF1
ZFX
ZIC1
ZIC3
ZNF711
ZNF28
ZNF33A
ZNF99
MKRN3
ZNF131
ZNF133
ZNF143
VEZF1
ZNF165
ZNF180
ZNF207
ZNF208
ZNF215
ZNF217
ZNF226
ZNF227
MAP3K12
LUZP1
CSDE1
BTG2
PXDN
ALMS1
RNF103
BRPF1
USP7
KCNAB1
REEP5
ALDH5A1
NELFE
FZD3
GLRA3
CUBN
USP5
FXR1
YEATS4
COIL
GDF5
NCOA3
NRIP1
CHAF1B
USP9X
SLC10A3
DYSF
EOMES
FZD1
H2AC16
H2AC6
H2AC17
H2AC20
H2BC8
H2BC7
H2BC9
H2BC17
H3C4
H3C3
H3C11
H3C8
H3C12
H3C10
H3C2
H4C4
H4C11
H4C8
H4C2
H4C5
SRPX
LTBP4
RASAL1
NSMAF
DHX16
CUL4B
CUL1
OFD1
MAP4K3
PKP4
PIK3R3
CNTNAP1
ENC1
DGKE
YBX3
CHST1
API5
MAPKAPK5
THOC5
KMO
MKNK1
KHSRP
OR6A2
CDK13
UNC5C
RTCA
DCHS1
NUMB
DYNLL1
IRS2
EIF3A
EIF3G
VAMP4
SRSF9
CDC23
B4GALT3
SERPINB7
ABCC3
RIPK1
CRADD
TNFSF10
ADAM7
PABPC4
RAB11A
DLK1
TNFRSF10A
IL18RAP
INPP4B
LIN7A
IQGAP1
NRP1
CCN6
PROM1
TSC22D1
ASAP2
NR1I2
PROZ
STK19
LDB1
PER3
SPHK1
DDX18
EIF2S2
PRPF4B
CPNE1
CACNA1H
HERC2
HERC1
FUBP3
AP3D1
H2AC11
H2BC11
MGAM
USP13
TRPA1
ATP6V0E1
KALRN
SEMA5A
MAP7
SLC7A6
MAP3K6
TBX18
USP10
LATS1
SLC16A4
CNOT9
SMC3
PRPF3
FAM50A
CCNB2
SYNGR2
DGKI
MYOM2
IL1RL1
OSMR
DCLK1
GPR50
MFHAS1
COPB2
S1PR2
CD83
KCNB2
TRIP12
EFTUD2
SLIT2
PPIG
SLC9A3R1
NRXN3
ADIPOQ
SLC22A8
NRXN2
GRHPR
TMPRSS11D
PEX16
DDX23
CYP7B1
CDYL
ABCG2
MED23
EIF2AK3
ARHGEF6
AKAP6
MAPK8IP1
ONECUT2
CHST10
PSMF1
MAGED1
ADAMTS3
GAL3ST1
BAG4
EI24
NRG2
ATP5MPL
BABAM2
CDC42BPB
RBM39
PDIA4
NFE2L3
MTRF1
GNA14
PPM1F
GCC2
PLCH2
HS2ST1
MDC1
IQCB1
PDE4DIP
WSCD2
DEPDC5
N4BP1
EDEM1
RIMS2
ESPL1
PPP6R2
ULK2
PCDHGA8
GPRIN2
SEMA3E
TMEM63A
DCAF1
DOCK4
HDAC9
CCP110
LAPTM4A
IFT140
ARHGAP32
ZNF536
TCAF1
RIPOR2
TBKBP1
KMT2B
FRMPD4
TOX
RAPGEF5
ATG13
DLGAP5
PTDSS1
MAML1
RNF40
CTIF
URB2
CUL7
RB1CC1
ARHGEF11
JAKMIP2
GINS1
ELMO1
C2CD5
RUSC2
CEP170
LRIG2
MAGI2
SETDB1
URB1
ZC3H11A
SMG7
NUAK1
G3BP2
DENND4B
SUPT7L
ATP2C2
ARNT2
NCAPD2
SEC16A
KBTBD11
ZBTB5
DCLRE1A
RBM8A
DLEC1
MAGEC1
FGF19
MED13
NR1H4
NR1D2
FGFBP1
HNRNPDL
SLC12A6
PDCD6
BCL2L10
BCL2L11
MED16
PARP2
MAMLD1
RANBP9
SMC4
UBA2
ABCC5
ABCC9
ABCF2
MUC12
HUWE1
PTPRU
GPC6
ARPC1B
NAMPT
RBM12
TOB1
G3BP1
MBNL2
TRIM28
RCL1
RBM7
ALYREF
PATJ
PRG4
MFSD10
RCAN2
LRRC17
RASGRP2
MRPS31
RABEPK
GLYAT
SPRY3
STAM2
CNKSR1
AKAP8
STUB1
LILRB2
SPEG
TRAIP
KATNB1
SIRPB1
TLR6
IRAG1
CCL26
ABCA7
ABCA10
KLF2
CITED2
SEMA3A
DLC1
ST3GAL6
NDC80
CPQ
IFITM3
RAPGEF3
PRMT5
CD2BP2
UBAC1
TMEM147
LYPLA1
EMG1
OLFM1
TIMM17A
MCRS1
HAX1
ATP5PD
SLC25A17
NXF1
CAP2
SYNCRIP
SEMA6B
SEMA3C
DDX17
IPO7
NEBL
ATG7
TM9SF1
IFITM2
SMC2
ERN2
AHSA1
SLCO1B1
USP16
PAIP1
PDLIM5
ARID3B
MYL12A
TXNIP
IGF2BP3
CAMKK2
CELF1
GNA13
CCT6B
TBR1
NRG3
NFAT5
STAG3
CHL1
NUP50
NES
IQGAP2
MTHFD2
SEPTIN9
SDCCAG8
STARD10
WASF3
NOXA1
FTCD
SRCAP
POLR1G
LILRB1
ACTL7B
MMP24
BRD8
BLCAP
MAN1A2
EDAR
TCERG1
BTNL3
APOBEC2
UGT2A1
KDELR1
OS9
PNRC1
IFI44L
ASCC3
CCNI
SLC38A3
SF3B2
WWP1
SNRNP35
TRIOBP
ADAM29
ADAMTS5
BTN3A2
ZWINT
CDC37
HHLA2
WDR45
ADAMTS6
BAZ2A
WBP4
AKAP13
AKAP11
DDX20
RASSF8
PTGDR2
FILIP1L
SP140
PXMP4
SYNRG
SCN11A
POU6F2
VPS45
PDAP1
U2AF2
CASC3
[truncated: 1,435 more rows]

## Sheet: LUAD
A1CF
ABI1
ABL1
ABL2
ACKR3
ACSL3
ACSL6
ACVR1
ACVR1B
ACVR2A
AFDN
AFF1
AFF3
AFF4
AKAP9
AKT1
AKT2
AKT3
ALDH2
ALK
AMER1
ANK1
APC
APOBEC3B
AR
ARAF
ARHGAP26
ARHGAP5
ARHGEF10
ARHGEF10L
ARHGEF12
ARID1A
ARID1B
ARID2
ARNT
ASPSCR1
ASXL1
ASXL2
ATF1
ATIC
ATM
ATP1A1
ATP2B3
ATR
ATRX
AXIN1
AXIN2
B2M
BAP1
BARD1
BAX
BAZ1A
BCL10
BCL11A
BCL11B
BCL2
BCL2L12
BCL3
BCL6
BCL7A
BCL9
BCL9L
BCLAF1
BCOR
BCORL1
BCR
BIRC3
BIRC6
BLM
BMP5
BMPR1A
BRAF
BRCA1
BRCA2
BRD3
BRD4
BRIP1
BTG1
BTK
BUB1B
C15orf65
CACNA1D
CALR
CAMTA1
CANT1
CARD11
CARS
CASP3
CASP8
CASP9
CBFA2T3
CBFB
CBL
CBLB
CBLC
CCDC6
CCNB1IP1
CCNC
CCND1
CCND2
CCND3
CCNE1
CCR4
CCR7
CD209
CD274
CD28
CD74
CD79A
CD79B
CDC73
CDH1
CDH10
CDH11
CDH17
CDK12
CDK4
CDK6
CDKN1A
CDKN1B
CDKN2A
CDKN2C
CDX2
CEBPA
CEP89
CHCHD7
CHD2
CHD4
CHEK2
CHIC2
CHST11
CIC
CIITA
CLIP1
CLP1
CLTC
CLTCL1
CNBD1
CNBP
CNOT3
CNTNAP2
CNTRL
COL1A1
COL2A1
COL3A1
COX6C
CPEB3
CREB1
CREB3L1
CREB3L2
CREBBP
CRLF2
CRNKL1
CRTC1
CRTC3
CSF1R
CSF3R
CSMD3
CTCF
CTNNA2
CTNNB1
CTNND1
CTNND2
CUL3
CUX1
CXCR4
CYLD
CYP2C8
CYSLTR2
DAXX
DCAF12L2
DCC
DCTN1
DDB2
DDIT3
DDR2
DDX10
DDX3X
DDX5
DDX6
DEK
DGCR8
DICER1
DNAJB1
DNM2
DNMT1
DNMT3A
DROSHA
EBF1
ECT2L
EED
EGFR
EIF1AX
EIF3E
EIF4A2
ELF3
ELF4
ELK4
ELL
ELN
EML4
EP300
EPAS1
EPHA3
EPHA7
EPS15
ERBB2
ERBB3
ERBB4
ERC1
ERCC2
ERCC3
ERCC4
ERG
ESR1
ETNK1
ETV1
ETV4
ETV5
ETV6
EWSR1
EXT1
EXT2
EZH2
EZR
FAM131B
FAM135B
FAM46C
FAM47C
FANCA
FANCC
FANCD2
FANCE
FANCF
FANCG
FAS
FAT1
FAT3
FAT4
FBLN2
FBXO11
FBXW7
FCGR2B
FCRL4
FEN1
FES
FEV
FGFR1
FGFR1OP
FGFR2
FGFR3
FGFR4
FH
FHIT
FIP1L1
FKBP9
FLCN
FLI1
FLNA
FLT3
FLT4
FNBP1
FOXA1
FOXL2
FOXO1
FOXO3
FOXO4
FOXP1
FOXR1
FSTL3
FUBP1
FUS
GAS7
GATA1
GATA2
GATA3
GLI1
GMPS
GNA11
GNAQ
GNAS
GOLGA5
GOPC
GPC3
GPC5
GPHN
GRIN2A
GRM3
H3F3A
H3F3B
HERPUD1
HEY1
HIF1A
HIP1
HIST1H3B
HIST1H4I
HLA-A
HLF
HMGA1
HMGA2
HNF1A
HNRNPA2B1
HOOK3
HOXA11
HOXA13
HOXA9
HOXC11
HOXC13
HOXD11
HOXD13
HRAS
HSP90AA1
HSP90AB1
ID3
IDH1
IDH2
IGF2BP2
IKBKB
IKZF1
IL2
IL21R
IL6ST
IL7R
IRF4
IRS4
ISX
ITGAV
ITK
JAK1
JAK2
JAK3
JAZF1
JUN
KAT6A
KAT6B
KAT7
KCNJ5
KDM5A
KDM5C
KDM6A
KDR
KDSR
KEAP1
KIAA1549
KIF5B
KIT
KLF4
KLF6
KLK2
KMT2A
KMT2C
KMT2D
KNL1
KNSTRN
KRAS
KTN1
LARP4B
LASP1
LCK
LCP1
LEF1
LEPROTL1
LHFPL6
LIFR
LMNA
LMO1
LMO2
LPP
LRIG3
LRP1B
LSM14A
LYL1
LZTR1
MAF
MAFB
MALT1
MAML2
MAP2K1
MAP2K2
MAP2K4
MAP3K1
MAP3K13
MAPK1
MAX
MB21D2
MDM2
MDM4
MDS2
MECOM
MED12
MEN1
MET
MGMT
MITF
MKL1
MLF1
MLH1
MLLT1
MLLT10
MLLT11
MLLT3
MLLT6
MN1
MNX1
MPL
MSH2
MSH6
MSI2
MSN
MTCP1
MTOR
MUC1
MUC16
MUC4
MUTYH
MYB
MYC
MYCL
MYCN
MYD88
MYH11
MYH9
MYO5A
MYOD1
N4BP2
NAB2
NACA
NBEA
NBN
NCKIPSD
NCOA1
NCOA2
NCOA4
NCOR1
NCOR2
NDRG1
NF1
NF2
NFATC2
NFE2L2
NFIB
NFKB2
NFKBIE
NIN
NKX2-1
NONO
NOTCH1
NOTCH2
NPM1
NR4A3
NRAS
NRG1
NSD1
NSD2
NSD3
NT5C2
NTHL1
NTRK1
NTRK3
NUMA1
NUP214
NUP98
NUTM1
NUTM2A
NUTM2B
OLIG2
OMD
P2RY8
PABPC1
PAFAH1B2
PALB2
PATZ1
PAX3
PAX5
PAX7
PAX8
PBRM1
PBX1
PCBP1
PCM1
PDCD1LG2
PDGFB
PDGFRA
PDGFRB
PER1
PHF6
PHOX2B
PICALM
PIK3CA
PIK3CB
PIK3R1
PIM1
PLAG1
PLCG1
PML
PMS1
PMS2
POLD1
POLE
POLG
POLQ
POT1
POU2AF1
POU5F1
PPARG
PPFIBP1
PPM1D
PPP2R1A
PPP6C
PRCC
PRDM1
PRDM16
PRDM2
PREX2
PRF1
PRKACA
PRKAR1A
PRKCB
PRPF40B
PRRX1
PSIP1
PTCH1
PTEN
PTK6
PTPN11
PTPN13
PTPN6
PTPRB
PTPRC
PTPRD
PTPRK
PTPRT
PWWP2A
QKI
RABEP1
RAC1
RAD17
RAD21
RAD51B
RAF1
RALGDS
RANBP2
RAP1GDS1
RARA
RB1
RBM10
RBM15
RECQL4
REL
RET
RFWD3
RGPD3
RGS7
RHOA
RHOH
RMI2
RNF213
RNF43
ROBO2
ROS1
RPL10
RPL22
RPL5
RPN1
RSPO2
RSPO3
RUNX1
RUNX1T1
S100A7
SALL4
SBDS
SDC4
SDHA
SDHAF2
SDHB
SDHC
SDHD
2005-09-01
2006-09-01
2009-09-01
SET
SETBP1
SETD1B
SETD2
SF3B1
SFPQ
SFRP4
SGK1
SH2B3
SH3GL1
SHTN1
SIRPA
SIX1
SIX2
SKI
SLC22A18
SLC34A2
SLC45A3
SMAD2
SMAD3
SMAD4
SMARCA4
SMARCB1
SMARCD1
SMARCE1
SMC1A
SMO
SND1
SNX29
SOCS1
SOX2
SOX21
SOX9
SPECC1
SPEN
SPOP
SRC
SRGAP3
SRSF2
SRSF3
SS18
SS18L1
SSX1
SSX2
SSX4
STAG1
STAG2
STAT3
STAT5B
STAT6
STIL
STK11
STRN
SUFU
SUZ12
SYK
TAF15
TAL1
TAL2
TBL1XR1
TBX3
TCEA1
TCF12
TCF3
TCF7L2
TCL1A
TEC
TERT
TET1
TET2
TFE3
TFEB
TFG
TFPT
TFRC
TGFBR2
THRAP3
TLX1
TLX3
TMEM127
TMPRSS2
TNC
TNFAIP3
TNFRSF14
TNFRSF17
TOP1
TP53
TP63
TPM3
TPM4
TPR
TRAF7
TRIM24
TRIM27
TRIM33
TRIP11
TRRAP
TSC1
TSC2
TSHR
U2AF1
UBR5
USP44
USP6
USP8
VAV1
VHL
VTI1A
WAS
WDCP
WIF1
WNK2
WRN
WT1
WWTR1
XPA
XPC
XPO1
YWHAE
ZBTB16
ZCCHC8
ZEB1
ZFHX3
ZMYM2
ZMYM3
ZNF331
ZNF384
ZNF429
ZNF479
ZNF521
ZNRF3
ZRSR2
ABCF1
ACO1
ACTB
ACTG1
ACVR2B
ADAM10
ADCY1
ADCY2
ADCY3
ADCY5
ADCY8
ADD2
ADD3
ADH1B
PARP4
ADRA1B
ADRA1A
ADRB3
AP2A1
AP1B1
AFM
ACAN
JAG1
AGTR2
APLNR
ALB
ABCD1
ALDOA
ALOX12
ALOX12B
AMPH
AMY2B
ANG
ANGPT1
ANK2
ANK3
ANPEP
ANXA2
AOX1
APOB
KLK3
AQP7
TRIM23
AREG
RHOB
ARHGAP4
ARNTL
ARSD
ASL
ASTN1
ATP2A2
ATP4A
ATP5F1B
ATP6V1B2
ATP6V0B
ATP6V1G2
ATP6AP1
KIF1A
AZGP1
ADGRB3
BLK
BMP7
BMPR2
BOK
DST
BRDT
ZFP36L1
ZFP36L2
KLF5
SERPING1
C3
C3AR1
C7
VPS51
MPPED2
CACNA1A
CACNA1B
CACNA1C
CACNA1E
CACNA2D1
CALB2
CALCB
CALCR
CALD1
CANX
CAST
CARS1
CASP10
CCK
CCKBR
CD1A
CD1B
CD1D
CD3G
CD86
TNFRSF8
TNFSF8
CD36
ENTPD6
CD58
CD70
CDC5L
CDC20
CDC25A
CDC25C
CDC27
CDC42
CDH2
CDH6
CDH8
CDH9
CDH12
CDH13
CDH18
CDKN2B
CDX4
CENPF
RCC1
CHD1
CHD3
CHGA
CHKB
CHRM5
CHRNB2
AP1S1
CLCN4
CLCN7
CLK3
CCR5
CMKLR1
CNGA4
CNTN1
COL1A2
COL4A1
COL4A2
COL5A1
COL6A3
COL7A1
COL9A2
COL11A1
COL12A1
COX7C
CPS1
CR1
CRP
HAPLN1
CSF2RA
CSH1
CSNK1A1
CSNK1E
CSNK2A1
CSNK2B
VCAN
CSPG4
CTNNA1
CTSS
CX3CR1
CXADR
CYLC1
CYP2A7
CYP2C9
CYP2C18
CYP2E1
CYP4A11
CYP4B1
DAB1
DACH1
DGKA
DGKB
DAO
DBI
DCK
DCTD
ACE
AKR1C2
DMXL1
DHX9
DHX15
GSDME
DIAPH1
DIAPH2
DLG2
DLG3
DMD
DNAH8
DNAH9
DYNC1I1
DNMT3B
DOCK2
DPP6
DPYD
DPYS
SLC26A3
DRD3
DRD5
DSC1
DSC3
DSG1
DSP
EPYC
DSPP
DTNA
DTX1
DUSP2
DUSP7
DUSP9
DYRK1A
E2F2
E2F3
GPR183
ECT2
S1PR1
LPAR1
EDNRB
PHC2
EEF1A1
EEF1D
EEF2
EGR1
EGR2
EGR3
EPHA2
EIF4A1
EIF5A
CELA1
ELAVL2
ELAVL1
ELAVL3
ELAVL4
ELF1
ELF5
MARK2
EN1
EN2
EPB41
EPHA1
EPHA4
EPHA5
EPHB1
EPHB4
EPHB6
STX2
EPRS1
EYA4
ERCC5
ERCC6
ERF
ESRRG
ETS1
ETV3
EVI2A
EVPL
EYA1
EZH1
F5
F8
PTK2B
BPTF
FBLN1
FAT2
FBN2
FCER1A
FCGR3A
FDX1
FDXR
FGA
FGB
FGF2
FGF5
FOXE1
FOXM1
FLG
FLII
FLT1
FMR1
AFF2
FOLH1
FPR1
FRG1
FSHR
FTH1
ADAM2
NR5A1
FYN
G6PC
GABRA1
GABRA2
GABRA6
GABRB2
GABRG1
GALNS
LRRC32
GATA4
GATA6
GATM
GBE1
GFRA1
GLI3
GMFB
GML
GNA12
GNA15
GNAI1
GNAI2
GNAT1
GNB1
GNG3
GNG7
GOLGA2
GOLGB1
GOT1
LPAR4
MCHR1
GPR32
GPS1
GPS2
GPX1
GPX5
GRB2
RAPGEF1
GRIA2
GRIA3
GRID1
GRIK2
GRIK3
GRIK5
GRIN1
GRIN2D
NR3C1
ARHGAP35
GRM1
GRM5
GRM8
GRSF1
GSK3A
GSTA4
GSTM5
GTF2B
GTF2I
GUCY1A2
GUSB
GYPC
H1-2
H1-3
H1-4
H1-5
H2AC7
H2BC5
H2BC3
H3-3A
H3-3B
HDAC1
HDAC2
HEXA
CFHR2
HGF
HIVEP1
HK3
HLA-B
HLA-DQA1
HLA-DRB1
HLA-DRB5
HLA-F
HMGB1
FOXA2
HNF4A
SLC29A2
HNRNPC
HNRNPD
HNRNPH3
HNRNPK
HNRNPL
HNRNPU
HOXA7
HOXA10
HOXC6
HPD
HES1
HSBP1
HSF1
DNAJB2
HSPA1L
HSPA4
HSPG2
HTR1E
HTR7
ICAM3
ICAM4
IRF8
IFI27
IFIT3
IGF1R
IGF2
IGF2R
RBPJ
IL1A
IL1B
IL2RG
IL4R
CXCR2
IL13RA1
FOXK2
ING1
INHBA
INPP4A
INPPL1
INSR
IRF1
IRF2
IRF5
IRF6
IRF7
IRS1
ITGA4
ITGAE
ITGB7
ITIH1
ITPKB
ITPR3
KARS1
KCNA4
KCNA6
KCNH2
KCNJ9
KCNK1
KCNN2
KCNN3
KCNQ3
KEL
KIFC3
KIR3DL1
KLK1
KPNB1
TNPO1
IPO5
KRT13
KRT15
KRT84
LAMA2
LAMA3
LAMA4
LAMB1
LAMC1
LBP
LEPR
LETM1
LFNG
LGALS1
LIMK1
LLGL2
LLGL1
LMX1A
IRAG2
LRP1
LSAMP
LTA4H
LTB
LTBP2
LTK
LUM
LYN
SMAD6
MAGEA1
MAGEA6
MAN2A1
MARK3
MAZ
MBD1
MC1R
MCL1
MCM5
MCM7
DNAJB9
MEF2C
MEF2D
MAP3K4
MAP3K5
MEP1A
MGAT3
ATXN3
MKI67
MAP3K9
NR3C2
TRPM1
MME
MMP13
MNAT1
MOG
MOS
MOV10
CD200
MPO
MYO1B
MSH3
MSH5
MSR1
MST1
MST1R
MSX2
MT1H
MTHFR
MUC2
MUC3A
MUC6
TRIM37
MUSK
MYBL1
MYBL2
MYH2
MYH4
MYH7
MYLK
MYO5B
MYO9A
MYT1
NAP1L1
NAP1L2
NBL1
NUBP1
NCAM2
NCBP1
NCF2
NDUFA5
NEB
NDUFB2
NDUFB9
NDUFV2
NEDD4
NEFH
NEK2
NFATC4
NFKBIA
NID1
NKTR
NKX3-1
NMBR
NOS1
NOTCH3
NOTCH4
NOVA1
NPR3
NTRK2
NR4A2
OCRL
ODC1
OPRD1
OPRK1
OXA1L
PCSK6
PAK3
PAX2
PAX6
PCBP2
PCDH9
PCSK5
PDCD2
PDE6G
PDHB
PDK2
PDYN
PEG3
PFAS
ATP8B1
VIT
PFKP
CDK14
PGR
ABCB1
PHKA2
SERPINA1
SERPINA4
SERPINB13
PIGC
PIK3C2A
PIK3C2B
PIK3C2G
PIK3C3
PIK3CD
PIK3CG
PIK3R2
PI4KA
PKD2
PKHD1
PLCB2
PLCB4
PLCD1
PLCG2
PLEC
PLK1
FXYD3
PLRG1
PLXNA2
PNN
POLR2D
POLRMT
PON1
POU2F2
POU3F3
PPARD
MED1
PPP1R3A
PPP2R3A
PTPA
PPP2R5A
PPP2R5C
PPP3CA
PPP4C
PRB4
PRKAB2
PRKAG1
PRKAR2B
PRKCG
PRKCI
PRKD1
PRKCQ
PRKCZ
PRKDC
PRKG1
MAPK4
MAPK7
MAP2K3
MAP2K7
THAP12
PRKX
PRLR
PRRG1
PRSS1
PRSS3
RELN
KLK7
KLK6
HTRA1
PSMC3
PSMD8
PTGFR
PTGFRN
PTGS1
PTK2
PTMA
PTN
PTPN1
PTPN2
PTPN12
PTPN14
PTPRO
PTX3
PEX2
PZP
RAD23B
RAG1
RAG2
RARRES2
RASA1
RASA2
RASGRF2
RBBP6
REG1A
RELA
RELB
REV3L
RFC1
RFC4
RGS12
RHEB
RIT2
RIT1
RNASE4
RNF4
RPGR
RPE
RPL18A
RPL28
RPL29
RPL31
RPL34
MRPL12
RPS2
RPS3A
RPS6KA3
RPS13
RPS15
RPS27
RPS27A
RRAD
RRAS
RREB1
RS1
RXRA
RYR1
S100A1
S100A8
SALL1
ATXN1
SCN3A
SCN5A
SCN9A
SCN10A
SEC14L1
SELP
SEMG1
SEMG2
SRSF1
SRSF5
SHH
SI
ST6GAL1
SKP2
SLAMF1
SLC1A3
SLC1A6
SLC4A2
SMTN
SLC5A3
SLC6A2
SLC6A3
SLC6A9
SLC6A11
SLC13A1
SLC15A1
SLC15A2
SLC22A1
SLC22A2
SLIT3
SMARCA1
HLTF
SNRPA
SNRPD2
SNRPD3
SNRPN
SNTB1
SNTB2
SOAT1
SON
SOS1
SOX5
SOX11
UAP1
SPAM1
SPI1
SPIB
SPN
SPRR2B
SPTA1
SPTAN1
SPTB
SPTBN2
AKR1D1
RO60
SSB
SSBP1
DENND2B
STAT4
STC1
STIM1
STK4
AURKA
STXBP1
SULT2B1
XCL2
SYN2
SYT4
TACC1
TAF1
TAF4
TAF11
TAP1
TBCD
TBP
ELOC
TCF4
HNF1B
TCF7
TCF21
TCP11
TDG
TMBIM6
TEP1
TFAP2A
TFAP4
TFDP1
TG
TGFA
TGFBR1
TGFBR3
TGIF1
TGM1
THBS1
THBS2
TCHH
TIA1
TIAL1
TJP1
TLE1
TLE4
TLL1
TLL2
TLR2
TLR4
TLR5
TMSB4X
TNF
TNFAIP6
TNFRSF1B
TNR
TP53BP1
TP53BP2
TP73
TPO
TPSAB1
TPTE
TRAF1
TRAF2
TRAF3
TRAF5
TRAF6
TRIO
TRO
TRPC6
TRPM2
TRPS1
TSPYL1
TTC4
TTK
TUBA3C
TWIST1
TYRP1
UBB
UBE2A
UBE2D1
UGT2B10
UMPS
COL14A1
USH2A
VWF
ZAN
CLIP2
WNT2
XBP1
XDH
XPNPEP2
XRCC5
SF1
ZFX
ZIC1
ZIC3
ZNF711
ZNF28
ZNF33A
ZNF99
MKRN3
ZNF131
ZNF133
ZNF143
VEZF1
ZNF165
ZNF180
ZNF207
ZNF208
ZNF215
ZNF217
ZNF226
ZNF227
MAP3K12
LUZP1
CSDE1
BTG2
PXDN
ALMS1
RNF103
BRPF1
USP7
KCNAB1
REEP5
ALDH5A1
NELFE
FZD3
GLRA3
CUBN
USP5
FXR1
YEATS4
COIL
GDF5
NCOA3
NRIP1
CHAF1B
USP9X
SLC10A3
DYSF
EOMES
FZD1
H2AC16
H2AC6
H2AC17
H2AC20
H2BC8
H2BC7
H2BC9
H2BC17
H3C4
H3C3
H3C11
H3C8
H3C12
H3C10
H3C2
H4C4
H4C11
H4C8
H4C2
H4C5
SRPX
LTBP4
RASAL1
NSMAF
DHX16
CUL4B
CUL1
OFD1
MAP4K3
PKP4
PIK3R3
CNTNAP1
ENC1
DGKE
YBX3
CHST1
API5
MAPKAPK5
THOC5
KMO
MKNK1
KHSRP
OR6A2
CDK13
UNC5C
RTCA
DCHS1
NUMB
DYNLL1
IRS2
EIF3A
EIF3G
VAMP4
SRSF9
CDC23
B4GALT3
SERPINB7
ABCC3
RIPK1
CRADD
TNFSF10
ADAM7
PABPC4
RAB11A
DLK1
TNFRSF10A
IL18RAP
INPP4B
LIN7A
IQGAP1
NRP1
CCN6
PROM1
TSC22D1
ASAP2
NR1I2
PROZ
STK19
LDB1
PER3
SPHK1
DDX18
EIF2S2
PRPF4B
CPNE1
CACNA1H
HERC2
HERC1
FUBP3
AP3D1
H2AC11
H2BC11
MGAM
USP13
TRPA1
ATP6V0E1
KALRN
SEMA5A
MAP7
SLC7A6
MAP3K6
TBX18
USP10
LATS1
SLC16A4
CNOT9
SMC3
PRPF3
FAM50A
CCNB2
SYNGR2
DGKI
MYOM2
IL1RL1
OSMR
DCLK1
GPR50
MFHAS1
COPB2
S1PR2
CD83
KCNB2
TRIP12
EFTUD2
SLIT2
PPIG
SLC9A3R1
NRXN3
ADIPOQ
SLC22A8
NRXN2
GRHPR
TMPRSS11D
PEX16
DDX23
CYP7B1
CDYL
ABCG2
MED23
EIF2AK3
ARHGEF6
AKAP6
MAPK8IP1
ONECUT2
CHST10
PSMF1
MAGED1
ADAMTS3
GAL3ST1
BAG4
EI24
NRG2
ATP5MPL
BABAM2
CDC42BPB
RBM39
PDIA4
NFE2L3
MTRF1
GNA14
PPM1F
GCC2
PLCH2
HS2ST1
MDC1
IQCB1
PDE4DIP
WSCD2
DEPDC5
N4BP1
EDEM1
RIMS2
ESPL1
PPP6R2
ULK2
PCDHGA8
GPRIN2
SEMA3E
TMEM63A
DCAF1
DOCK4
HDAC9
CCP110
LAPTM4A
IFT140
ARHGAP32
ZNF536
TCAF1
RIPOR2
TBKBP1
KMT2B
FRMPD4
TOX
RAPGEF5
ATG13
DLGAP5
PTDSS1
MAML1
RNF40
CTIF
URB2
CUL7
RB1CC1
ARHGEF11
JAKMIP2
GINS1
ELMO1
C2CD5
RUSC2
CEP170
LRIG2
MAGI2
SETDB1
URB1
ZC3H11A
SMG7
NUAK1
G3BP2
DENND4B
SUPT7L
ATP2C2
ARNT2
NCAPD2
SEC16A
KBTBD11
ZBTB5
DCLRE1A
RBM8A
DLEC1
MAGEC1
FGF19
MED13
NR1H4
NR1D2
FGFBP1
HNRNPDL
SLC12A6
PDCD6
BCL2L10
BCL2L11
MED16
PARP2
MAMLD1
RANBP9
SMC4
UBA2
ABCC5
ABCC9
ABCF2
MUC12
HUWE1
PTPRU
GPC6
ARPC1B
NAMPT
RBM12
TOB1
G3BP1
MBNL2
TRIM28
RCL1
RBM7
ALYREF
PATJ
PRG4
MFSD10
RCAN2
LRRC17
RASGRP2
MRPS31
RABEPK
GLYAT
SPRY3
STAM2
CNKSR1
AKAP8
STUB1
LILRB2
SPEG
TRAIP
KATNB1
SIRPB1
TLR6
IRAG1
CCL26
ABCA7
ABCA10
KLF2
CITED2
SEMA3A
DLC1
ST3GAL6
NDC80
CPQ
IFITM3
RAPGEF3
PRMT5
CD2BP2
UBAC1
TMEM147
LYPLA1
EMG1
OLFM1
TIMM17A
MCRS1
HAX1
ATP5PD
SLC25A17
NXF1
CAP2
SYNCRIP
SEMA6B
SEMA3C
DDX17
IPO7
NEBL
ATG7
TM9SF1
IFITM2
SMC2
ERN2
AHSA1
SLCO1B1
USP16
PAIP1
PDLIM5
ARID3B
MYL12A
TXNIP
IGF2BP3
CAMKK2
CELF1
GNA13
CCT6B
TBR1
NRG3
NFAT5
STAG3
CHL1
NUP50
NES
IQGAP2
MTHFD2
SEPTIN9
SDCCAG8
STARD10
WASF3
NOXA1
FTCD
SRCAP
POLR1G
LILRB1
ACTL7B
MMP24
BRD8
BLCAP
MAN1A2
EDAR
TCERG1
BTNL3
APOBEC2
UGT2A1
KDELR1
OS9
PNRC1
IFI44L
ASCC3
CCNI
SLC38A3
SF3B2
WWP1
SNRNP35
TRIOBP
ADAM29
ADAMTS5
BTN3A2
ZWINT
CDC37
HHLA2
WDR45
ADAMTS6
BAZ2A
WBP4
AKAP13
AKAP11
DDX20
RASSF8
PTGDR2
FILIP1L
SP140
PXMP4
SYNRG
SCN11A
POU6F2
VPS45
PDAP1
U2AF2
[truncated: 1,436 more rows]

## Sheet: SKCM
A1CF
ABI1
ABL1
ABL2
ACKR3
ACSL3
ACSL6
ACVR1
ACVR1B
ACVR2A
AFDN
AFF1
AFF3
AFF4
AKAP9
AKT1
AKT2
AKT3
ALDH2
ALK
AMER1
ANK1
APC
APOBEC3B
AR
ARAF
ARHGAP26
ARHGAP5
ARHGEF10
ARHGEF10L
ARHGEF12
ARID1A
ARID1B
ARID2
ARNT
ASPSCR1
ASXL1
ASXL2
ATF1
ATIC
ATM
ATP1A1
ATP2B3
ATR
ATRX
AXIN1
AXIN2
B2M
BAP1
BARD1
BAX
BAZ1A
BCL10
BCL11A
BCL11B
BCL2
BCL2L12
BCL3
BCL6
BCL7A
BCL9
BCL9L
BCLAF1
BCOR
BCORL1
BCR
BIRC3
BIRC6
BLM
BMP5
BMPR1A
BRAF
BRCA1
BRCA2
BRD3
BRD4
BRIP1
BTG1
BTK
BUB1B
C15orf65
CACNA1D
CALR
CAMTA1
CANT1
CARD11
CARS
CASP3
CASP8
CASP9
CBFA2T3
CBFB
CBL
CBLB
CBLC
CCDC6
CCNB1IP1
CCNC
CCND1
CCND2
CCND3
CCNE1
CCR4
CCR7
CD209
CD274
CD28
CD74
CD79A
CD79B
CDC73
CDH1
CDH10
CDH11
CDH17
CDK12
CDK4
CDK6
CDKN1A
CDKN1B
CDKN2A
CDKN2C
CDX2
CEBPA
CEP89
CHCHD7
CHD2
CHD4
CHEK2
CHIC2
CHST11
CIC
CIITA
CLIP1
CLP1
CLTC
CLTCL1
CNBD1
CNBP
CNOT3
CNTNAP2
CNTRL
COL1A1
COL2A1
COL3A1
COX6C
CPEB3
CREB1
CREB3L1
CREB3L2
CREBBP
CRLF2
CRNKL1
CRTC1
CRTC3
CSF1R
CSF3R
CSMD3
CTCF
CTNNA2
CTNNB1
CTNND1
CTNND2
CUL3
CUX1
CXCR4
CYLD
CYP2C8
CYSLTR2
DAXX
DCAF12L2
DCC
DCTN1
DDB2
DDIT3
DDR2
DDX10
DDX3X
DDX5
DDX6
DEK
DGCR8
DICER1
DNAJB1
DNM2
DNMT1
DNMT3A
DROSHA
EBF1
ECT2L
EED
EGFR
EIF1AX
EIF3E
EIF4A2
ELF3
ELF4
ELK4
ELL
ELN
EML4
EP300
EPAS1
EPHA3
EPHA7
EPS15
ERBB2
ERBB3
ERBB4
ERC1
ERCC2
ERCC3
ERCC4
ERG
ESR1
ETNK1
ETV1
ETV4
ETV5
ETV6
EWSR1
EXT1
EXT2
EZH2
EZR
FAM131B
FAM135B
FAM46C
FAM47C
FANCA
FANCC
FANCD2
FANCE
FANCF
FANCG
FAS
FAT1
FAT3
FAT4
FBLN2
FBXO11
FBXW7
FCGR2B
FCRL4
FEN1
FES
FEV
FGFR1
FGFR1OP
FGFR2
FGFR3
FGFR4
FH
FHIT
FIP1L1
FKBP9
FLCN
FLI1
FLNA
FLT3
FLT4
FNBP1
FOXA1
FOXL2
FOXO1
FOXO3
FOXO4
FOXP1
FOXR1
FSTL3
FUBP1
FUS
GAS7
GATA1
GATA2
GATA3
GLI1
GMPS
GNA11
GNAQ
GNAS
GOLGA5
GOPC
GPC3
GPC5
GPHN
GRIN2A
GRM3
H3F3A
H3F3B
HERPUD1
HEY1
HIF1A
HIP1
HIST1H3B
HIST1H4I
HLA-A
HLF
HMGA1
HMGA2
HNF1A
HNRNPA2B1
HOOK3
HOXA11
HOXA13
HOXA9
HOXC11
HOXC13
HOXD11
HOXD13
HRAS
HSP90AA1
HSP90AB1
ID3
IDH1
IDH2
IGF2BP2
IKBKB
IKZF1
IL2
IL21R
IL6ST
IL7R
IRF4
IRS4
ISX
ITGAV
ITK
JAK1
JAK2
JAK3
JAZF1
JUN
KAT6A
KAT6B
KAT7
KCNJ5
KDM5A
KDM5C
KDM6A
KDR
KDSR
KEAP1
KIAA1549
KIF5B
KIT
KLF4
KLF6
KLK2
KMT2A
KMT2C
KMT2D
KNL1
KNSTRN
KRAS
KTN1
LARP4B
LASP1
LATS1
LCK
LCP1
LEF1
LEPROTL1
LHFPL6
LIFR
LMNA
LMO1
LMO2
LPP
LRIG3
LRP1B
LSM14A
LYL1
LZTR1
MAF
MAFB
MALT1
MAML2
MAP2K1
MAP2K2
MAP2K4
MAP3K1
MAP3K13
MAPK1
MAX
MB21D2
MDM2
MDM4
MDS2
MECOM
MED12
MEN1
MET
MGMT
MITF
MKL1
MLF1
MLH1
MLLT1
MLLT10
MLLT11
MLLT3
MLLT6
MN1
MNX1
MPL
MSH2
MSH6
MSI2
MSN
MTCP1
MTOR
MUC1
MUC16
MUC4
MUTYH
MYB
MYC
MYCL
MYCN
MYD88
MYH11
MYH9
MYO5A
MYOD1
N4BP2
NAB2
NACA
NBEA
NBN
NCKIPSD
NCOA1
NCOA2
NCOA4
NCOR1
NCOR2
NDRG1
NF1
NF2
NFATC2
NFE2L2
NFIB
NFKB2
NFKBIE
NIN
NKX2-1
NONO
NOTCH1
NOTCH2
NPM1
NR4A3
NRAS
NRG1
NSD1
NSD2
NSD3
NT5C2
NTHL1
NTRK1
NTRK3
NUMA1
NUP214
NUP98
NUTM1
NUTM2A
NUTM2B
OLIG2
OMD
P2RY8
PABPC1
PAFAH1B2
PALB2
PATZ1
PAX3
PAX5
PAX7
PAX8
PBRM1
PBX1
PCBP1
PCM1
PDCD1LG2
PDGFB
PDGFRA
PDGFRB
PER1
PHF6
PHOX2B
PICALM
PIK3CA
PIK3CB
PIK3R1
PIM1
PLAG1
PLCG1
PML
PMS1
PMS2
POLD1
POLE
POLG
POLQ
POT1
POU2AF1
POU5F1
PPARG
PPFIBP1
PPM1D
PPP2R1A
PPP6C
PRCC
PRDM1
PRDM16
PRDM2
PREX2
PRF1
PRKACA
PRKAR1A
PRKCB
PRPF40B
PRRX1
PSIP1
PTCH1
PTEN
PTK6
PTPN11
PTPN13
PTPN6
PTPRB
PTPRC
PTPRD
PTPRK
PTPRT
PWWP2A
QKI
RABEP1
RAC1
RAD17
RAD21
RAD51B
RAF1
RALGDS
RANBP2
RAP1GDS1
RARA
RB1
RBM10
RBM15
RECQL4
REL
RET
RFWD3
RGPD3
RGS7
RHOA
RHOH
RMI2
RNF213
RNF43
ROBO2
ROS1
RPL10
RPL22
RPL5
RPN1
RSPO2
RSPO3
RUNX1
RUNX1T1
S100A7
SALL4
SBDS
SDC4
SDHA
SDHAF2
SDHB
SDHC
SDHD
2005-09-01
2006-09-01
2009-09-01
SET
SETBP1
SETD1B
SETD2
SF3B1
SFPQ
SFRP4
SGK1
SH2B3
SH3GL1
SHTN1
SIRPA
SIX1
SIX2
SKI
SLC34A2
SLC45A3
SMAD2
SMAD3
SMAD4
SMARCA4
SMARCB1
SMARCD1
SMARCE1
SMC1A
SMO
SND1
SNX29
SOCS1
SOX2
SOX21
SOX9
SPECC1
SPEN
SPOP
SRC
SRGAP3
SRSF2
SRSF3
SS18
SS18L1
SSX1
SSX2
SSX4
STAG1
STAG2
STAT3
STAT5B
STAT6
STIL
STK11
STRN
SUFU
SUZ12
SYK
TAF15
TAL1
TAL2
TBL1XR1
TBX3
TCEA1
TCF12
TCF3
TCF7L2
TCL1A
TEC
TERT
TET1
TET2
TFE3
TFEB
TFG
TFPT
TFRC
TGFBR2
THRAP3
TLX1
TLX3
TMEM127
TMPRSS2
TNC
TNFAIP3
TNFRSF14
TNFRSF17
TOP1
TP53
TP63
TPM3
TPM4
TPR
TRAF7
TRIM24
TRIM27
TRIM33
TRIP11
TRRAP
TSC1
TSC2
TSHR
U2AF1
UBR5
USP44
USP6
USP8
VAV1
VHL
VTI1A
WAS
WDCP
WIF1
WNK2
WRN
WT1
WWTR1
XPA
XPC
XPO1
YWHAE
ZBTB16
ZCCHC8
ZEB1
ZFHX3
ZMYM2
ZMYM3
ZNF331
ZNF384
ZNF429
ZNF479
ZNF521
ZNRF3
ZRSR2
ABCF1
ACO1
ACTB
ACTG1
ACVR2B
ADAM10
ADCY1
ADCY2
ADCY3
ADCY5
ADCY8
ADD2
ADD3
ADH1B
PARP4
ADRA1B
ADRA1A
ADRB3
AP2A1
AP1B1
AFM
ACAN
JAG1
AGTR2
APLNR
ALB
ABCD1
ALDOA
ALOX12
ALOX12B
AMPH
AMY2B
ANG
ANGPT1
ANK2
ANK3
ANPEP
ANXA2
AOX1
APOB
KLK3
AQP7
TRIM23
AREG
RHOB
ARHGAP4
ARNTL
ARSD
ASL
ASTN1
ATP2A2
ATP4A
ATP5F1B
ATP6V1B2
ATP6V0B
ATP6V1G2
ATP6AP1
KIF1A
AZGP1
ADGRB3
BLK
BMP7
BMPR2
BOK
DST
BRDT
ZFP36L1
ZFP36L2
KLF5
SERPING1
C3
C3AR1
C7
VPS51
MPPED2
CACNA1A
CACNA1B
CACNA1C
CACNA1E
CACNA2D1
CALB2
CALCB
CALCR
CALD1
CANX
CAST
CARS1
CASP10
CCK
CCKBR
CD1A
CD1B
CD1D
CD3G
CD86
TNFRSF8
TNFSF8
CD36
ENTPD6
CD58
CD70
CDC5L
CDC20
CDC25A
CDC25C
CDC27
CDC42
CDH2
CDH6
CDH8
CDH9
CDH12
CDH13
CDH18
CDKN2B
CDX4
CENPF
RCC1
CHD1
CHD3
CHGA
CHKB
CHRM5
CHRNB2
AP1S1
CLCN4
CLCN7
CLK3
CCR5
CMKLR1
CNGA4
CNTN1
COL1A2
COL4A1
COL4A2
COL5A1
COL6A3
COL7A1
COL9A2
COL11A1
COL12A1
COX7C
CPS1
CR1
CRP
HAPLN1
CSF2RA
CSH1
CSNK1A1
CSNK1E
CSNK2A1
CSNK2B
VCAN
CSPG4
CTNNA1
CTSS
CX3CR1
CXADR
CYLC1
CYP2A7
CYP2C9
CYP2C18
CYP2E1
CYP4A11
CYP4B1
DAB1
DACH1
DGKA
DGKB
DAO
DBI
DCK
DCTD
ACE
AKR1C2
DMXL1
DHX9
DHX15
GSDME
DIAPH1
DIAPH2
DLG2
DLG3
DMD
DNAH8
DNAH9
DYNC1I1
DNMT3B
DOCK2
DPP6
DPYD
DPYS
SLC26A3
DRD3
DRD5
DSC1
DSC3
DSG1
DSP
EPYC
DSPP
DTNA
DTX1
DUSP2
DUSP7
DUSP9
DYRK1A
E2F2
E2F3
GPR183
ECT2
S1PR1
LPAR1
EDNRB
PHC2
EEF1A1
EEF1D
EEF2
EGR1
EGR2
EGR3
EPHA2
EIF4A1
EIF5A
CELA1
ELAVL2
ELAVL1
ELAVL3
ELAVL4
ELF1
ELF5
MARK2
EN1
EN2
EPB41
EPHA1
EPHA4
EPHA5
EPHB1
EPHB4
EPHB6
STX2
EPRS1
EYA4
ERCC5
ERCC6
ERF
ESRRG
ETS1
ETV3
EVI2A
EVPL
EYA1
EZH1
F5
F8
PTK2B
BPTF
FBLN1
FAT2
FBN2
FCER1A
FCGR3A
FDX1
FDXR
FGA
FGB
FGF2
FGF5
FOXE1
FOXM1
FLG
FLII
FLT1
FMR1
AFF2
FOLH1
FPR1
FRG1
FSHR
FTH1
ADAM2
NR5A1
FYN
G6PC
GABRA1
GABRA2
GABRA6
GABRB2
GABRG1
GALNS
LRRC32
GATA4
GATA6
GATM
GBE1
GFRA1
GLI3
GMFB
GML
GNA12
GNA15
GNAI1
GNAI2
GNAT1
GNB1
GNG3
GNG7
GOLGA2
GOLGB1
GOT1
LPAR4
MCHR1
GPR32
GPS1
GPS2
GPX1
GPX5
GRB2
RAPGEF1
GRIA2
GRIA3
GRID1
GRIK2
GRIK3
GRIK5
GRIN1
GRIN2D
NR3C1
ARHGAP35
GRM1
GRM5
GRM8
GRSF1
GSK3A
GSTA4
GSTM5
GTF2B
GTF2I
GUCY1A2
GUSB
GYPC
H1-2
H1-3
H1-4
H1-5
H2AC7
H2BC5
H2BC3
H3-3A
H3-3B
HDAC1
HDAC2
HEXA
CFHR2
HGF
HIVEP1
HK3
HLA-B
HLA-DQA1
HLA-DRB1
HLA-DRB5
HLA-F
HMGB1
FOXA2
HNF4A
SLC29A2
HNRNPC
HNRNPD
HNRNPH3
HNRNPK
HNRNPL
HNRNPU
HOXA7
HOXA10
HOXC6
HPD
HES1
HSBP1
HSF1
DNAJB2
HSPA1L
HSPA4
HSPG2
HTR1E
HTR7
ICAM3
ICAM4
IRF8
IFI27
IFIT3
IGF1R
IGF2
IGF2R
RBPJ
IL1A
IL1B
IL2RG
IL4R
CXCR2
IL13RA1
FOXK2
ING1
INHBA
INPP4A
INPPL1
INSR
IRF1
IRF2
IRF5
IRF6
IRF7
IRS1
ITGA4
ITGAE
ITGB7
ITIH1
ITPKB
ITPR3
KARS1
KCNA4
KCNA6
KCNH2
KCNJ9
KCNK1
KCNN2
KCNN3
KCNQ3
KEL
KIFC3
KIR3DL1
KLK1
KPNB1
TNPO1
IPO5
KRT13
KRT15
KRT84
LAMA2
LAMA3
LAMA4
LAMB1
LAMC1
LBP
LEPR
LETM1
LFNG
LGALS1
LIMK1
LLGL2
LLGL1
LMX1A
IRAG2
LRP1
LSAMP
LTA4H
LTB
LTBP2
LTK
LUM
LYN
SMAD6
MAGEA1
MAGEA6
MAN2A1
MARK3
MAZ
MBD1
MC1R
MCL1
MCM5
MCM7
DNAJB9
MEF2C
MEF2D
MAP3K4
MAP3K5
MEP1A
MGAT3
ATXN3
MKI67
MAP3K9
NR3C2
TRPM1
MME
MMP13
MNAT1
MOG
MOS
MOV10
CD200
MPO
MYO1B
MSH3
MSH5
MSR1
MST1
MST1R
MSX2
MT1H
MTHFR
MUC2
MUC3A
MUC6
TRIM37
MUSK
MYBL1
MYBL2
MYH2
MYH4
MYH7
MYLK
MYO5B
MYO9A
MYT1
NAP1L1
NAP1L2
NBL1
NUBP1
NCAM2
NCBP1
NCF2
NDUFA5
NEB
NDUFB2
NDUFB9
NDUFV2
NEDD4
NEFH
NEK2
NFATC4
NFKBIA
NID1
NKTR
NKX3-1
NMBR
NOS1
NOTCH3
NOTCH4
NOVA1
NPR3
NTRK2
NR4A2
OCRL
ODC1
OPRD1
OPRK1
OXA1L
PCSK6
PAK3
PAX2
PAX6
PCBP2
PCDH9
PCSK5
PDCD2
PDE6G
PDHB
PDK2
PDYN
PEG3
PFAS
ATP8B1
VIT
PFKP
CDK14
PGR
ABCB1
PHKA2
SERPINA1
SERPINA4
SERPINB13
PIGC
PIK3C2A
PIK3C2B
PIK3C2G
PIK3C3
PIK3CD
PIK3CG
PIK3R2
PI4KA
PKD2
PKHD1
PLCB2
PLCB4
PLCD1
PLCG2
PLEC
PLK1
FXYD3
PLRG1
PLXNA2
PNN
POLR2D
POLRMT
PON1
POU2F2
POU3F3
PPARD
MED1
PPP1R3A
PPP2R3A
PTPA
PPP2R5A
PPP2R5C
PPP3CA
PPP4C
PRB4
PRKAB2
PRKAG1
PRKAR2B
PRKCG
PRKCI
PRKD1
PRKCQ
PRKCZ
PRKDC
PRKG1
MAPK4
MAPK7
MAP2K3
MAP2K7
THAP12
PRKX
PRLR
PRRG1
PRSS1
PRSS3
RELN
KLK7
KLK6
HTRA1
PSMC3
PSMD8
PTGFR
PTGFRN
PTGS1
PTK2
PTMA
PTN
PTPN1
PTPN2
PTPN12
PTPN14
PTPRO
PTX3
PEX2
PZP
RAD23B
RAG1
RAG2
RARRES2
RASA1
RASA2
RASGRF2
RBBP6
REG1A
RELA
RELB
REV3L
RFC1
RFC4
RGS12
RHEB
RIT2
RIT1
RNASE4
RNF4
RPGR
RPE
RPL18A
RPL28
RPL29
RPL31
RPL34
MRPL12
RPS2
RPS3A
RPS6KA3
RPS13
RPS15
RPS27
RPS27A
RRAD
RRAS
RREB1
RS1
RXRA
RYR1
S100A1
S100A8
SALL1
ATXN1
SCN3A
SCN5A
SCN9A
SCN10A
SEC14L1
SELP
SEMG1
SEMG2
SRSF1
SRSF5
SHH
SI
ST6GAL1
SKP2
SLAMF1
SLC1A3
SLC1A6
SLC4A2
SMTN
SLC5A3
SLC6A2
SLC6A3
SLC6A9
SLC6A11
SLC13A1
SLC15A1
SLC15A2
SLC22A1
SLC22A2
SLIT3
SMARCA1
HLTF
SNRPA
SNRPD2
SNRPD3
SNRPN
SNTB1
SNTB2
SOAT1
SON
SOS1
SOX5
SOX11
UAP1
SPAM1
SPI1
SPIB
SPN
SPRR2B
SPTA1
SPTAN1
SPTB
SPTBN2
AKR1D1
RO60
SSB
SSBP1
DENND2B
STAT4
STC1
STIM1
STK4
AURKA
STXBP1
SULT2B1
XCL2
SYN2
SYT4
TACC1
TAF1
TAF4
TAF11
TAP1
TBCD
TBP
ELOC
TCF4
HNF1B
TCF7
TCF21
TCP11
TDG
TMBIM6
TEP1
TFAP2A
TFAP4
TFDP1
TG
TGFA
TGFBR1
TGFBR3
TGIF1
TGM1
THBS1
THBS2
TCHH
TIA1
TIAL1
TJP1
TLE1
TLE4
TLL1
TLL2
TLR2
TLR4
TLR5
TMSB4X
TNF
TNFAIP6
TNFRSF1B
TNR
TP53BP1
TP53BP2
TP73
TPO
TPSAB1
TPTE
TRAF1
TRAF2
TRAF3
TRAF5
TRAF6
TRIO
TRO
TRPC6
TRPM2
TRPS1
TSPYL1
TTC4
TTK
TUBA3C
TWIST1
TYRP1
UBB
UBE2A
UBE2D1
UGT2B10
UMPS
COL14A1
USH2A
VWF
ZAN
CLIP2
WNT2
XBP1
XDH
XPNPEP2
XRCC5
SF1
ZFX
ZIC1
ZIC3
ZNF711
ZNF28
ZNF33A
ZNF99
MKRN3
ZNF131
ZNF133
ZNF143
VEZF1
ZNF165
ZNF180
ZNF207
ZNF208
ZNF215
ZNF217
ZNF226
ZNF227
MAP3K12
LUZP1
CSDE1
BTG2
PXDN
ALMS1
RNF103
BRPF1
USP7
KCNAB1
REEP5
ALDH5A1
NELFE
FZD3
GLRA3
CUBN
USP5
FXR1
YEATS4
COIL
GDF5
NCOA3
NRIP1
CHAF1B
USP9X
SLC10A3
DYSF
EOMES
FZD1
H2AC16
H2AC6
H2AC17
H2AC20
H2BC8
H2BC7
H2BC9
H2BC17
H3C4
H3C3
H3C11
H3C8
H3C12
H3C10
H3C2
H4C4
H4C11
H4C8
H4C2
H4C5
SRPX
LTBP4
RASAL1
NSMAF
DHX16
CUL4B
CUL1
OFD1
MAP4K3
PKP4
PIK3R3
CNTNAP1
ENC1
DGKE
YBX3
CHST1
API5
MAPKAPK5
THOC5
KMO
MKNK1
KHSRP
OR6A2
CDK13
UNC5C
RTCA
DCHS1
NUMB
DYNLL1
IRS2
EIF3A
EIF3G
VAMP4
SRSF9
CDC23
B4GALT3
SERPINB7
ABCC3
RIPK1
CRADD
TNFSF10
ADAM7
PABPC4
RAB11A
DLK1
TNFRSF10A
IL18RAP
INPP4B
LIN7A
IQGAP1
NRP1
CCN6
PROM1
TSC22D1
ASAP2
NR1I2
PROZ
STK19
LDB1
PER3
SPHK1
DDX18
EIF2S2
PRPF4B
CPNE1
CACNA1H
HERC2
HERC1
FUBP3
AP3D1
H2AC11
H2BC11
MGAM
USP13
TRPA1
ATP6V0E1
KALRN
SEMA5A
MAP7
SLC7A6
MAP3K6
TBX18
USP10
SLC16A4
CNOT9
SMC3
PRPF3
FAM50A
CCNB2
SYNGR2
DGKI
MYOM2
IL1RL1
OSMR
DCLK1
GPR50
MFHAS1
COPB2
S1PR2
CD83
KCNB2
TRIP12
EFTUD2
SLIT2
PPIG
SLC9A3R1
NRXN3
ADIPOQ
SLC22A8
NRXN2
GRHPR
TMPRSS11D
PEX16
DDX23
CYP7B1
CDYL
ABCG2
MED23
EIF2AK3
ARHGEF6
AKAP6
MAPK8IP1
ONECUT2
CHST10
PSMF1
MAGED1
ADAMTS3
GAL3ST1
BAG4
EI24
NRG2
ATP5MPL
BABAM2
CDC42BPB
RBM39
PDIA4
NFE2L3
MTRF1
GNA14
PPM1F
GCC2
PLCH2
HS2ST1
MDC1
IQCB1
PDE4DIP
WSCD2
DEPDC5
N4BP1
EDEM1
RIMS2
ESPL1
PPP6R2
ULK2
PCDHGA8
GPRIN2
SEMA3E
TMEM63A
DCAF1
DOCK4
HDAC9
CCP110
LAPTM4A
IFT140
ARHGAP32
ZNF536
TCAF1
RIPOR2
TBKBP1
KMT2B
FRMPD4
TOX
RAPGEF5
ATG13
DLGAP5
PTDSS1
MAML1
RNF40
CTIF
URB2
CUL7
RB1CC1
ARHGEF11
JAKMIP2
GINS1
ELMO1
C2CD5
RUSC2
CEP170
LRIG2
MAGI2
SETDB1
URB1
ZC3H11A
SMG7
NUAK1
G3BP2
DENND4B
SUPT7L
ATP2C2
ARNT2
NCAPD2
SEC16A
KBTBD11
ZBTB5
DCLRE1A
RBM8A
DLEC1
MAGEC1
FGF19
MED13
NR1H4
NR1D2
FGFBP1
HNRNPDL
SLC12A6
PDCD6
BCL2L10
BCL2L11
MED16
PARP2
MAMLD1
RANBP9
SMC4
UBA2
ABCC5
ABCC9
ABCF2
MUC12
HUWE1
PTPRU
GPC6
ARPC1B
NAMPT
RBM12
TOB1
G3BP1
MBNL2
TRIM28
RCL1
RBM7
ALYREF
PATJ
PRG4
MFSD10
RCAN2
LRRC17
RASGRP2
MRPS31
RABEPK
GLYAT
SPRY3
STAM2
CNKSR1
AKAP8
STUB1
LILRB2
SPEG
TRAIP
KATNB1
SIRPB1
TLR6
IRAG1
CCL26
ABCA7
ABCA10
KLF2
CITED2
SEMA3A
DLC1
ST3GAL6
NDC80
CPQ
IFITM3
RAPGEF3
PRMT5
CD2BP2
UBAC1
TMEM147
LYPLA1
EMG1
OLFM1
TIMM17A
MCRS1
HAX1
ATP5PD
SLC25A17
NXF1
CAP2
SYNCRIP
SEMA6B
SEMA3C
DDX17
IPO7
NEBL
ATG7
TM9SF1
IFITM2
SMC2
ERN2
AHSA1
SLCO1B1
USP16
PAIP1
PDLIM5
ARID3B
MYL12A
TXNIP
IGF2BP3
CAMKK2
CELF1
GNA13
CCT6B
TBR1
NRG3
NFAT5
STAG3
CHL1
NUP50
NES
IQGAP2
MTHFD2
SEPTIN9
SDCCAG8
STARD10
WASF3
NOXA1
FTCD
SRCAP
POLR1G
LILRB1
ACTL7B
MMP24
BRD8
BLCAP
MAN1A2
EDAR
TCERG1
BTNL3
APOBEC2
UGT2A1
KDELR1
OS9
PNRC1
IFI44L
ASCC3
CCNI
SLC38A3
SF3B2
WWP1
SNRNP35
TRIOBP
ADAM29
ADAMTS5
BTN3A2
ZWINT
CDC37
HHLA2
WDR45
ADAMTS6
BAZ2A
WBP4
AKAP13
AKAP11
DDX20
RASSF8
PTGDR2
FILIP1L
SP140
PXMP4
SYNRG
SCN11A
POU6F2
VPS45
PDAP1
U2AF2
CASC3
[truncated: 1,435 more rows]
