# Supplementary material for: A new algorithm Precision OncoPanels (PrOPs) identifies short individualized actionable panels that can guide cancer treatment: a pan-cancer analysis of TCGA cohorts
Source: NAR Genom Bioinform. 2025 Dec 8;7(4):lqaf177. doi: 10.1093/nargab/lqaf177 (PMC12684385; doi:10.1093/nargab/lqaf177)
Supplement: lqaf177_Supplemental_Files [file lqaf177_supplemental_files.zip › Supplementary_table_S3.xlsx]

## Sheet: Readme
Supplementary Table 3:
This table has the master actionability data curated from DGIdb, COSMIC, TARGET, TTD databses that contains the drug-gene interaction.
Gene annotations like the gene family (from TCDA) and function annotations like Oncogene or Tumor Suppressor genes from Oncokb are also provided.

## Sheet: Supplementary_table_3
genes	drug_name	dgidb_int	oncokb_annotation	tcda_gene_family	ttd_int	ttd_drugs	target_drug	target_interaction	ncg_driver_status	cosmic_actionability_rank	final_int
A2M	TECHNETIUM_TC_99M_SUCCIMER	binder	NA	NA	NA	NA	NA	NA	NA	NA	binder
ABAT	VIGABATRIN	inhibitor	NA	NA	NA	NA	NA	NA	NA	NA	inhibitor
ABCA1	PROBUCOL	inhibitor	NA	NA	NA	NA	NA	NA	NA	NA	inhibitor
ABCC8	TOLBUTAMIDE_SODIUM,_STERILE,NATEGLINIDE,GLIPIZIDE,MITIGLINIDE,TOLBUTAMIDE,GLICLAZIDE,REPAGLINIDE,GLIMEPIRIDE,CHLORPROPAMIDE,GLYBURIDE,TOLAZAMIDE,ACETOHEXAMIDE	blocker,blocker,blocker,blocker,blocker,blocker,blocker,blocker,blocker,blocker,blocker,blocker	NA	NA	NA	NA	NA	NA	NA	NA	blocker
ABCC9	MINOXIDIL,PINACIDIL	potentiator,potentiator	NA	NA	NA	NA	NA	NA	ncg_driver	NA	potentiator
ABL1	NILOTINIB,IMATINIB,PONATINIB,REGORAFENIB,ASCIMINIB,ASCIMINIB_HYDROCHLORIDE,BOSUTINIB,DASATINIB_ANHYDROUS,UMBRALISIB_TOSYLATE,NILOTINIB_HYDROCHLORIDE_MONOHYDRATE	inhibitor,inhibitor,inhibitor,inhibitor,inhibitor,inhibitor,inhibitor,inhibitor,inhibitor,inhibitor	og	Kinase	NA	NA	Imatinib, Dasatinib, Nilotinib, ABL1 inhibitors	Inhibition	ncg_driver	3,1	inhibitor
ACE	BENAZEPRIL_HYDROCHLORIDE,CILAZAPRIL,CAPTOPRIL,ENALAPRILAT_ANHYDROUS,IMIDAPRIL,MOEXIPRIL_HYDROCHLORIDE,FOSINOPRIL_SODIUM,CARBARIL,RAMIPRIL,PERINDOPRIL_ARGININE,SPIRAPRIL_HYDROCHLORIDE,QUINAPRIL_HYDROCHLORIDE,LISINOPRIL_ANHYDROUS,MALATHION,TRANDOLAPRIL,PERINDOPRIL,ENALAPRIL_MALEATE	inhibitor,inhibitor,inhibitor,inhibitor,inhibitor,inhibitor,inhibitor,inhibitor,inhibitor,inhibitor,inhibitor,inhibitor,inhibitor,inhibitor,inhibitor,inhibitor,inhibitor	NA	NA	NA	NA	NA	NA	ncg_driver	NA	inhibitor
ACHE	ECHOTHIOPHATE_IODIDE,DONEPEZIL_HYDROCHLORIDE,HEXAFLUORENIUM_BROMIDE,PROPANIDID,EDROPHONIUM_CHLORIDE,ECHOTHIOPHATE,PHYSOSTIGMINE_SALICYLATE,TACRINE_HYDROCHLORIDE,GALANTAMINE,RIVASTIGMINE_TARTRATE,ISOFLUROPHATE,RIVASTIGMINE,DISTIGMINE,MINAPRINE,NEOSTIGMINE,PRALIDOXIME_CHLORIDE,MINAPRINE_HYDROCHLORIDE,AMBENONIUM_CHLORIDE,DEMECARIUM_BROMIDE,PYRIDOSTIGMINE_BROMIDE	inhibitor,inhibitor,inhibitor,inhibitor,inhibitor,inhibitor,inhibitor,inhibitor,inhibitor,inhibitor,inhibitor,inhibitor,inhibitor,inhibitor,inhibitor,activator,inhibitor,inhibitor,inhibitor,inhibitor	NA	NA	NA	NA	NA	NA	NA	NA	inhibitor
ACLY	BEMPEDOIC_ACID	inhibitor	NA	NA	NA	NA	NA	NA	NA	NA	inhibitor
ACP3	SIPULEUCEL-T	binder	NA	NA	NA	NA	NA	NA	NA	NA	binder
ADA	PENTOSTATIN	inhibitor	NA	NA	Modulator	Revcovi	NA	NA	NA	NA	inhibitor
ADH1A	NITREFAZOLE,FOMEPIZOLE	inhibitor,inhibitor	NA	NA	NA	NA	NA	NA	NA	NA	inhibitor
ADH1B	NITREFAZOLE,FOMEPIZOLE	inhibitor,inhibitor	NA	NA	NA	NA	NA	NA	ncg_driver	NA	inhibitor
ADH1C	NITREFAZOLE,FOMEPIZOLE	inhibitor,inhibitor	NA	NA	NA	NA	NA	NA	NA	NA	inhibitor
ADH4	NITREFAZOLE	inhibitor	NA	NA	NA	NA	NA	NA	NA	NA	inhibitor
ADH5	NITREFAZOLE	inhibitor	NA	NA	NA	NA	NA	NA	NA	NA	inhibitor
ADH6	NITREFAZOLE	inhibitor	NA	NA	NA	NA	NA	NA	NA	NA	inhibitor
ADH7	NITREFAZOLE	inhibitor	NA	NA	NA	NA	NA	NA	NA	NA	inhibitor
ADORA1	ADENOSINE,OXTRIPHYLLINE,THEOPHYLLINE_SODIUM_GLYCINATE,CAFFEINE,AMINOPHYLLINE,THEOPHYLLINE,CAFFEINE_CITRATE	agonist,inhibitor,inhibitor,inhibitor,inhibitor,inhibitor,inhibitor	NA	NA	NA	NA	NA	NA	NA	NA	agonist|inhibitor
ADORA2A	OXTRIPHYLLINE,ADENOSINE,PENTOXIFYLLINE,THEOPHYLLINE_SODIUM_GLYCINATE,REGADENOSON_ANHYDROUS,CAFFEINE,AMINOPHYLLINE,ISTRADEFYLLINE,THEOPHYLLINE,CAFFEINE_CITRATE	inhibitor,agonist,inhibitor,inhibitor,agonist,inhibitor,inhibitor,inhibitor,inhibitor,inhibitor	NA	NA	NA	NA	NA	NA	NA	NA	agonist|inhibitor
ADORA2B	ADENOSINE,OXTRIPHYLLINE,PENTOXIFYLLINE,THEOPHYLLINE_SODIUM_GLYCINATE,CAFFEINE,AMINOPHYLLINE,CAFFEINE_CITRATE,THEOPHYLLINE	agonist,inhibitor,inhibitor,inhibitor,inhibitor,inhibitor,inhibitor,inhibitor	NA	NA	NA	NA	NA	NA	NA	NA	agonist|inhibitor
ADORA3	ADENOSINE,OXTRIPHYLLINE,THEOPHYLLINE_SODIUM_GLYCINATE,CAFFEINE,AMINOPHYLLINE,CAFFEINE_CITRATE,THEOPHYLLINE	agonist,inhibitor,inhibitor,inhibitor,inhibitor,inhibitor,inhibitor	NA	NA	NA	NA	NA	NA	NA	NA	agonist|inhibitor
ADRA1A	PRAZOSIN_HYDROCHLORIDE,DROXIDOPA,PHENYLEPHRINE_BITARTRATE,ERGOTAMINE_TARTRATE,TOLAZOLINE_HYDROCHLORIDE,RAUWOLFIA_SERPENTINA_(USP),METARAMINOL_BITARTRATE,AJMALICINE,PHENOXYBENZAMINE_HYDROCHLORIDE,ERGOLOID_MESYLATES,_USP,SILODOSIN,DIPIVEFRIN_HYDROCHLORIDE,ALFUZOSIN_HYDROCHLORIDE,PHENYLPROPANOLAMINE_HYDROCHLORIDE,TAMSULOSIN_HYDROCHLORIDE,MIDODRINE,VASOACTIVE_INTESTINAL_PEPTIDE,MEPHENTERMINE_SULFATE,…	inhibitor,agonist,agonist,agonist,inhibitor,inhibitor,agonist,inhibitor,inhibitor,inhibitor,inhibitor,agonist,agonist,agonist,inhibitor,agonist,inhibitor,agonist,inhibitor,agonist,inhibitor,agonist,agonist,inhibitor,agonist,agonist,agonist,agonist,agonist,agonist,agonist,inhibitor,inhibitor,inhibitor,inhibitor,inhibitor,agonist,agonist,agonist,inhibitor,inhibitor	NA	NA	NA	NA	NA	NA	ncg_driver	NA	agonist|inhibitor
ADRA1B	TOLAZOLINE_HYDROCHLORIDE,DROXIDOPA,RAUWOLFIA_SERPENTINA_(USP),ERGOTAMINE_TARTRATE,PHENYLEPHRINE_BITARTRATE,PRAZOSIN_HYDROCHLORIDE,ALFUZOSIN_HYDROCHLORIDE,AJMALICINE,VASOACTIVE_INTESTINAL_PEPTIDE,MEPHENTERMINE_SULFATE,TAMSULOSIN_HYDROCHLORIDE,PHENOXYBENZAMINE_HYDROCHLORIDE,DIPIVEFRIN_HYDROCHLORIDE,MIDODRINE,METARAMINOL_BITARTRATE,ERGOLOID_MESYLATES,_USP,PHENYLEPHRINE_HYDROCHLORIDE,EPINEPHRINE_BITA…	inhibitor,agonist,inhibitor,agonist,agonist,inhibitor,agonist,inhibitor,inhibitor,agonist,inhibitor,inhibitor,agonist,agonist,agonist,inhibitor,agonist,agonist,inhibitor,inhibitor,agonist,inhibitor,agonist,inhibitor,agonist,agonist,agonist,agonist,inhibitor,agonist,inhibitor,inhibitor,inhibitor,inhibitor,agonist,agonist,agonist	NA	NA	NA	NA	NA	NA	ncg_driver	NA	agonist|inhibitor
ADRA1D	ERGOTAMINE_TARTRATE,DROXIDOPA,PHENYLEPHRINE_BITARTRATE,RAUWOLFIA_SERPENTINA_(USP),TOLAZOLINE_HYDROCHLORIDE,PRAZOSIN_HYDROCHLORIDE,ALFUZOSIN_HYDROCHLORIDE,DIPIVEFRIN_HYDROCHLORIDE,VASOACTIVE_INTESTINAL_PEPTIDE,ERGOLOID_MESYLATES,_USP,AJMALICINE,PHENOXYBENZAMINE_HYDROCHLORIDE,METARAMINOL_BITARTRATE,TAMSULOSIN_HYDROCHLORIDE,MIDODRINE,MEPHENTERMINE_SULFATE,TRIMIPRAMINE_MALEATE,METHOXAMINE_HYDROCHLORI…	agonist,agonist,agonist,inhibitor,inhibitor,inhibitor,agonist,agonist,inhibitor,inhibitor,inhibitor,inhibitor,agonist,inhibitor,agonist,agonist,inhibitor,agonist,inhibitor,agonist,inhibitor,agonist,agonist,agonist,agonist,inhibitor,agonist,agonist,agonist,inhibitor,inhibitor,inhibitor,agonist,inhibitor,agonist,inhibitor,agonist	NA	NA	NA	NA	NA	NA	NA	NA	agonist|inhibitor
ADRA2A	RAUWOLFIA_SERPENTINA_(USP),DROXIDOPA,GUANABENZ_ACETATE,ERGOTAMINE_TARTRATE,TOLAZOLINE_HYDROCHLORIDE,MEPHENTERMINE_SULFATE,CELIPROLOL,BRIMONIDINE,ERGOLOID_MESYLATES,_USP,PHENOXYBENZAMINE_HYDROCHLORIDE,METHYLDOPA_ANHYDROUS,TIZANIDINE_HYDROCHLORIDE,DIPIVEFRIN_HYDROCHLORIDE,LOFEXIDINE_HYDROCHLORIDE,CLONIDINE_HYDROCHLORIDE,AJMALICINE,VASOACTIVE_INTESTINAL_PEPTIDE,OXYMETAZOLINE_HYDROCHLORIDE,TETRAHYDRO…	inhibitor,agonist,agonist,agonist,inhibitor,agonist,inhibitor,agonist,inhibitor,inhibitor,agonist,agonist,agonist,agonist,agonist,inhibitor,inhibitor,agonist,agonist,agonist,agonist,agonist,inhibitor,agonist,agonist,agonist,inhibitor,agonist,agonist,agonist,inhibitor,agonist,agonist,agonist,agonist,inhibitor	NA	NA	Agonist	Lucemyra	NA	NA	NA	NA	agonist|inhibitor
ADRA2B	TOLAZOLINE_HYDROCHLORIDE,GUANABENZ_ACETATE,DROXIDOPA,ERGOTAMINE_TARTRATE,RAUWOLFIA_SERPENTINA_(USP),ERGOLOID_MESYLATES,_USP,AJMALICINE,PHENOXYBENZAMINE_HYDROCHLORIDE,DIPIVEFRIN_HYDROCHLORIDE,BRIMONIDINE,METHYLDOPA_ANHYDROUS,CELIPROLOL,LOFEXIDINE_HYDROCHLORIDE,TIZANIDINE_HYDROCHLORIDE,VASOACTIVE_INTESTINAL_PEPTIDE,MEPHENTERMINE_SULFATE,CLONIDINE_HYDROCHLORIDE,OXYMETAZOLINE_HYDROCHLORIDE,NOREPINEPH…	inhibitor,agonist,agonist,agonist,inhibitor,inhibitor,inhibitor,inhibitor,agonist,agonist,agonist,inhibitor,agonist,agonist,inhibitor,agonist,agonist,agonist,agonist,agonist,agonist,inhibitor,inhibitor,agonist,agonist,agonist,agonist,agonist,agonist,agonist,inhibitor,agonist,inhibitor,agonist,agonist,agonist	NA	NA	NA	NA	NA	NA	NA	NA	agonist|inhibitor
ADRA2C	GUANABENZ_ACETATE,ERGOTAMINE_TARTRATE,RAUWOLFIA_SERPENTINA_(USP),TOLAZOLINE_HYDROCHLORIDE,DROXIDOPA,TIZANIDINE_HYDROCHLORIDE,BRIMONIDINE,MEPHENTERMINE_SULFATE,CELIPROLOL,VASOACTIVE_INTESTINAL_PEPTIDE,PHENOXYBENZAMINE_HYDROCHLORIDE,AJMALICINE,LOFEXIDINE_HYDROCHLORIDE,ERGOLOID_MESYLATES,_USP,DIPIVEFRIN_HYDROCHLORIDE,METHYLDOPA_ANHYDROUS,CLONIDINE_HYDROCHLORIDE,LEVONORDEFRIN,MOXISYLYTE,TETRAHYDROZOL…	agonist,agonist,inhibitor,inhibitor,agonist,agonist,agonist,agonist,inhibitor,inhibitor,inhibitor,inhibitor,agonist,inhibitor,agonist,agonist,agonist,agonist,inhibitor,agonist,inhibitor,agonist,agonist,agonist,agonist,agonist,agonist,agonist,agonist,agonist,agonist,agonist,inhibitor,agonist,inhibitor,agonist	NA	NA	NA	NA	NA	NA	NA	NA	agonist|inhibitor
ADRB1	PRACTOLOL,SOTALOL_HYDROCHLORIDE,NADOLOL,PINDOLOL,ESMOLOL_HYDROCHLORIDE,LEVOBETAXOLOL_HYDROCHLORIDE,DROXIDOPA,METIPRANOLOL_HYDROCHLORIDE,XAMOTEROL,CELIPROLOL,LEVOBUNOLOL,PENBUTOLOL_SULFATE,DOPAMINE,PROPAFENONE_HYDROCHLORIDE,DILEVALOL_HYDROCHLORIDE,MEPHENTERMINE_SULFATE,ACEBUTOLOL_HYDROCHLORIDE,PRONETALOL,METOPROLOL_FUMARATE,DIPIVEFRIN_HYDROCHLORIDE,NEBIVOLOL_HYDROCHLORIDE,EPINEPHRINE_BITARTRATE,PR…	inhibitor,inhibitor,inhibitor,agonist,inhibitor,inhibitor,agonist,inhibitor,agonist,inhibitor,inhibitor,inhibitor,agonist,inhibitor,inhibitor,agonist,inhibitor,inhibitor,inhibitor,agonist,inhibitor,agonist,inhibitor,agonist,inhibitor,inhibitor,agonist,agonist,inhibitor,inhibitor,inhibitor,agonist,inhibitor,agonist,agonist,inhibitor,agonist,inhibitor,inhibitor,inhibitor,agonist,inhibitor	NA	NA	NA	NA	NA	NA	NA	NA	agonist|inhibitor
ADRB2	METIPRANOLOL_HYDROCHLORIDE,NADOLOL,LEVALBUTEROL,SOTALOL_HYDROCHLORIDE,ESMOLOL_HYDROCHLORIDE,ARFORMOTEROL,ISOETHARINE_HYDROCHLORIDE,INDACATEROL_MALEATE,METAPROTERENOL_SULFATE,LEVALBUTEROL_TARTRATE,PINDOLOL,DROXIDOPA,NEBIVOLOL_HYDROCHLORIDE,PRONETALOL,LEVOBUNOLOL,PROPAFENONE_HYDROCHLORIDE,DIPIVEFRIN_HYDROCHLORIDE,MEPHENTERMINE_SULFATE,OLODATEROL_HYDROCHLORIDE,ISOETHARINE_MESYLATE,PENBUTOLOL_SULFATE…	inhibitor,inhibitor,agonist,inhibitor,inhibitor,agonist,agonist,agonist,agonist,agonist,agonist,agonist,inhibitor,inhibitor,inhibitor,inhibitor,agonist,agonist,agonist,agonist,inhibitor,agonist,agonist,agonist,agonist,inhibitor,agonist,agonist,inhibitor,agonist,agonist,agonist,agonist,agonist,agonist,agonist,agonist,inhibitor,agonist,inhibitor,agonist,agonist,agonist,inhibitor,agonist,agonist,ago…	NA	NA	NA	NA	NA	NA	NA	NA	agonist|inhibitor
ADRB3	DROXIDOPA,VIBEGRON,DIPIVEFRIN_HYDROCHLORIDE,MEPHENTERMINE_SULFATE,DILEVALOL_HYDROCHLORIDE,CARVEDILOL,EPHEDRINE_HYDROCHLORIDE,EPINEPHRINE,CARTEOLOL_HYDROCHLORIDE,EPINEPHRINE_BITARTRATE,ISOPROTERENOL,NOREPINEPHRINE_BITARTRATE,EPHEDRINE,LABETALOL_HYDROCHLORIDE,MIRABEGRON,ISOPROTERENOL_SULFATE,HYDROXYAMPHETAMINE_HYDROBROMIDE	agonist,agonist,agonist,agonist,inhibitor,inhibitor,agonist,agonist,inhibitor,agonist,agonist,agonist,agonist,inhibitor,agonist,agonist,agonist	NA	NA	NA	NA	NA	NA	ncg_driver	NA	agonist|inhibitor
ADRM1	IXAZOMIB,CARFILZOMIB,IXAZOMIB_CITRATE,BORTEZOMIB	inhibitor,inhibitor,inhibitor,inhibitor	NA	NA	NA	NA	NA	NA	NA	NA	inhibitor
AGTR1	EPROSARTAN_MESYLATE,OLMESARTAN_MEDOXOMIL,IRBESARTAN,AZILSARTAN_KAMEDOXOMIL,SARALASIN_ACETATE,CANDESARTAN_CILEXETIL,VALSARTAN,LOSARTAN_POTASSIUM,SPARSENTAN,AZILSARTAN_MEDOXOMIL,TELMISARTAN,ANGIOTENSIN_II_ACETATE	inhibitor,inhibitor,inhibitor,inhibitor,inhibitor,inhibitor,inhibitor,inhibitor,inhibitor,inhibitor,inhibitor,agonist	NA	NA	Inhibitor	Giapreza	NA	NA	NA	NA	inhibitor
AHR	TAPINAROF	agonist	NA	NA	Agonist	Vtama	NA	NA	NA	NA	agonist
AKR1A1	CYCLOSERINE	inhibitor	NA	NA	NA	NA	NA	NA	NA	NA	inhibitor
AKR1B1	TOLRESTAT	inhibitor	NA	NA	NA	NA	NA	NA	NA	NA	inhibitor
AKT1	EVEROLIMUS,NELFINAVIR	inhibitor,inhibitor	og	Kinase	Inhibitor	Truqap	AKT/MTOR inhibitors	Inhibition	ncg_driver	3	inhibitor
AKT1S1	SAPANISERTIB	inhibitor	NA	NA	NA	NA	NA	NA	NA	NA	inhibitor
AKT2	EVEROLIMUS	inhibitor	og	Kinase	NA	NA	AKT/MTOR inhibitors	Inhibition	ncg_driver	3	inhibitor
AKT3	EVEROLIMUS	inhibitor	og	NA	Modulator	Truqap	AKT/MTOR inhibitors	Inhibition	ncg_driver	3	inhibitor
ALDH2	DISULFIRAM	inhibitor	tsg	NA	NA	NA	NA	NA	NA	NA	inhibitor
ALDH5A1	VALPROIC_ACID,SODIUM_VALPROATE,DIVALPROEX_SODIUM	inhibitor,inhibitor,inhibitor	NA	NA	NA	NA	NA	NA	ncg_driver	NA	inhibitor
ALK	CRIZOTINIB,BRIGATINIB,CERITINIB,ENTRECTINIB,ALECTINIB_HYDROCHLORIDE,ALECTINIB,LORLATINIB	inhibitor,inhibitor,inhibitor,inhibitor,inhibitor,inhibitor,inhibitor	og	Kinase	Inhibitor	Alunbrig	Crizotinib, ALK inhibitors	Inhibition	ncg_driver	3,1	inhibitor
ALOX12	BENOXAPROFEN	inhibitor	NA	NA	NA	NA	NA	NA	ncg_driver	NA	inhibitor
ALOX5	MECLOFENAMATE_SODIUM,BALSALAZIDE_DISODIUM,ZILEUTON,MESALAMINE,SULFASALAZINE,OLSALAZINE_SODIUM	inhibitor,inhibitor,inhibitor,inhibitor,inhibitor,inhibitor	NA	NA	NA	NA	NA	NA	NA	NA	inhibitor
AMY2A	ACARBOSE	inhibitor	NA	NA	NA	NA	NA	NA	NA	NA	inhibitor
ANGPT2	FARICIMAB	inhibitor	NA	NA	.	Vabysmo	NA	NA	NA	NA	inhibitor
ANGPTL3	EVINACUMAB	inhibitor	NA	NA	NA	NA	NA	NA	NA	NA	inhibitor
ANO1	CROFELEMER	blocker	NA	IC	NA	NA	NA	NA	NA	NA	blocker
AOC1	PROXIBARBAL	activator	NA	NA	NA	NA	NA	NA	NA	NA	activator
APP	LECANEMAB,ADUCANUMAB	inhibitor,binder	NA	NA	Modulator	Aduhelm, Leqembi	NA	NA	NA	NA	inhibitor
AR	METHYLTESTOSTERONE,OXYMETHOLONE,ETHYLESTRENOL,ENZALUTAMIDE,TESTOSTERONE,OXANDROLONE,DAROLUTAMIDE,TESTOSTERONE_PROPIONATE,APALUTAMIDE,DANAZOL,NILUTAMIDE,FLUTAMIDE,ABIRATERONE_ACETATE,CYPROTERONE_ACETATE,METHANDROSTENOLONE,STANOZOLOL,TESTOSTERONE_ENANTHATE,CLASCOTERONE,TESTOSTERONE_CYPIONATE,NANDROLONE_DECANOATE,DROMOSTANOLONE,BICALUTAMIDE,FLUOXYMESTERONE	agonist,agonist,agonist,inhibitor,agonist,agonist,inhibitor,agonist,inhibitor,agonist,inhibitor,inhibitor,inhibitor,inhibitor,agonist,agonist,agonist,inhibitor,agonist,agonist,agonist,inhibitor,agonist	og	NHR	Inhibitor	Erleada	Androgen Deprivation,Enzalutamide	Inhibition	ncg_driver	3,2	agonist|inhibitor
ARAF	SORAFENIB,ENCORAFENIB,REGORAFENIB	inhibitor,inhibitor,inhibitor	og	NA	NA	NA	Sorafenib, Vemurafenib, Dabrafenib, RAF inhibitors	Inhibition	ncg_driver	NA	inhibitor
ATP1A1	DIGOXIN,DIGITOXIN,LANATOSIDE_C,ACETYLDIGITOXIN,DESLANOSIDE	inhibitor,inhibitor,inhibitor,inhibitor,inhibitor	og	Transporter	NA	NA	NA	NA	NA	NA	inhibitor
ATP1A2	DIGITOXIN,DIGOXIN,ACETYLDIGITOXIN,DESLANOSIDE,LANATOSIDE_C	inhibitor,inhibitor,inhibitor,inhibitor,inhibitor	NA	NA	NA	NA	NA	NA	NA	NA	inhibitor
ATP1A3	DIGITOXIN,DIGOXIN,DESLANOSIDE,LANATOSIDE_C,ACETYLDIGITOXIN	inhibitor,inhibitor,inhibitor,inhibitor,inhibitor	NA	NA	NA	NA	NA	NA	NA	NA	inhibitor
ATP1A4	DIGOXIN,DIGITOXIN,LANATOSIDE_C,ACETYLDIGITOXIN,DESLANOSIDE	inhibitor,inhibitor,inhibitor,inhibitor,inhibitor	NA	NA	NA	NA	NA	NA	NA	NA	inhibitor
ATP1B1	DIGITOXIN,DIGOXIN,LANATOSIDE_C,ACETYLDIGITOXIN,DESLANOSIDE	inhibitor,inhibitor,inhibitor,inhibitor,inhibitor	NA	NA	NA	NA	NA	NA	NA	NA	inhibitor
ATP1B2	DIGOXIN,DIGITOXIN,ACETYLDIGITOXIN,LANATOSIDE_C,DESLANOSIDE	inhibitor,inhibitor,inhibitor,inhibitor,inhibitor	NA	NA	NA	NA	NA	NA	NA	NA	inhibitor
ATP1B3	DIGITOXIN,DIGOXIN,LANATOSIDE_C,ACETYLDIGITOXIN,DESLANOSIDE	inhibitor,inhibitor,inhibitor,inhibitor,inhibitor	NA	Transporter	NA	NA	NA	NA	NA	NA	inhibitor
ATP4A	PANTOPRAZOLE_SODIUM,ESOMEPRAZOLE_SODIUM,VONOPRAZAN_FUMARATE,OMEPRAZOLE,ESOMEPRAZOLE_STRONTIUM,LANSOPRAZOLE,RABEPRAZOLE,OMEPRAZOLE_MAGNESIUM,ESOMEPRAZOLE_MAGNESIUM	inhibitor,inhibitor,inhibitor,inhibitor,inhibitor,inhibitor,inhibitor,inhibitor,inhibitor	NA	NA	NA	NA	NA	NA	ncg_driver	NA	inhibitor
ATP4B	ESOMEPRAZOLE_SODIUM,PANTOPRAZOLE_SODIUM,VONOPRAZAN_FUMARATE,OMEPRAZOLE,OMEPRAZOLE_MAGNESIUM,RABEPRAZOLE,LANSOPRAZOLE,ESOMEPRAZOLE_STRONTIUM,ESOMEPRAZOLE_MAGNESIUM	inhibitor,inhibitor,inhibitor,inhibitor,inhibitor,inhibitor,inhibitor,inhibitor,inhibitor	NA	NA	NA	NA	NA	NA	NA	NA	inhibitor
ATP5F1E	BEDAQUILINE_FUMARATE	inhibitor	NA	NA	NA	NA	NA	NA	NA	NA	inhibitor
AVPR1A	CONIVAPTAN_HYDROCHLORIDE,ARGIPRESSIN,VASOPRESSIN_TANNATE,DESMOPRESSIN,ARGIPRESSIN_TANNATE,LYPRESSIN,TERLIPRESSIN	inhibitor,agonist,agonist,agonist,agonist,agonist,binder	NA	NA	NA	NA	NA	NA	NA	NA	agonist|inhibitor
AVPR1B	ARGIPRESSIN,VASOPRESSIN_TANNATE,LYPRESSIN,ARGIPRESSIN_TANNATE,DESMOPRESSIN,TERLIPRESSIN	agonist,agonist,agonist,agonist,agonist,binder	NA	NA	NA	NA	NA	NA	NA	NA	agonist
AVPR2	ARGIPRESSIN,CONIVAPTAN_HYDROCHLORIDE,VASOPRESSIN_TANNATE,DESMOPRESSIN,LYPRESSIN,ARGIPRESSIN_TANNATE,TERLIPRESSIN,TOLVAPTAN	agonist,inhibitor,agonist,agonist,agonist,agonist,binder,inhibitor	NA	NA	NA	NA	NA	NA	NA	NA	agonist|inhibitor
AXL	GILTERITINIB,GILTERITINIB_FUMARATE	inhibitor,inhibitor	og	NA	Inhibitor	Xospata	NA	NA	NA	3	inhibitor
BCHE	PROPANIDID,TACRINE_HYDROCHLORIDE,RIVASTIGMINE_TARTRATE,RIVASTIGMINE	inhibitor,inhibitor,inhibitor,inhibitor	NA	NA	NA	NA	NA	NA	NA	NA	inhibitor
BCL2	VENETOCLAX,PACLITAXEL	inhibitor,inhibitor	og	Other	Regulator (upregulator)	Radicava	BCL2 inhibitors	Inhibition	ncg_driver	3	inhibitor
BCR	ASCIMINIB_HYDROCHLORIDE,PONATINIB,DASATINIB_ANHYDROUS,IMATINIB,NILOTINIB_HYDROCHLORIDE_MONOHYDRATE,BOSUTINIB	inhibitor,inhibitor,inhibitor,inhibitor,inhibitor,inhibitor	og	Other	NA	NA	NA	NA	ncg_driver	3,1	inhibitor
BDKRB2	ICATIBANT_ACETATE	inhibitor	NA	NA	NA	NA	NA	NA	NA	NA	inhibitor
BHMT	BETAINE_HYDROCHLORIDE,BETAINE	other/unknown,other/unknown	NA	NA	NA	NA	NA	NA	NA	NA	other/unknown,other/unknown
BHMT2	BETAINE_HYDROCHLORIDE,BETAINE	other/unknown,other/unknown	NA	NA	NA	NA	NA	NA	ncg_driver	NA	other/unknown,other/unknown
BLK	DASATINIB_ANHYDROUS	inhibitor	NA	NA	NA	NA	NA	NA	ncg_driver	NA	inhibitor
BLOC1S6	BALOXAVIR_MARBOXIL,BALOXAVIR	inhibitor,inhibitor	NA	NA	NA	NA	NA	NA	NA	NA	inhibitor
BRAF	SORAFENIB,DABRAFENIB,VEMURAFENIB,VEMURAFENIB,ENCORAFENIB,REGORAFENIB,TEMSIROLIMUS,DASATINIB_ANHYDROUS	inhibitor,inhibitor,inhibitor,activator,inhibitor,inhibitor,inhibitor,inhibitor	og	Kinase	Modulator	Braftovi	Vemurafenib, Dabrafenib, RAF inhibitors,MEK inhibitors	Inhibition	ncg_driver	3,7,2,1	activator|inhibitor
BTK	IBRUTINIB,ZANUBRUTINIB,ACALABRUTINIB,PIRTOBRUTINIB,ACALABRUTINIB_MALEATE	inhibitor,inhibitor,inhibitor,inhibitor,inhibitor	og	NA	Inhibitor	Calquence, Jaypirca	NA	NA	ncg_driver	3	inhibitor
C1S	HUMAN_C1-ESTERASE_INHIBITOR,SUTIMLIMAB	inhibitor,inhibitor	NA	NA	Inhibitor	Enjaymo	NA	NA	NA	NA	inhibitor
C3	PEGCETACOPLAN	inhibitor	NA	NA	Inhibitor	Empaveli	NA	NA	ncg_driver	NA	inhibitor
C5	RAVULIZUMAB,ECULIZUMAB	inhibitor,inhibitor	NA	NA	Inhibitor	Ultomiris, Zilbrysq, Veopoz, Izervay	NA	NA	NA	NA	inhibitor
C5AR1	AVACOPAN	inhibitor	NA	NA	Antagonist	Tavneos	NA	NA	NA	NA	inhibitor
CA1	METHOCARBAMOL,ACETAZOLAMIDE,DICHLORPHENAMIDE,SULTHIAME,ETHOXZOLAMIDE,ACETAZOLAMIDE_SODIUM,METHAZOLAMIDE	inhibitor,inhibitor,inhibitor,inhibitor,inhibitor,inhibitor,inhibitor	NA	NA	NA	NA	NA	NA	NA	NA	inhibitor
CA12	DICHLORPHENAMIDE,ACETAZOLAMIDE,SULTHIAME,ETHOXZOLAMIDE,ACETAZOLAMIDE_SODIUM	inhibitor,inhibitor,inhibitor,inhibitor,inhibitor	NA	NA	NA	NA	NA	NA	NA	NA	inhibitor
CA13	SULTHIAME,ETHOXZOLAMIDE	inhibitor,inhibitor	NA	NA	NA	NA	NA	NA	NA	NA	inhibitor
CA14	SULTHIAME,ETHOXZOLAMIDE	inhibitor,inhibitor	NA	NA	NA	NA	NA	NA	NA	NA	inhibitor
CA2	DICHLORPHENAMIDE,ACETAZOLAMIDE,DORZOLAMIDE_HYDROCHLORIDE,TOPIRAMATE,SULTHIAME,BRINZOLAMIDE,ETHOXZOLAMIDE,ACETAZOLAMIDE_SODIUM,METHAZOLAMIDE	inhibitor,inhibitor,inhibitor,inhibitor,inhibitor,inhibitor,inhibitor,inhibitor,inhibitor	NA	NA	NA	NA	NA	NA	NA	NA	inhibitor
CA3	SULTHIAME,ETHOXZOLAMIDE	inhibitor,inhibitor	NA	NA	NA	NA	NA	NA	NA	NA	inhibitor
CA4	ACETAZOLAMIDE,DICHLORPHENAMIDE,SULTHIAME,TOPIRAMATE,ETHOXZOLAMIDE,METHAZOLAMIDE,ACETAZOLAMIDE_SODIUM	inhibitor,inhibitor,inhibitor,inhibitor,inhibitor,inhibitor,inhibitor	NA	NA	NA	NA	NA	NA	NA	NA	inhibitor
CA5A	SULTHIAME,ETHOXZOLAMIDE	inhibitor,inhibitor	NA	Enzyme	NA	NA	NA	NA	NA	NA	inhibitor
CA5B	SULTHIAME,ETHOXZOLAMIDE	inhibitor,inhibitor	NA	Enzyme	NA	NA	NA	NA	NA	NA	inhibitor
CA6	SULTHIAME,ETHOXZOLAMIDE	inhibitor,inhibitor	NA	NA	NA	NA	NA	NA	NA	NA	inhibitor
CA7	SULTHIAME,ETHOXZOLAMIDE,METHAZOLAMIDE	inhibitor,inhibitor,inhibitor	NA	NA	NA	NA	NA	NA	NA	NA	inhibitor
CA9	SULTHIAME,ETHOXZOLAMIDE	inhibitor,inhibitor	NA	NA	NA	NA	NA	NA	NA	NA	inhibitor
CACNA1A	PHLOROGLUCINOL,GABAPENTIN,SULOCTIDIL,TERODILINE_HYDROCHLORIDE,GABAPENTIN_ENACARBIL,BEPRIDIL_HYDROCHLORIDE,PREGABALIN	blocker,modulator,blocker,blocker,modulator,blocker,modulator	NA	NA	NA	NA	NA	NA	ncg_driver	NA	blocker
CACNA1B	GABAPENTIN,PHLOROGLUCINOL,ZICONOTIDE_ACETATE,SULOCTIDIL,TERODILINE_HYDROCHLORIDE,GABAPENTIN_ENACARBIL,LEVETIRACETAM,PREGABALIN,ZICONOTIDE,BEPRIDIL_HYDROCHLORIDE	modulator,blocker,blocker,blocker,blocker,modulator,blocker,modulator,blocker,blocker	NA	NA	NA	NA	NA	NA	ncg_driver	NA	blocker
CACNA1C	LERCANIDIPINE_HYDROCHLORIDE,GABAPENTIN,CINNARIZINE,PHLOROGLUCINOL,AMLODIPINE_MALEATE,NISOLDIPINE,FELODIPINE,SULOCTIDIL,CLEVIDIPINE,DRONEDARONE_HYDROCHLORIDE,TERODILINE_HYDROCHLORIDE,NICARDIPINE_HYDROCHLORIDE,DILTIAZEM_MALATE,VERAPAMIL,GABAPENTIN_ENACARBIL,ISRADIPINE,AMLODIPINE_BENZOATE,NIMODIPINE,LACIDIPINE,NIFEDIPINE,AMLODIPINE_BESYLATE,PREGABALIN,BEPRIDIL_HYDROCHLORIDE,LEVAMLODIPINE_MALEATE,DIL…	blocker,modulator,blocker,blocker,blocker,blocker,blocker,blocker,blocker,blocker,blocker,blocker,blocker,blocker,modulator,blocker,blocker,blocker,blocker,blocker,blocker,modulator,blocker,blocker,blocker,blocker	NA	NA	NA	NA	NA	NA	ncg_driver	NA	blocker
CACNA1D	NISOLDIPINE,AMLODIPINE_MALEATE,CINNARIZINE,LERCANIDIPINE_HYDROCHLORIDE,GABAPENTIN,FELODIPINE,PHLOROGLUCINOL,DILTIAZEM_MALATE,DRONEDARONE_HYDROCHLORIDE,SULOCTIDIL,TERODILINE_HYDROCHLORIDE,CLEVIDIPINE,NICARDIPINE_HYDROCHLORIDE,VERAPAMIL,ISRADIPINE,GABAPENTIN_ENACARBIL,NIMODIPINE,AMLODIPINE_BENZOATE,LACIDIPINE,NIFEDIPINE,BEPRIDIL_HYDROCHLORIDE,PREGABALIN,AMLODIPINE_BESYLATE,DILTIAZEM_HYDROCHLORIDE,L…	blocker,blocker,blocker,blocker,modulator,blocker,blocker,blocker,blocker,blocker,blocker,blocker,blocker,blocker,blocker,modulator,blocker,blocker,blocker,blocker,blocker,modulator,blocker,blocker,blocker,blocker	og	NA	NA	NA	NA	NA	NA	NA	blocker
CACNA1E	GABAPENTIN,PHLOROGLUCINOL,SULOCTIDIL,TERODILINE_HYDROCHLORIDE,GABAPENTIN_ENACARBIL,BEPRIDIL_HYDROCHLORIDE,PREGABALIN	modulator,blocker,blocker,blocker,modulator,blocker,modulator	NA	NA	NA	NA	NA	NA	ncg_driver	NA	blocker
CACNA1F	LERCANIDIPINE_HYDROCHLORIDE,AMLODIPINE_MALEATE,GABAPENTIN,CINNARIZINE,PHLOROGLUCINOL,FELODIPINE,NISOLDIPINE,NICARDIPINE_HYDROCHLORIDE,DILTIAZEM_MALATE,CLEVIDIPINE,SULOCTIDIL,TERODILINE_HYDROCHLORIDE,DRONEDARONE_HYDROCHLORIDE,VERAPAMIL,ISRADIPINE,NIMODIPINE,LACIDIPINE,GABAPENTIN_ENACARBIL,AMLODIPINE_BENZOATE,DILTIAZEM_HYDROCHLORIDE,BEPRIDIL_HYDROCHLORIDE,NIFEDIPINE,AMLODIPINE_BESYLATE,LEVAMLODIPIN…	blocker,blocker,modulator,blocker,blocker,blocker,blocker,blocker,blocker,blocker,blocker,blocker,blocker,blocker,blocker,blocker,blocker,modulator,blocker,blocker,blocker,blocker,blocker,blocker,modulator,blocker	NA	NA	NA	NA	NA	NA	NA	NA	blocker
CACNA1G	PHLOROGLUCINOL,GABAPENTIN,TERODILINE_HYDROCHLORIDE,PARAMETHADIONE,SULOCTIDIL,METHSUXIMIDE,MIBEFRADIL_DIHYDROCHLORIDE,GABAPENTIN_ENACARBIL,PHENSUXIMIDE,ETHOSUXIMIDE,TRIMETHADIONE,BEPRIDIL_HYDROCHLORIDE,PREGABALIN	blocker,modulator,blocker,blocker,blocker,blocker,blocker,modulator,blocker,blocker,blocker,blocker,modulator	NA	NA	NA	NA	NA	NA	NA	NA	blocker
CACNA1H	GABAPENTIN,PHLOROGLUCINOL,PARAMETHADIONE,METHSUXIMIDE,TERODILINE_HYDROCHLORIDE,SULOCTIDIL,PHENSUXIMIDE,GABAPENTIN_ENACARBIL,MIBEFRADIL_DIHYDROCHLORIDE,BEPRIDIL_HYDROCHLORIDE,ETHOSUXIMIDE,TRIMETHADIONE,PREGABALIN	modulator,blocker,blocker,blocker,blocker,blocker,blocker,modulator,blocker,blocker,blocker,blocker,modulator	NA	NA	NA	NA	NA	NA	ncg_driver	NA	blocker
CACNA1I	GABAPENTIN,PHLOROGLUCINOL,METHSUXIMIDE,PARAMETHADIONE,TERODILINE_HYDROCHLORIDE,SULOCTIDIL,GABAPENTIN_ENACARBIL,PHENSUXIMIDE,MIBEFRADIL_DIHYDROCHLORIDE,BEPRIDIL_HYDROCHLORIDE,ETHOSUXIMIDE,PREGABALIN,TRIMETHADIONE	modulator,blocker,blocker,blocker,blocker,blocker,modulator,blocker,blocker,blocker,blocker,modulator,blocker	NA	NA	NA	NA	NA	NA	NA	NA	blocker
CACNA1S	NISOLDIPINE,CINNARIZINE,FELODIPINE,GABAPENTIN,PHLOROGLUCINOL,LERCANIDIPINE_HYDROCHLORIDE,AMLODIPINE_MALEATE,TERODILINE_HYDROCHLORIDE,NICARDIPINE_HYDROCHLORIDE,CLEVIDIPINE,DRONEDARONE_HYDROCHLORIDE,DILTIAZEM_MALATE,SULOCTIDIL,ISRADIPINE,AMLODIPINE_BENZOATE,GABAPENTIN_ENACARBIL,VERAPAMIL,NIMODIPINE,LACIDIPINE,LEVAMLODIPINE_MALEATE,AMLODIPINE_BESYLATE,NITRENDIPINE,DILTIAZEM_HYDROCHLORIDE,PREGABALIN,…	blocker,blocker,blocker,modulator,blocker,blocker,blocker,blocker,blocker,blocker,blocker,blocker,blocker,blocker,blocker,modulator,blocker,blocker,blocker,blocker,blocker,blocker,blocker,modulator,blocker,blocker	NA	NA	NA	NA	NA	NA	NA	NA	blocker
CACNA2D1	GABAPENTIN,PHLOROGLUCINOL,SULOCTIDIL,TERODILINE_HYDROCHLORIDE,GABAPENTIN_ENACARBIL,BEPRIDIL_HYDROCHLORIDE,PREGABALIN	modulator,blocker,blocker,blocker,modulator,blocker,modulator	NA	NA	NA	NA	NA	NA	ncg_driver	NA	blocker
CACNA2D2	PHLOROGLUCINOL,GABAPENTIN,SULOCTIDIL,TERODILINE_HYDROCHLORIDE,GABAPENTIN_ENACARBIL,BEPRIDIL_HYDROCHLORIDE,PREGABALIN	blocker,modulator,blocker,blocker,modulator,blocker,modulator	NA	NA	NA	NA	NA	NA	NA	NA	blocker
CACNA2D3	GABAPENTIN,PHLOROGLUCINOL,TERODILINE_HYDROCHLORIDE,SULOCTIDIL,GABAPENTIN_ENACARBIL,BEPRIDIL_HYDROCHLORIDE,PREGABALIN	modulator,blocker,blocker,blocker,modulator,blocker,modulator	NA	IC	NA	NA	NA	NA	ncg_driver	NA	blocker
CACNA2D4	GABAPENTIN,PHLOROGLUCINOL,SULOCTIDIL,TERODILINE_HYDROCHLORIDE,GABAPENTIN_ENACARBIL,PREGABALIN,BEPRIDIL_HYDROCHLORIDE	modulator,blocker,blocker,blocker,modulator,modulator,blocker	NA	NA	NA	NA	NA	NA	NA	NA	blocker
CACNB1	GABAPENTIN,PHLOROGLUCINOL,TERODILINE_HYDROCHLORIDE,SULOCTIDIL,GABAPENTIN_ENACARBIL,PREGABALIN,BEPRIDIL_HYDROCHLORIDE	modulator,blocker,blocker,blocker,modulator,modulator,blocker	NA	NA	NA	NA	NA	NA	NA	NA	blocker
CACNB2	GABAPENTIN,PHLOROGLUCINOL,SULOCTIDIL,TERODILINE_HYDROCHLORIDE,GABAPENTIN_ENACARBIL,BEPRIDIL_HYDROCHLORIDE,PREGABALIN	modulator,blocker,blocker,blocker,modulator,blocker,modulator	NA	NA	NA	NA	NA	NA	NA	NA	blocker
CACNB3	PHLOROGLUCINOL,GABAPENTIN,SULOCTIDIL,TERODILINE_HYDROCHLORIDE,GABAPENTIN_ENACARBIL,PREGABALIN,BEPRIDIL_HYDROCHLORIDE	blocker,modulator,blocker,blocker,modulator,modulator,blocker	NA	IC	NA	NA	NA	NA	NA	NA	blocker
CACNB4	GABAPENTIN,PHLOROGLUCINOL,TERODILINE_HYDROCHLORIDE,SULOCTIDIL,GABAPENTIN_ENACARBIL,PREGABALIN,BEPRIDIL_HYDROCHLORIDE	modulator,blocker,blocker,blocker,modulator,modulator,blocker	NA	NA	NA	NA	NA	NA	NA	NA	blocker
CACNG1	PHLOROGLUCINOL,GABAPENTIN,TERODILINE_HYDROCHLORIDE,SULOCTIDIL,GABAPENTIN_ENACARBIL,PREGABALIN,BEPRIDIL_HYDROCHLORIDE	blocker,modulator,blocker,blocker,modulator,modulator,blocker	NA	NA	NA	NA	NA	NA	NA	NA	blocker
CACNG2	GABAPENTIN,PHLOROGLUCINOL,SULOCTIDIL,TERODILINE_HYDROCHLORIDE,GABAPENTIN_ENACARBIL,BEPRIDIL_HYDROCHLORIDE,PREGABALIN	modulator,blocker,blocker,blocker,modulator,blocker,modulator	NA	NA	NA	NA	NA	NA	NA	NA	blocker
CACNG3	GABAPENTIN,PHLOROGLUCINOL,TERODILINE_HYDROCHLORIDE,SULOCTIDIL,GABAPENTIN_ENACARBIL,PREGABALIN,BEPRIDIL_HYDROCHLORIDE	modulator,blocker,blocker,blocker,modulator,modulator,blocker	NA	NA	NA	NA	NA	NA	NA	NA	blocker
CACNG4	GABAPENTIN,PHLOROGLUCINOL,SULOCTIDIL,TERODILINE_HYDROCHLORIDE,GABAPENTIN_ENACARBIL,PREGABALIN,BEPRIDIL_HYDROCHLORIDE	modulator,blocker,blocker,blocker,modulator,modulator,blocker	NA	NA	NA	NA	NA	NA	NA	NA	blocker
CACNG5	PHLOROGLUCINOL,GABAPENTIN,TERODILINE_HYDROCHLORIDE,SULOCTIDIL,GABAPENTIN_ENACARBIL,PREGABALIN,BEPRIDIL_HYDROCHLORIDE	blocker,modulator,blocker,blocker,modulator,modulator,blocker	NA	NA	NA	NA	NA	NA	NA	NA	blocker
CACNG6	PHLOROGLUCINOL,GABAPENTIN,TERODILINE_HYDROCHLORIDE,SULOCTIDIL,GABAPENTIN_ENACARBIL,PREGABALIN,BEPRIDIL_HYDROCHLORIDE	blocker,modulator,blocker,blocker,modulator,modulator,blocker	NA	NA	NA	NA	NA	NA	ncg_driver	NA	blocker
CACNG7	GABAPENTIN,PHLOROGLUCINOL,TERODILINE_HYDROCHLORIDE,SULOCTIDIL,GABAPENTIN_ENACARBIL,BEPRIDIL_HYDROCHLORIDE,PREGABALIN	modulator,blocker,blocker,blocker,modulator,blocker,modulator	NA	NA	NA	NA	NA	NA	NA	NA	blocker
CACNG8	GABAPENTIN,PHLOROGLUCINOL,TERODILINE_HYDROCHLORIDE,SULOCTIDIL,GABAPENTIN_ENACARBIL,PREGABALIN,BEPRIDIL_HYDROCHLORIDE	modulator,blocker,blocker,blocker,modulator,modulator,blocker	NA	IC	NA	NA	NA	NA	NA	NA	blocker
CALCA	GALCANEZUMAB,EPTINEZUMAB,FREMANEZUMAB	inhibitor,inhibitor,inhibitor	NA	NA	NA	NA	NA	NA	NA	NA	inhibitor
CALCB	EPTINEZUMAB,GALCANEZUMAB,FREMANEZUMAB	inhibitor,inhibitor,inhibitor	NA	NA	NA	NA	NA	NA	ncg_driver	NA	inhibitor
CALCR	PRAMLINTIDE_ACETATE,SALMON_CALCITONIN,CALCITONIN,HUMAN_CALCITONIN	agonist,agonist,agonist,agonist	NA	NA	NA	NA	NA	NA	ncg_driver	NA	agonist
CALCRL	ATOGEPANT,RIMEGEPANT,ERENUMAB,UBROGEPANT,RIMEGEPANT_SULFATE	inhibitor,inhibitor,inhibitor,inhibitor,inhibitor	NA	NA	Antagonist	Qulipta	NA	NA	NA	NA	inhibitor
CALM1	BENZIODARONE,PRENYLAMINE	inhibitor,inhibitor	NA	NA	NA	NA	NA	NA	NA	NA	inhibitor
CASR	CINACALCET_HYDROCHLORIDE,ETELCALCETIDE	positivemodulator,agonist	NA	NA	Modulator	Parsabiv	NA	NA	NA	NA	agonist
CCDC6	PRALSETINIB,SELPERCATINIB	inhibitor,inhibitor	NA	NA	NA	NA	NA	NA	ncg_driver	NA	inhibitor
CCKAR	PROGLUMIDE,CERULETIDE_DIETHYLAMINE,SINCALIDE	inhibitor,agonist,agonist	NA	NA	NA	NA	NA	NA	NA	NA	agonist|inhibitor
CCKBR	PROGLUMIDE	inhibitor	NA	NA	NA	NA	NA	NA	ncg_driver	NA	inhibitor
CCL18	GEMIFLOXACIN_MESYLATE,GATIFLOXACIN_ANHYDROUS,CIPROFLOXACIN,ALATROFLOXACIN_MESYLATE,BESIFLOXACIN_HYDROCHLORIDE,FINAFLOXACIN,PEFLOXACIN,OZENOXACIN,CIPROFLOXACIN_HYDROCHLORIDE,SPARFLOXACIN,ENOXACIN,MOXIFLOXACIN,DELAFLOXACIN_MEGLUMINE,NORFLOXACIN,TROVAFLOXACIN_MESYLATE,LEVOFLOXACIN_ANHYDROUS,GREPAFLOXACIN_HYDROCHLORIDE	inhibitor,inhibitor,inhibitor,inhibitor,inhibitor,inhibitor,inhibitor,inhibitor,inhibitor,inhibitor,inhibitor,inhibitor,inhibitor,inhibitor,inhibitor,inhibitor,inhibitor	NA	NA	NA	NA	NA	NA	NA	NA	inhibitor
CCND1	PALBOCICLIB	inhibitor	og	Other	NA	NA	Hormone therapy,CDK4/6 inhibitors	Inhibition	ncg_driver	3	inhibitor
CCR4	MOGAMULIZUMAB,MOGAMULIZUMAB	antibody,modulator	NA	NA	Inhibitor	Poteligeo	NA	NA	ncg_driver	NA	antibody
CCR5	MARAVIROC	inhibitor	NA	NA	NA	NA	NA	NA	ncg_driver	3	inhibitor
CD19	LONCASTUXIMAB_TESIRINE,LISOCABTAGENE_MARALEUCEL,TISAGENLECLEUCEL,BREXUCABTAGENE_AUTOLEUCEL,AXICABTAGENE_CILOLEUCEL,TAFASITAMAB,BLINATUMOMAB,INEBILIZUMAB-CDON	binder,binder,binder,binder,binder,binder,modulator,binder	og	Other	CAR-T-Cell-Therapy	Yescarta	NA	NA	NA	NA	binder
CD2	ALEFACEPT	inhibitor	NA	NA	NA	NA	NA	NA	NA	NA	inhibitor
CD22	MOXETUMOMAB_PASUDOTOX,INOTUZUMAB_OZOGAMICIN,INOTUZUMAB	binder,binder,binder	NA	NA	Modulator	Lumoxiti	NA	NA	NA	NA	binder
CD274	ATEZOLIZUMAB,AVELUMAB,ATEZOLIZUMAB,ATEZOLIZUMAB,DURVALUMAB	antibody,other/unknown,inhibitor,immunotherapy,inhibitor	og	NA	.	Bavencio	NA	NA	NA	3,2,1	inhibitor
CD33	GEMTUZUMAB_OZOGAMICIN	binder	NA	NA	NA	NA	NA	NA	NA	3,2	binder
CD38	DARATUMUMAB,ISATUXIMAB	inhibitor,inhibitor	NA	NA	NA	NA	NA	NA	NA	NA	inhibitor
CD3D	CATUMAXOMAB,TECLISTAMAB,MOSUNETUZUMAB,BLINATUMOMAB,MUROMONAB-CD3	modulator,binder,binder,modulator,inhibitor	NA	NA	NA	NA	NA	NA	NA	NA	inhibitor
CD3E	TEPLIZUMAB,CATUMAXOMAB,TECLISTAMAB,MOSUNETUZUMAB,MUROMONAB-CD3,BLINATUMOMAB	other/unknown,modulator,binder,binder,inhibitor,modulator	NA	NA	NA	NA	NA	NA	NA	NA	inhibitor
CD3G	CATUMAXOMAB,TECLISTAMAB,MOSUNETUZUMAB,MUROMONAB-CD3,BLINATUMOMAB	modulator,binder,binder,inhibitor,modulator	NA	NA	NA	NA	NA	NA	ncg_driver	NA	inhibitor
CD4	IBALIZUMAB	inhibitor	NA	NA	Modulator	Trogarzo	NA	NA	NA	NA	inhibitor
CD52	ALEMTUZUMAB,ALEMTUZUMAB	antibody,inhibitor	NA	NA	NA	NA	NA	NA	NA	NA	inhibitor
CD79B	POLATUZUMAB_VEDOTIN	binder	og	Other	NA	NA	NA	NA	ncg_driver	3	binder
CD80	BELATACEPT,ABATACEPT	inhibitor,inhibitor	NA	NA	NA	NA	NA	NA	NA	NA	inhibitor
CD86	BELATACEPT,ABATACEPT	inhibitor,inhibitor	NA	NA	NA	NA	NA	NA	ncg_driver	NA	inhibitor
CDA	CEDAZURIDINE	inhibitor	NA	NA	NA	NA	NA	NA	NA	NA	inhibitor
CDK4	TRILACICLIB,ABEMACICLIB,PALBOCICLIB,TRILACICLIB_DIHYDROCHLORIDE,RIBOCICLIB,RIBOCICLIB_SUCCINATE	inhibitor,inhibitor,inhibitor,inhibitor,inhibitor,inhibitor	og	Kinase	Modulator	Ibrance	CDK4/6 inhibitors	Inhibition	ncg_driver	3,2	inhibitor
CDK6	PALBOCICLIB,ABEMACICLIB,RIBOCICLIB,TRILACICLIB_DIHYDROCHLORIDE,TRILACICLIB,RIBOCICLIB_SUCCINATE	inhibitor,inhibitor,inhibitor,inhibitor,inhibitor,inhibitor	og	Kinase	Modulator	Verzenio	CDK4/6 inhibitors	Inhibition	ncg_driver	3	inhibitor
CEACAM5	ARCITUMOMAB	binder	NA	NA	NA	NA	NA	NA	NA	NA	binder
CFLAR	CABOZANTINIB_S-MALATE,NINTEDANIB_ESYLATE	inhibitor,inhibitor	NA	NA	NA	NA	NA	NA	NA	NA	inhibitor
CFTR	IVACAFTOR,TEZACAFTOR,ELEXACAFTOR,CROFELEMER,LUMACAFTOR	positivemodulator,positivemodulator,positivemodulator,inhibitor,modulator	NA	IC	Binder	Symdeko	NA	NA	NA	NA	agonist|inhibitor
CHRM1	DICYCLOMINE_HYDROCHLORIDE,BIPERIDEN_LACTATE,DIPHENIDOL_HYDROCHLORIDE,PIRENZEPINE,MEPENZOLATE_BROMIDE,CYCRIMINE_HYDROCHLORIDE,TERODILINE_HYDROCHLORIDE,CEVIMELINE_HYDROCHLORIDE,ATROPINE_SULFATE,TRIDIHEXETHYL_CHLORIDE,TRIHEXYPHENIDYL_HYDROCHLORIDE,OXYPHENONIUM_BROMIDE,SCOPOLAMINE,PROPANTHELINE_BROMIDE,PILOCARPINE_HYDROCHLORIDE,BENZTROPINE_MESYLATE,METHIXENE_HYDROCHLORIDE,MINAPRINE,OXYPHENCYCLIMINE_H…	inhibitor,inhibitor,inhibitor,inhibitor,inhibitor,inhibitor,inhibitor,agonist,inhibitor,inhibitor,inhibitor,inhibitor,inhibitor,inhibitor,agonist,inhibitor,inhibitor,agonist,inhibitor,inhibitor,inhibitor,agonist,inhibitor,inhibitor,inhibitor,inhibitor,inhibitor,inhibitor,inhibitor,inhibitor,inhibitor	NA	NA	NA	NA	NA	NA	NA	NA	inhibitor
CHRM2	FESOTERODINE,ATROPINE_SULFATE,TROSPIUM,OXYBUTYNIN,SOLIFENACIN_SUCCINATE,TERODILINE_HYDROCHLORIDE,PROPANTHELINE_BROMIDE,ALCURONIUM,BETHANECHOL_CHLORIDE,TOLTERODINE,ATROPINE,DARIFENACIN	inhibitor,inhibitor,inhibitor,inhibitor,inhibitor,inhibitor,inhibitor,positivemodulator,agonist,inhibitor,inhibitor,inhibitor	NA	NA	NA	NA	NA	NA	NA	NA	inhibitor
CHRM3	MEPENZOLATE_BROMIDE,FESOTERODINE,IPRATROPIUM_CATION,ACLIDINIUM_BROMIDE,DICYCLOMINE_HYDROCHLORIDE,CYCLOPENTOLATE_HYDROCHLORIDE,ACETYLCHOLINE_CHLORIDE,CEVIMELINE_HYDROCHLORIDE,TROSPIUM,TERODILINE_HYDROCHLORIDE,SOLIFENACIN_SUCCINATE,ATROPINE_SULFATE,TROPICAMIDE,OXYPHENONIUM_BROMIDE,TRIDIHEXETHYL_CHLORIDE,OXYBUTYNIN,PROPANTHELINE_BROMIDE,HEXOCYCLIUM_METHYLSULFATE,OXYPHENCYCLIMINE_HYDROCHLORIDE,METHSC…	inhibitor,inhibitor,inhibitor,inhibitor,inhibitor,inhibitor,agonist,agonist,inhibitor,inhibitor,inhibitor,inhibitor,inhibitor,inhibitor,inhibitor,inhibitor,inhibitor,inhibitor,inhibitor,inhibitor,agonist,inhibitor,agonist,agonist,agonist,inhibitor,inhibitor,inhibitor,inhibitor,inhibitor,inhibitor,inhibitor,inhibitor,inhibitor,inhibitor	NA	NA	NA	NA	NA	NA	NA	NA	agonist|inhibitor
CHRM4	TERODILINE_HYDROCHLORIDE	inhibitor	NA	NA	NA	NA	NA	NA	NA	NA	inhibitor
CHRM5	TERODILINE_HYDROCHLORIDE	inhibitor	NA	NA	NA	NA	NA	NA	ncg_driver	NA	inhibitor
CHRNA1	DECAMETHONIUM_BROMIDE,MIVACURIUM_CHLORIDE,TUBOCURARINE_CHLORIDE,PIPECURONIUM_BROMIDE,ROCURONIUM_BROMIDE,CISATRACURIUM_BESYLATE,GALLAMINE_TRIETHIODIDE,METOCURINE_IODIDE,RAPACURONIUM_BROMIDE,PANCURONIUM,VECURONIUM_BROMIDE,DOXACURIUM_CHLORIDE,ATRACURIUM_BESYLATE,SUCCINYLCHOLINE	agonist,inhibitor,inhibitor,inhibitor,inhibitor,inhibitor,inhibitor,inhibitor,inhibitor,inhibitor,inhibitor,inhibitor,inhibitor,agonist	NA	NA	NA	NA	NA	NA	NA	NA	inhibitor
CHRNA3	PENTOLINIUM_TARTRATE,MECAMYLAMINE_HYDROCHLORIDE,TRIMETHAPHAN_CAMSYLATE	inhibitor,negativemodulator,inhibitor	NA	NA	NA	NA	NA	NA	NA	NA	inhibitor
CHRNA4	VARENICLINE,NICOTINE_POLACRILEX	agonist,agonist	NA	NA	NA	NA	NA	NA	NA	NA	agonist
CHRNB1	TUBOCURARINE_CHLORIDE,DECAMETHONIUM_BROMIDE,MIVACURIUM_CHLORIDE,PIPECURONIUM_BROMIDE,ROCURONIUM_BROMIDE,VECURONIUM_BROMIDE,METOCURINE_IODIDE,PANCURONIUM,CISATRACURIUM_BESYLATE,RAPACURONIUM_BROMIDE,GALLAMINE_TRIETHIODIDE,SUCCINYLCHOLINE,DOXACURIUM_CHLORIDE,ATRACURIUM_BESYLATE	inhibitor,agonist,inhibitor,inhibitor,inhibitor,inhibitor,inhibitor,inhibitor,inhibitor,inhibitor,inhibitor,agonist,inhibitor,inhibitor	NA	NA	NA	NA	NA	NA	NA	NA	inhibitor
CHRNB2	VARENICLINE,NICOTINE_POLACRILEX	agonist,agonist	NA	NA	NA	NA	NA	NA	ncg_driver	NA	agonist
CHRNB4	PENTOLINIUM_TARTRATE,MECAMYLAMINE_HYDROCHLORIDE,TRIMETHAPHAN_CAMSYLATE	inhibitor,negativemodulator,inhibitor	NA	NA	NA	NA	NA	NA	NA	NA	inhibitor
CHRND	DECAMETHONIUM_BROMIDE,TUBOCURARINE_CHLORIDE,MIVACURIUM_CHLORIDE,PIPECURONIUM_BROMIDE,ROCURONIUM_BROMIDE,METOCURINE_IODIDE,CISATRACURIUM_BESYLATE,PANCURONIUM,RAPACURONIUM_BROMIDE,GALLAMINE_TRIETHIODIDE,VECURONIUM_BROMIDE,SUCCINYLCHOLINE,DOXACURIUM_CHLORIDE,ATRACURIUM_BESYLATE	agonist,inhibitor,inhibitor,inhibitor,inhibitor,inhibitor,inhibitor,inhibitor,inhibitor,inhibitor,inhibitor,agonist,inhibitor,inhibitor	NA	NA	NA	NA	NA	NA	NA	NA	inhibitor
CHRNE	TUBOCURARINE_CHLORIDE,DECAMETHONIUM_BROMIDE,MIVACURIUM_CHLORIDE,ROCURONIUM_BROMIDE,PIPECURONIUM_BROMIDE,CISATRACURIUM_BESYLATE,METOCURINE_IODIDE,RAPACURONIUM_BROMIDE,VECURONIUM_BROMIDE,PANCURONIUM,GALLAMINE_TRIETHIODIDE,DOXACURIUM_CHLORIDE,ATRACURIUM_BESYLATE,SUCCINYLCHOLINE	inhibitor,agonist,inhibitor,inhibitor,inhibitor,inhibitor,inhibitor,inhibitor,inhibitor,inhibitor,inhibitor,inhibitor,inhibitor,agonist	NA	NA	NA	NA	NA	NA	NA	NA	inhibitor
CHRNG	DECAMETHONIUM_BROMIDE,MIVACURIUM_CHLORIDE,TUBOCURARINE_CHLORIDE,ROCURONIUM_BROMIDE,PIPECURONIUM_BROMIDE,RAPACURONIUM_BROMIDE,PANCURONIUM,GALLAMINE_TRIETHIODIDE,VECURONIUM_BROMIDE,CISATRACURIUM_BESYLATE,METOCURINE_IODIDE,ATRACURIUM_BESYLATE,SUCCINYLCHOLINE,DOXACURIUM_CHLORIDE	agonist,inhibitor,inhibitor,inhibitor,inhibitor,inhibitor,inhibitor,inhibitor,inhibitor,inhibitor,inhibitor,inhibitor,agonist,inhibitor	NA	NA	NA	NA	NA	NA	NA	NA	inhibitor
CLCN2	LUBIPROSTONE	potentiator	NA	NA	NA	NA	NA	NA	NA	NA	potentiator
CNR1	NABILONE,DRONABINOL,RIMONABANT,CANNABIDIOL	agonist,agonist,inhibitor,negativemodulator	NA	NA	NA	NA	NA	NA	NA	NA	agonist,agonist,inhibitor,negativemodulator
COL11A1	OCRIPLASMIN,COLLAGENASE_CLOSTRIDIUM_HISTOLYTICUM-AAES	cleavage,cleavage	NA	NA	NA	NA	NA	NA	ncg_driver	NA	cleavage
COL11A2	OCRIPLASMIN,COLLAGENASE_CLOSTRIDIUM_HISTOLYTICUM-AAES	cleavage,cleavage	NA	NA	NA	NA	NA	NA	NA	NA	cleavage
COL15A1	OCRIPLASMIN,COLLAGENASE_CLOSTRIDIUM_HISTOLYTICUM-AAES	cleavage,cleavage	NA	NA	NA	NA	NA	NA	NA	NA	cleavage
COL18A1	OCRIPLASMIN,COLLAGENASE_CLOSTRIDIUM_HISTOLYTICUM-AAES	cleavage,cleavage	NA	NA	NA	NA	NA	NA	NA	NA	cleavage
COL1A1	OCRIPLASMIN,COLLAGENASE_CLOSTRIDIUM_HISTOLYTICUM-AAES	cleavage,cleavage	og	NA	NA	NA	NA	NA	ncg_driver	NA	cleavage
COL1A2	OCRIPLASMIN,COLLAGENASE_CLOSTRIDIUM_HISTOLYTICUM-AAES	cleavage,cleavage	NA	Other	NA	NA	NA	NA	ncg_driver	NA	cleavage
COL24A1	OCRIPLASMIN,COLLAGENASE_CLOSTRIDIUM_HISTOLYTICUM-AAES	cleavage,cleavage	NA	NA	NA	NA	NA	NA	NA	NA	cleavage
COL27A1	OCRIPLASMIN,COLLAGENASE_CLOSTRIDIUM_HISTOLYTICUM-AAES	cleavage,cleavage	NA	NA	NA	NA	NA	NA	NA	NA	cleavage
COL28A1	OCRIPLASMIN,COLLAGENASE_CLOSTRIDIUM_HISTOLYTICUM-AAES	cleavage,cleavage	NA	NA	NA	NA	NA	NA	ncg_driver	NA	cleavage
COL2A1	OCRIPLASMIN,COLLAGENASE_CLOSTRIDIUM_HISTOLYTICUM-AAES	cleavage,cleavage	tsg	NA	NA	NA	NA	NA	ncg_driver	NA	cleavage
COL3A1	OCRIPLASMIN,COLLAGENASE_CLOSTRIDIUM_HISTOLYTICUM-AAES	cleavage,cleavage	NA	NA	NA	NA	NA	NA	ncg_driver	NA	cleavage
COL4A1	OCRIPLASMIN,COLLAGENASE_CLOSTRIDIUM_HISTOLYTICUM-AAES	cleavage,cleavage	NA	NA	NA	NA	NA	NA	ncg_driver	NA	cleavage
COL4A2	OCRIPLASMIN,COLLAGENASE_CLOSTRIDIUM_HISTOLYTICUM-AAES	cleavage,cleavage	NA	NA	NA	NA	NA	NA	ncg_driver	NA	cleavage
COL4A3	OCRIPLASMIN,COLLAGENASE_CLOSTRIDIUM_HISTOLYTICUM-AAES	cleavage,cleavage	NA	NA	NA	NA	NA	NA	NA	NA	cleavage
COL4A4	OCRIPLASMIN,COLLAGENASE_CLOSTRIDIUM_HISTOLYTICUM-AAES	cleavage,cleavage	NA	NA	NA	NA	NA	NA	NA	NA	cleavage
COL4A5	OCRIPLASMIN,COLLAGENASE_CLOSTRIDIUM_HISTOLYTICUM-AAES	cleavage,cleavage	NA	NA	NA	NA	NA	NA	NA	NA	cleavage
COL4A6	OCRIPLASMIN,COLLAGENASE_CLOSTRIDIUM_HISTOLYTICUM-AAES	cleavage,cleavage	NA	NA	NA	NA	NA	NA	NA	NA	cleavage
COL5A1	OCRIPLASMIN,COLLAGENASE_CLOSTRIDIUM_HISTOLYTICUM-AAES	cleavage,cleavage	NA	NA	NA	NA	NA	NA	ncg_driver	NA	cleavage
COL5A2	OCRIPLASMIN,COLLAGENASE_CLOSTRIDIUM_HISTOLYTICUM-AAES	cleavage,cleavage	NA	NA	NA	NA	NA	NA	NA	NA	cleavage
COL5A3	OCRIPLASMIN,COLLAGENASE_CLOSTRIDIUM_HISTOLYTICUM-AAES	cleavage,cleavage	NA	NA	NA	NA	NA	NA	ncg_driver	NA	cleavage
COL6A1	OCRIPLASMIN,COLLAGENASE_CLOSTRIDIUM_HISTOLYTICUM-AAES	cleavage,cleavage	NA	NA	NA	NA	NA	NA	NA	NA	cleavage
COL6A2	OCRIPLASMIN,COLLAGENASE_CLOSTRIDIUM_HISTOLYTICUM-AAES	cleavage,cleavage	NA	Other	NA	NA	NA	NA	NA	NA	cleavage
COL6A3	OCRIPLASMIN,COLLAGENASE_CLOSTRIDIUM_HISTOLYTICUM-AAES	cleavage,cleavage	NA	NA	NA	NA	NA	NA	ncg_driver	NA	cleavage
COL6A5	OCRIPLASMIN,COLLAGENASE_CLOSTRIDIUM_HISTOLYTICUM-AAES	cleavage,cleavage	NA	NA	NA	NA	NA	NA	NA	NA	cleavage
COL6A6	OCRIPLASMIN,COLLAGENASE_CLOSTRIDIUM_HISTOLYTICUM-AAES	cleavage,cleavage	NA	NA	NA	NA	NA	NA	ncg_driver	NA	cleavage
COMT	OPICAPONE,TOLCAPONE,ENTACAPONE	inhibitor,inhibitor,inhibitor	NA	NA	NA	NA	NA	NA	NA	NA	inhibitor
CPS1	CARGLUMIC_ACID	positivemodulator	NA	NA	NA	NA	NA	NA	ncg_driver	NA	positivemodulator
CPT1B	PERHEXILINE_MALEATE	inhibitor	NA	NA	NA	NA	NA	NA	NA	NA	inhibitor
CPT2	PERHEXILINE_MALEATE	inhibitor	NA	NA	NA	NA	NA	NA	NA	NA	inhibitor
CRBN	LENALIDOMIDE,THALIDOMIDE,POMALIDOMIDE	inhibitor,inhibitor,inhibitor	tsg	NA	NA	NA	NA	NA	ncg_driver	NA	inhibitor
CSF1R	SUNITINIB,PEXIDARTINIB,PEXIDARTINIB_HYDROCHLORIDE,PAZOPANIB_HYDROCHLORIDE,DASATINIB_ANHYDROUS	inhibitor,inhibitor,inhibitor,inhibitor,inhibitor	NA	NA	NA	NA	NA	NA	NA	3	inhibitor
CSF2RA	SARGRAMOSTIM	agonist	NA	Other	NA	NA	NA	NA	ncg_driver	NA	agonist
CSF2RB	SARGRAMOSTIM	agonist	NA	Other	NA	NA	NA	NA	NA	NA	agonist
CSF3R	LENOGRASTIM,EFLAPEGRASTIM,LIPEGFILGRASTIM,TBO-FILGRASTIM,PEGFILGRASTIM-JMDB	agonist,agonist,agonist,agonist,agonist	og	NA	NA	NA	NA	NA	ncg_driver	3	agonist
CSNK1E	UMBRALISIB_TOSYLATE	inhibitor	NA	NA	NA	NA	NA	NA	ncg_driver	NA	inhibitor
CTLA4	IPILIMUMAB,IPILIMUMAB,TREMELIMUMAB,IPILIMUMAB,TREMELIMUMAB,TREMELIMUMAB	antibody,immunotherapy,antibody,inhibitor,inhibitor,immunotherapy	og	NA	Modulator	Imjudo	NA	NA	NA	NA	inhibitor
CUL4A	THALIDOMIDE,LENALIDOMIDE,POMALIDOMIDE	inhibitor,inhibitor,inhibitor	og	NA	NA	NA	NA	NA	NA	NA	inhibitor
CXCR4	PLERIXAFOR	agonist	og	NA	Antagonist	Aphexda	NA	NA	ncg_driver	3	agonist
CYP11A1	LEVOKETOCONAZOLE,AMINOGLUTETHIMIDE,MITOTANE	inhibitor,inhibitor,inhibitor	NA	NA	NA	NA	NA	NA	NA	NA	inhibitor
CYP11B1	OSILODROSTAT_PHOSPHATE,LEVOKETOCONAZOLE,MITOTANE	inhibitor,inhibitor,inhibitor	NA	NA	NA	NA	NA	NA	NA	NA	inhibitor
CYP11B2	LEVOKETOCONAZOLE	inhibitor	NA	NA	NA	NA	NA	NA	NA	NA	inhibitor
CYP17A1	ABIRATERONE_ACETATE,LEVOKETOCONAZOLE	inhibitor,inhibitor	NA	NA	NA	NA	NA	NA	NA	NA	inhibitor
CYP19A1	AMINOGLUTETHIMIDE,EXEMESTANE,TESTOLACTONE,ANASTROZOLE,LETROZOLE	inhibitor,inhibitor,inhibitor,inhibitor,inhibitor	og	Enzyme	NA	NA	NA	NA	NA	NA	inhibitor
CYP3A4	RITONAVIR,COBICISTAT	inhibitor,inhibitor	NA	NA	NA	NA	NA	NA	NA	NA	inhibitor
CYP3A43	RITONAVIR,COBICISTAT	inhibitor,inhibitor	NA	NA	NA	NA	NA	NA	NA	NA	inhibitor
CYP3A5	RITONAVIR,COBICISTAT	inhibitor,inhibitor	NA	NA	NA	NA	NA	NA	NA	NA	inhibitor
CYP3A7	RITONAVIR,COBICISTAT	inhibitor,inhibitor	NA	NA	NA	NA	NA	NA	NA	NA	inhibitor
CYP51A1	ISAVUCONAZONIUM_SULFATE	inhibitor	NA	NA	NA	NA	NA	NA	NA	NA	inhibitor
CYSLTR1	ZAFIRLUKAST,MONTELUKAST_SODIUM	inhibitor,inhibitor	NA	NA	NA	NA	NA	NA	NA	NA	inhibitor
DDB1	THALIDOMIDE,LENALIDOMIDE,POMALIDOMIDE	inhibitor,inhibitor,inhibitor	NA	NA	NA	NA	NA	NA	NA	NA	inhibitor
DDC	CARBIDOPA_ANHYDROUS,BENSERAZIDE	inhibitor,inhibitor	NA	NA	NA	NA	NA	NA	NA	NA	inhibitor
DDR2	REGORAFENIB,DASATINIB_ANHYDROUS	inhibitor,inhibitor	og	NA	NA	NA	Dasatinib	Inhibition	ncg_driver	3	inhibitor
DEPTOR	SAPANISERTIB	inhibitor	NA	NA	NA	NA	NA	NA	NA	NA	inhibitor
DHCR24	TRIPARANOL	inhibitor	NA	NA	NA	NA	NA	NA	NA	NA	inhibitor
DHFR	METHOTREXATE_SODIUM,PRALATREXATE,PEMETREXED_DISODIUM,METHOTREXATE,PEMETREXED_TROMETHAMINE	inhibitor,inhibitor,inhibitor,inhibitor,inhibitor	NA	Enzyme	NA	NA	NA	NA	NA	NA	inhibitor
DHODH	LEFLUNOMIDE,TERIFLUNOMIDE	inhibitor,inhibitor	NA	Enzyme	NA	NA	NA	NA	NA	NA	inhibitor
DIO1	PROPYLTHIOURACIL	inhibitor	NA	NA	NA	NA	NA	NA	NA	NA	inhibitor
DNMT1	DECITABINE,AZACITIDINE	inhibitor,inhibitor	og	HME	NA	NA	NA	NA	ncg_driver	NA	inhibitor
DNMT3A	DECITABINE,AZACITIDINE	inhibitor,inhibitor	tsg	NA	NA	NA	DNAMT inhibitors	Inhibition	ncg_driver	3	inhibitor
DPEP1	CILASTATIN_SODIUM,CILASTATIN	inhibitor,inhibitor	NA	NA	NA	NA	NA	NA	NA	NA	inhibitor
DPP4	SITAGLIPTIN,ALOGLIPTIN_BENZOATE,LINAGLIPTIN,SAXAGLIPTIN_HYDROCHLORIDE,VILDAGLIPTIN	inhibitor,inhibitor,inhibitor,inhibitor,inhibitor	NA	NA	NA	NA	NA	NA	NA	NA	inhibitor
DRD1	METHYLERGONOVINE_MALEATE,PERGOLIDE_MESYLATE,AMOXAPINE,ERGOLOID_MESYLATES,_USP,MINAPRINE,PIMOZIDE,FENOLDOPAM_MESYLATE,AMINEPTIN,MINAPRINE_HYDROCHLORIDE	inhibitor,agonist,inhibitor,agonist,agonist,inhibitor,agonist,inhibitor,agonist	NA	NA	NA	NA	NA	NA	NA	NA	inhibitor
DRD2	OLANZAPINE_PAMOATE,QUETIAPINE_FUMARATE,RISPERIDONE,AMISULPRIDE,FLUSPIRILENE,PROCHLORPERAZINE,FLUPHENAZINE_ENANTHATE,PALIPERIDONE,CLOZAPINE,LOXAPINE,THIORIDAZINE,ROTIGOTINE,CARPHENAZINE_MALEATE,THIOTHIXENE,PERPHENAZINE,PRAMIPEXOLE_DIHYDROCHLORIDE,CHLORPROMAZINE_HYDROCHLORIDE,LOXAPINE_HYDROCHLORIDE,PERGOLIDE_MESYLATE,DROPERIDOL,VERALIPRIDE,REMOXIPRIDE,LURASIDONE_HYDROCHLORIDE,SULPIRIDE,ASENAPINE_MA…	inhibitor,inhibitor,inhibitor,inhibitor,inhibitor,inhibitor,inhibitor,inhibitor,inhibitor,inhibitor,inhibitor,agonist,inhibitor,inhibitor,inhibitor,agonist,inhibitor,inhibitor,agonist,inhibitor,inhibitor,inhibitor,inhibitor,inhibitor,inhibitor,inhibitor,agonist,inhibitor,inhibitor,agonist,modulator,inhibitor,agonist,inhibitor,inhibitor,inhibitor,inhibitor,inhibitor,inhibitor,inhibitor,inhibitor,i…	NA	NA	NA	NA	NA	NA	NA	NA	inhibitor
DRD3	PRAMIPEXOLE_DIHYDROCHLORIDE,THIORIDAZINE,PERGOLIDE_MESYLATE,OLANZAPINE_PAMOATE,ROTIGOTINE,LOXAPINE,DROPERIDOL,LOXAPINE_HYDROCHLORIDE,AMISULPRIDE,CHLORPROMAZINE_HYDROCHLORIDE,CARIPRAZINE_HYDROCHLORIDE,LEVODOPA,ERGOLOID_MESYLATES,_USP,AMOXAPINE,TRIFLUOPERAZINE_HYDROCHLORIDE,APOMORPHINE,LOXAPINE_SUCCINATE,PIMOZIDE,ROPINIROLE_HYDROCHLORIDE,OLANZAPINE,HALOPERIDOL_DECANOATE,HALOPERIDOL_LACTATE,CHLORPRO…	agonist,inhibitor,agonist,inhibitor,agonist,inhibitor,inhibitor,inhibitor,inhibitor,inhibitor,modulator,agonist,agonist,inhibitor,inhibitor,agonist,inhibitor,inhibitor,agonist,inhibitor,inverseagonist,inverseagonist,inhibitor,inhibitor,inhibitor,agonist,inhibitor	NA	NA	NA	NA	NA	NA	ncg_driver	NA	agonist|inhibitor
DRD4	CHLORPROMAZINE_HYDROCHLORIDE,OLANZAPINE_PAMOATE,LOXAPINE,THIORIDAZINE,LOXAPINE_HYDROCHLORIDE,DROPERIDOL,PERGOLIDE_MESYLATE,ROTIGOTINE,PRAMIPEXOLE_DIHYDROCHLORIDE,TRIFLUOPERAZINE_HYDROCHLORIDE,ERGOLOID_MESYLATES,_USP,AMOXAPINE,CLOTHIAPINE,LOXAPINE_SUCCINATE,APOMORPHINE,ROPINIROLE_HYDROCHLORIDE,PIMOZIDE,METHOTRIMEPRAZINE,CHLORPROMAZINE,BROMOCRIPTINE_MESYLATE,HALOPERIDOL_DECANOATE,OLANZAPINE,PROMAZI…	inhibitor,inhibitor,inhibitor,inhibitor,inhibitor,inhibitor,agonist,agonist,agonist,inhibitor,agonist,inhibitor,inhibitor,inhibitor,agonist,agonist,inhibitor,inhibitor,inhibitor,agonist,inverseagonist,inhibitor,inhibitor,inverseagonist	NA	NA	NA	NA	NA	NA	NA	NA	agonist|inhibitor
DRD5	PERGOLIDE_MESYLATE,ERGOLOID_MESYLATES,_USP,AMOXAPINE,PIMOZIDE	agonist,agonist,inhibitor,inhibitor	NA	NA	NA	NA	NA	NA	ncg_driver	NA	agonist|inhibitor
EDNRA	BOSENTAN_ANHYDROUS,SITAXENTAN_SODIUM,SITAXENTAN,SPARSENTAN,AMBRISENTAN,MACITENTAN	inhibitor,inhibitor,inhibitor,inhibitor,inhibitor,inhibitor	NA	NA	Antagonist	Filspari	NA	NA	NA	NA	inhibitor
EDNRB	BOSENTAN_ANHYDROUS,SITAXENTAN_SODIUM,AMBRISENTAN,SITAXENTAN,MACITENTAN	inhibitor,inhibitor,inhibitor,inhibitor,inhibitor	NA	NA	NA	NA	NA	NA	ncg_driver	NA	inhibitor
EEF2	MOXETUMOMAB_PASUDOTOX,DENILEUKIN_DIFTITOX,TAGRAXOFUSP-ERZS	inhibitor,inhibitor,inhibitor	NA	Other	NA	NA	NA	NA	ncg_driver	NA	inhibitor
EGFR	PERTUZUMAB,PANITUMUMAB,BRIGATINIB,AFATINIB,NERATINIB_MALEATE,NECITUMUMAB,DACOMITINIB_ANHYDROUS,CETUXIMAB,ERLOTINIB,ERLOTINIB_HYDROCHLORIDE,OSIMERTINIB,LAPATINIB,AFATINIB_DIMALEATE,MOBOCERTINIB,VANDETANIB,AMIVANTAMAB-VMJW,PANITUMUMAB,GEFITINIB,NERATINIB,NECITUMUMAB,OSIMERTINIB_MESYLATE,MOBOCERTINIB_SUCCINATE,CETUXIMAB	inhibitor,inhibitor,inhibitor,inhibitor,inhibitor,antibody,inhibitor,inhibitor,inhibitor,inhibitor,inhibitor,inhibitor,inhibitor,inhibitor,inhibitor,inhibitor,antibody,inhibitor,inhibitor,inhibitor,inhibitor,inhibitor,antibody	og	Kinase	Antagonist	Vizimpro	Erlotinib, Gefitinib, EGFR Inhibitors	Inhibition	ncg_driver	3,4,2,1	inhibitor
EGLN1	ROXADUSTAT,DAPRODUSTAT	inhibitor,inhibitor	NA	Other	NA	NA	NA	NA	NA	NA	inhibitor
EGLN2	ROXADUSTAT,DAPRODUSTAT	inhibitor,inhibitor	NA	Other	Inhibitor	Jesduvroq	NA	NA	NA	NA	inhibitor
EGLN3	ROXADUSTAT,DAPRODUSTAT	inhibitor,inhibitor	NA	Other	NA	NA	NA	NA	NA	NA	inhibitor
ELANE	.ALPHA.1-PROTEINASE_INHIBITOR_HUMAN	inhibitor	NA	NA	NA	NA	NA	NA	NA	NA	inhibitor
EML4	CRIZOTINIB,CERITINIB,ALECTINIB_HYDROCHLORIDE,LORLATINIB	inhibitor,inhibitor,inhibitor,inhibitor	NA	NA	NA	NA	NA	NA	ncg_driver	NA	inhibitor
EPAS1	BELZUTIFAN	inhibitor	NA	Other	Inhibitor	Welireg	NA	NA	ncg_driver	NA	inhibitor
EPCAM	CATUMAXOMAB,CATUMAXOMAB	antibody,modulator	tsg	NA	NA	NA	NA	NA	NA	3	antibody,modulator
EPHA1	VANDETANIB	inhibitor	NA	NA	NA	NA	NA	NA	ncg_driver	NA	inhibitor
EPHA10	VANDETANIB	inhibitor	NA	NA	NA	NA	NA	NA	NA	NA	inhibitor
EPHA2	REGORAFENIB,DASATINIB_ANHYDROUS,VANDETANIB	inhibitor,inhibitor,inhibitor	NA	Kinase	NA	NA	NA	NA	ncg_driver	NA	inhibitor
EPHA3	VANDETANIB	inhibitor	tsg	NA	NA	NA	Dasatinib,Ephrin inhibitors	Inhibition	ncg_driver	NA	inhibitor
EPHA4	VANDETANIB	inhibitor	NA	NA	NA	NA	NA	NA	ncg_driver	NA	inhibitor
EPHA5	VANDETANIB	inhibitor	NA	NA	NA	NA	NA	NA	ncg_driver	NA	inhibitor
EPHA6	VANDETANIB	inhibitor	NA	NA	NA	NA	NA	NA	ncg_driver	NA	inhibitor
EPHA7	VANDETANIB	inhibitor	og|tsg	Kinase	NA	NA	NA	NA	ncg_driver	NA	inhibitor
EPHA8	VANDETANIB	inhibitor	NA	NA	NA	NA	NA	NA	NA	NA	inhibitor
EPHB1	VANDETANIB	inhibitor	og|tsg	NA	NA	NA	NA	NA	ncg_driver	NA	inhibitor
EPHB2	VANDETANIB	inhibitor	NA	NA	NA	NA	NA	NA	NA	NA	inhibitor
EPHB3	VANDETANIB	inhibitor	NA	NA	NA	NA	NA	NA	NA	NA	inhibitor
EPHB4	VANDETANIB	inhibitor	og	NA	NA	NA	NA	NA	ncg_driver	NA	inhibitor
EPHB6	VANDETANIB	inhibitor	NA	NA	NA	NA	NA	NA	ncg_driver	NA	inhibitor
EPOR	METHOXY_POLYETHYLENE_GLYCOL-EPOETIN_BETA,EPOETIN_ALFA,EPOETIN_ZETA,EPOETIN_THETA,PEGINESATIDE_ACETATE,EPOETIN_DELTA	agonist,agonist,agonist,agonist,agonist,agonist	og	NA	NA	NA	NA	NA	NA	NA	agonist
ERBB2	AFATINIB,ADO-TRASTUZUMAB_EMTANSINE,NERATINIB,DACOMITINIB_ANHYDROUS,NERATINIB_MALEATE,TRASTUZUMAB-DKST,PERTUZUMAB,LAPATINIB,AFATINIB_DIMALEATE,FAM-TRASTUZUMAB_DERUXTECAN-NXKI,VANDETANIB,TRASTUZUMAB-DKST,ADO-TRASTUZUMAB_EMTANSINE,MARGETUXIMAB-CMKB,PERTUZUMAB,GEFITINIB,TUCATINIB	inhibitor,antibody,inhibitor,inhibitor,inhibitor,inhibitor,inhibitor,inhibitor,inhibitor,binder,inhibitor,antibody,inhibitor,inhibitor,antibody,inhibitor,inhibitor	og	Kinase	Antagonist	Vizimpro	Trastuzumab, Lapatinib, TDM1, Pertuzumab	Inhibition	ncg_driver	3,4,2,1	inhibitor
ERBB3	DACOMITINIB_ANHYDROUS,VANDETANIB,GEFITINIB,MARGETUXIMAB-CMKB	inhibitor,inhibitor,inhibitor,inhibitor	og	Kinase	NA	NA	Pertuzumab	Inhibition	ncg_driver	3,2	inhibitor
ERBB4	NERATINIB_MALEATE,DACOMITINIB_ANHYDROUS,VANDETANIB,AFATINIB_DIMALEATE,GEFITINIB,NERATINIB	inhibitor,inhibitor,inhibitor,inhibitor,inhibitor,inhibitor	og	NA	Antagonist	Vizimpro	Lapatinib	Inhibition	ncg_driver	3	inhibitor
ERVK-20	FOSTEMSAVIR,FOSTEMSAVIR_TROMETHAMINE,ENFUVIRTIDE	inhibitor,inhibitor,inhibitor	NA	NA	NA	NA	NA	NA	NA	NA	inhibitor
ERVW-4	RILPIVIRINE,BICTEGRAVIR_SODIUM,DARUNAVIR_ETHANOLATE,BICTEGRAVIR,STAVUDINE,NELFINAVIR_MESYLATE,DELAVIRDINE_MESYLATE,EFAVIRENZ,LOPINAVIR,DOLUTEGRAVIR_SODIUM,NEVIRAPINE,ELVITEGRAVIR,SAQUINAVIR,DORAVIRINE,LAMIVUDINE,INDINAVIR_SULFATE,TENOFOVIR_DISOPROXIL_FUMARATE,TENOFOVIR_ALAFENAMIDE_FUMARATE,DARUNAVIR,ZIDOVUDINE,ABACAVIR_SULFATE,RITONAVIR,TENOFOVIR_ALAFENAMIDE,BRINCIDOFOVIR,FOSAMPRENAVIR,ETRAVIRINE…	inhibitor,inhibitor,inhibitor,inhibitor,inhibitor,inhibitor,inhibitor,inhibitor,inhibitor,inhibitor,inhibitor,inhibitor,inhibitor,negativemodulator,inhibitor,inhibitor,inhibitor,inhibitor,inhibitor,inhibitor,inhibitor,inhibitor,inhibitor,inhibitor,inhibitor,inhibitor,inhibitor,inhibitor,inhibitor,inhibitor,inhibitor,inhibitor,inhibitor,inhibitor,inhibitor,inhibitor,inhibitor	NA	NA	NA	NA	NA	NA	NA	NA	inhibitor
ESR1	MESTRANOL,TOREMIFENE,CLOMIPHENE_CITRATE,ESTROGENS,_CONJUGATED_(USP),ESTROGENS,_CONJUGATED_SYNTHETIC_A,FULVESTRANT,ESTRADIOL_CYPIONATE,ESTROGENS,_ESTERIFIED_(USP),CYCLOFENIL,DIENESTROL,SYNTHETIC_CONJUGATED_ESTROGENS,_B,ESTRADIOL_VALERATE,TAMOXIFEN_CITRATE,ELACESTRANT,ESTRIOL,DIETHYLSTILBESTROL,ESTRONE,OSPEMIFENE,ALLYLESTRENOL,ETHINYL_ESTRADIOL,ESTROPIPATE,POLYESTRADIOL_PHOSPHATE,ESTETROL,TAMOXIFEN…	agonist,modulator,modulator,agonist,agonist,inhibitor,agonist,agonist,modulator,agonist,agonist,agonist,modulator,cleavage,modulator,agonist,agonist,modulator,agonist,agonist,agonist,agonist,agonist,inhibitor,agonist,agonist,modulator,modulator	og	NHR	Modulator	Orserdu	Hormonal therapy	therapy	ncg_driver	3,2,1	agonist|inhibitor
ESR2	CHLOROTRIANISENE,TOREMIFENE,FULVESTRANT,ESTROGENS,_CONJUGATED_SYNTHETIC_A,ESTROGENS,_ESTERIFIED_(USP),ESTROGENS,_CONJUGATED_(USP),ESTRIOL,CYCLOFENIL,SYNTHETIC_CONJUGATED_ESTROGENS,_B,ALLYLESTRENOL,ESTRAMUSTINE_PHOSPHATE_SODIUM,OSPEMIFENE,RALOXIFENE_HYDROCHLORIDE,ESTETROL,QUINESTROL,DIETHYLSTILBESTROL_DIPHOSPHATE,BAZEDOXIFENE_ACETATE,LASOFOXIFENE	modulator,modulator,inhibitor,agonist,agonist,agonist,modulator,modulator,agonist,agonist,modulator,modulator,modulator,agonist,agonist,agonist,modulator,modulator	NA	NA	NA	NA	NA	NA	NA	3	agonist
EZH2	TAZEMETOSTAT_HYDROBROMIDE	inhibitor	tsg	NA	NA	NA	EZH2 inhibitors	Inhibition	ncg_driver	3,1	inhibitor
F10	EMICIZUMAB,APIXABAN,ANTITHROMBIN_ALFA,BETRIXABAN,EDOXABAN,RIVAROXABAN,COAGULATION_FACTOR_X_HUMAN	other/unknown,inhibitor,inhibitor,inhibitor,inhibitor,inhibitor,positivemodulator	NA	NA	Modulator	Hemlibra	NA	NA	NA	NA	inhibitor
F11	HUMAN_C1-ESTERASE_INHIBITOR	inhibitor	NA	NA	NA	NA	NA	NA	NA	NA	inhibitor
F12	BISMUTH_SUBGALLATE,HUMAN_C1-ESTERASE_INHIBITOR	activator,inhibitor	NA	NA	NA	NA	NA	NA	NA	NA	agonist|inhibitor
F13A1	FACTOR_XIII,_HUMAN	positivemodulator	NA	NA	NA	NA	NA	NA	NA	NA	positivemodulator
F2	BIVALIRUDIN,XIMELAGATRAN,DABIGATRAN,ARGATROBAN,ANTITHROMBIN_ALFA,DESIRUDIN,DABIGATRAN_ETEXILATE_MESYLATE	inhibitor,inhibitor,inhibitor,inhibitor,inhibitor,inhibitor,inhibitor	NA	NA	NA	NA	NA	NA	NA	NA	inhibitor
F2R	VORAPAXAR_SULFATE	inhibitor	NA	NA	NA	NA	NA	NA	NA	NA	inhibitor
F3	TISOTUMAB_VEDOTIN-TFTV	binder	NA	NA	.	Tivdak	NA	NA	NA	NA	binder
F5	DROTRECOGIN_ALFA_(ACTIVATED)	inhibitor	NA	NA	NA	NA	NA	NA	ncg_driver	NA	inhibitor
F7	EPTACOG_ALFA_(ACTIVATED)	positivemodulator	NA	NA	NA	NA	NA	NA	NA	NA	positivemodulator
F8	EFMOROCTOCOG_ALFA,DROTRECOGIN_ALFA_(ACTIVATED),ANTIHEMOPHILIC_FACTOR,_HUMAN_RECOMBINANT	positivemodulator,inhibitor,positivemodulator	NA	NA	NA	NA	NA	NA	ncg_driver	NA	positivemodulator
F9	EMICIZUMAB,NONACOG_ALFA,COAGULATION_FACTOR_IX_(RECOMBINANT),_GLYCOPEGYLATED,COAGULATION_FACTOR_IX_RECOMBINANT_IMMUNOGLOBULIN_G1_FUSION_PROTEIN	other/unknown,positivemodulator,positivemodulator,positivemodulator	NA	NA	Modulator	Hemlibra	NA	NA	NA	NA	positivemodulator
FAAH	ACETAMINOPHEN	inhibitor	NA	NA	NA	NA	NA	NA	NA	NA	inhibitor
FAS	PYRAZINAMIDE	inhibitor	tsg	NA	NA	NA	NA	NA	ncg_driver	NA	inhibitor
FAU	ATALUREN	modulator	NA	NA	NA	NA	NA	NA	NA	NA	modulator
FCGRT	EFGARTIGIMOD_ALFA	inhibitor	NA	NA	Blocker	Vyvgart	NA	NA	NA	NA	inhibitor
FDPS	ZOLEDRONIC_ACID_ANHYDROUS,ALENDRONATE_SODIUM,RISEDRONATE_SODIUM_ANHYDROUS,IBANDRONATE_SODIUM,PAMIDRONATE_DISODIUM	inhibitor,inhibitor,inhibitor,inhibitor,inhibitor	NA	Enzyme	NA	NA	NA	NA	NA	NA	inhibitor
FGA	FIBRINOGEN,_HUMAN,PLASMINOGEN,PLASMIN	positivemodulator,cleavage,inhibitor	NA	NA	NA	NA	NA	NA	ncg_driver	NA	positivemodulator,cleavage,inhibitor
FGB	FIBRINOGEN,_HUMAN,PLASMINOGEN,PLASMIN	positivemodulator,cleavage,inhibitor	NA	NA	NA	NA	NA	NA	ncg_driver	NA	positivemodulator,cleavage,inhibitor
FGF23	BUROSUMAB-TWZA	inhibitor	og	NA	Modulator	Crysvita	NA	NA	NA	NA	inhibitor
FGFR1	REGORAFENIB,PONATINIB,PEMIGATINIB,INFIGRATINIB,INFIGRATINIB_PHOSPHATE,MASITINIB,NINTEDANIB_ESYLATE,PAZOPANIB_HYDROCHLORIDE,ERDAFITINIB,FUTIBATINIB,RABEPRAZOLE	inhibitor,inhibitor,inhibitor,inhibitor,inhibitor,inhibitor,inhibitor,inhibitor,inhibitor,inhibitor,inhibitor	og	Kinase	NA	NA	FGFR Inhibitors	Inhibition	ncg_driver	3,1	inhibitor
FGFR2	PEMIGATINIB,INFIGRATINIB,MASITINIB,PONATINIB,NINTEDANIB_ESYLATE,INFIGRATINIB_PHOSPHATE,REGORAFENIB,ERDAFITINIB,LENVATINIB,FUTIBATINIB,RABEPRAZOLE,PALIFERMIN	inhibitor,inhibitor,inhibitor,inhibitor,inhibitor,inhibitor,inhibitor,inhibitor,inhibitor,inhibitor,inhibitor,agonist	og	Kinase	NA	NA	FGFR Inhibitors	Inhibition	ncg_driver	3,1,2	inhibitor
FGFR3	PONATINIB,INFIGRATINIB,INFIGRATINIB_PHOSPHATE,PEMIGATINIB,MASITINIB,NINTEDANIB_ESYLATE,PAZOPANIB_HYDROCHLORIDE,ERDAFITINIB,FUTIBATINIB,RABEPRAZOLE	inhibitor,inhibitor,inhibitor,inhibitor,inhibitor,inhibitor,inhibitor,inhibitor,inhibitor,inhibitor	og	Kinase	NA	NA	FGFR Inhibitors	Inhibition	ncg_driver	3,4,1,2	inhibitor
FGFR4	INFIGRATINIB_PHOSPHATE,INFIGRATINIB,NINTEDANIB_ESYLATE,ERDAFITINIB,FUTIBATINIB	inhibitor,inhibitor,inhibitor,inhibitor,inhibitor	og	Kinase	NA	NA	NA	NA	ncg_driver	3	inhibitor
FGG	FIBRINOGEN,_HUMAN,PLASMINOGEN,PLASMIN	positivemodulator,cleavage,inhibitor	NA	NA	NA	NA	NA	NA	NA	NA	positivemodulator,cleavage,inhibitor
FGR	DASATINIB_ANHYDROUS	inhibitor	NA	NA	NA	NA	NA	NA	NA	NA	inhibitor
FKBP1A	PIMECROLIMUS,ANHYDROUS_TACROLIMUS,EVEROLIMUS,SIROLIMUS,TEMSIROLIMUS	inhibitor,inhibitor,inhibitor,inhibitor,inhibitor	NA	NA	NA	NA	NA	NA	NA	NA	inhibitor
FLT1	TIVOZANIB,SUNITINIB,REGORAFENIB,NINTEDANIB_ESYLATE,SORAFENIB,AXITINIB,PAZOPANIB,VANDETANIB,PAZOPANIB_HYDROCHLORIDE,TIVOZANIB_HYDROCHLORIDE,LENVATINIB,LENVATINIB_MESYLATE,RABEPRAZOLE	inhibitor,inhibitor,inhibitor,inhibitor,inhibitor,inhibitor,inhibitor,inhibitor,inhibitor,inhibitor,inhibitor,inhibitor,inhibitor	og	NA	NA	NA	NA	NA	ncg_driver	3	inhibitor
FLT3	PONATINIB,SUNITINIB,PACRITINIB,PACRITINIB_CITRATE,PEXIDARTINIB,SORAFENIB,PEXIDARTINIB_HYDROCHLORIDE,MIDOSTAURIN,FEDRATINIB,CABOZANTINIB_S-MALATE,CLOFARABINE,GILTERITINIB_FUMARATE,AZACITIDINE,GILTERITINIB,IDARUBICIN,BORTEZOMIB,FEDRATINIB_HYDROCHLORIDE	inhibitor,inhibitor,inhibitor,inhibitor,inhibitor,inhibitor,inhibitor,inhibitor,inhibitor,inhibitor,inhibitor,inhibitor,inhibitor,inhibitor,inhibitor,inhibitor,inhibitor	og	Kinase	Inhibitor	Xospata	Sunitinib, FLT3 inhibitors	Inhibition	ncg_driver	3,1,2	inhibitor
FLT4	SORAFENIB,TIVOZANIB,NINTEDANIB_ESYLATE,SUNITINIB,REGORAFENIB,LENVATINIB,VANDETANIB,AXITINIB,PAZOPANIB,PAZOPANIB_HYDROCHLORIDE,TIVOZANIB_HYDROCHLORIDE,LENVATINIB_MESYLATE,RABEPRAZOLE	inhibitor,inhibitor,inhibitor,inhibitor,inhibitor,inhibitor,inhibitor,inhibitor,inhibitor,inhibitor,inhibitor,inhibitor,inhibitor	og	NA	NA	NA	NA	NA	ncg_driver	3	inhibitor
FN1	OCRIPLASMIN	cleavage	NA	NA	NA	NA	NA	NA	NA	NA	cleavage
FNTA	LONAFARNIB	inhibitor	NA	Enzyme	NA	NA	NA	NA	NA	NA	inhibitor
FNTB	LONAFARNIB	inhibitor	NA	Enzyme	NA	NA	NA	NA	NA	NA	inhibitor
FOLH1	DOCETAXEL_ANHYDROUS,LUTETIUM_LU_177_VIPIVOTIDE_TETRAXETAN	inhibitor,binder	og	NA	.	Pluvicto	NA	NA	ncg_driver	3	inhibitor
FOLR1	MIRVETUXIMAB_SORAVTANSINE	binder	og	NA	Antagonist	Elahere	NA	NA	NA	3	binder
FRK	REGORAFENIB,DASATINIB_ANHYDROUS	inhibitor,inhibitor	NA	NA	NA	NA	NA	NA	NA	NA	inhibitor
FSHR	CORIFOLLITROPIN_ALFA,UROFOLLITROPIN	agonist,agonist	NA	NA	NA	NA	NA	NA	ncg_driver	NA	agonist
FXYD2	DIGOXIN,DIGITOXIN,DESLANOSIDE,LANATOSIDE_C,ACETYLDIGITOXIN	inhibitor,inhibitor,inhibitor,inhibitor,inhibitor	NA	NA	NA	NA	NA	NA	NA	NA	inhibitor
FYN	DASATINIB_ANHYDROUS	inhibitor	og	NA	NA	NA	NA	NA	ncg_driver	NA	inhibitor
GAA	MIGLITOL,VOGLIBOSE	inhibitor,inhibitor	NA	NA	Replacement	Nexviazyme	NA	NA	NA	NA	inhibitor
GABBR1	POTASSIUM_OXYBATE,SODIUM_OXYBATE,MAGNESIUM_OXYBATE,BACLOFEN,CALCIUM_OXYBATE	agonist,agonist,agonist,agonist,agonist	NA	NA	NA	NA	NA	NA	NA	NA	agonist
GABBR2	POTASSIUM_OXYBATE,SODIUM_OXYBATE,BACLOFEN,CALCIUM_OXYBATE,MAGNESIUM_OXYBATE	agonist,agonist,agonist,agonist,agonist	NA	GPCR	NA	NA	NA	NA	NA	NA	agonist
GABRA1	BUTABARBITAL_SODIUM,ZOLPIDEM_TARTRATE,METHYPRYLON,CLOBAZAM,METHARBITAL,MEPROBAMATE,GANAXOLONE,CLONAZEPAM,SECOBARBITAL_SODIUM,METHOXYFLURANE,FLUMAZENIL,ACAMPROSATE_CALCIUM,PROPOFOL,PRAZEPAM,DIAZEPAM,FLURAZEPAM_HYDROCHLORIDE,TOPIRAMATE,ETOMIDATE,DESFLURANE,GLUTETHIMIDE,METHAQUALONE,BREXANOLONE,CENOBAMATE,CLORAZEPATE_DIPOTASSIUM,ESZOPICLONE,LORAZEPAM,CHLORDIAZEPOXIDE,TRIAZOLAM,ENFLURANE,TRICLOFOS_SO…	positivemodulator,positivemodulator,positivemodulator,positivemodulator,positivemodulator,agonist,positivemodulator,positivemodulator,positivemodulator,positivemodulator,negativemodulator,positivemodulator,positivemodulator,positivemodulator,positivemodulator,positivemodulator,positivemodulator,positivemodulator,positivemodulator,positivemodulator,positivemodulator,positivemodulator,positivemodul…	NA	IC	NA	NA	NA	NA	ncg_driver	NA	agonist
GABRA2	METHOXYFLURANE,METHARBITAL,CLONAZEPAM,CLOBAZAM,METHYPRYLON,PROPOFOL,GANAXOLONE,ACAMPROSATE_CALCIUM,SECOBARBITAL_SODIUM,MEPROBAMATE,FLUMAZENIL,BUTABARBITAL_SODIUM,GLUTETHIMIDE,ETOMIDATE,TOPIRAMATE,METHAQUALONE,PRAZEPAM,CENOBAMATE,DESFLURANE,DIAZEPAM,FLURAZEPAM_HYDROCHLORIDE,BREXANOLONE,CHLORDIAZEPOXIDE,METHOHEXITAL_SODIUM,MIDAZOLAM_HYDROCHLORIDE,HALOTHANE,ESZOPICLONE,TALBUTAL,BUTALBITAL,LORAZEPAM,…	positivemodulator,positivemodulator,positivemodulator,positivemodulator,positivemodulator,positivemodulator,positivemodulator,positivemodulator,positivemodulator,agonist,negativemodulator,positivemodulator,positivemodulator,positivemodulator,positivemodulator,positivemodulator,positivemodulator,positivemodulator,positivemodulator,positivemodulator,positivemodulator,positivemodulator,positivemodul…	NA	NA	NA	NA	NA	NA	ncg_driver	NA	agonist
GABRA3	MEPROBAMATE,METHOXYFLURANE,BUTABARBITAL_SODIUM,ACAMPROSATE_CALCIUM,SECOBARBITAL_SODIUM,GANAXOLONE,PROPOFOL,METHARBITAL,FLUMAZENIL,METHYPRYLON,CLOBAZAM,CLONAZEPAM,FLURAZEPAM_HYDROCHLORIDE,BREXANOLONE,METHAQUALONE,DIAZEPAM,GLUTETHIMIDE,PRAZEPAM,CENOBAMATE,ETOMIDATE,DESFLURANE,TOPIRAMATE,ETHCHLORVYNOL,CHLORDIAZEPOXIDE,ESZOPICLONE,TRIAZOLAM,CLORAZEPATE_DIPOTASSIUM,BUTALBITAL,ENFLURANE,METHOHEXITAL_SO…	agonist,positivemodulator,positivemodulator,positivemodulator,positivemodulator,positivemodulator,positivemodulator,positivemodulator,negativemodulator,positivemodulator,positivemodulator,positivemodulator,positivemodulator,positivemodulator,positivemodulator,positivemodulator,positivemodulator,positivemodulator,positivemodulator,positivemodulator,positivemodulator,positivemodulator,positivemodul…	NA	NA	NA	NA	NA	NA	NA	NA	agonist
GABRA4	FLUMAZENIL,MEPROBAMATE,CLONAZEPAM,ACAMPROSATE_CALCIUM,CLOBAZAM,METHYPRYLON,METHARBITAL,METHOXYFLURANE,PROPOFOL,SECOBARBITAL_SODIUM,BUTABARBITAL_SODIUM,GANAXOLONE,DIAZEPAM,DESFLURANE,CENOBAMATE,METHAQUALONE,PRAZEPAM,ETOMIDATE,FLURAZEPAM_HYDROCHLORIDE,TOPIRAMATE,BREXANOLONE,GLUTETHIMIDE,HALOTHANE,TRIAZOLAM,ESZOPICLONE,ZOPICLONE,LORAZEPAM,BUTALBITAL,TALBUTAL,METHOHEXITAL_SODIUM,MIDAZOLAM_HYDROCHLORI…	negativemodulator,agonist,positivemodulator,positivemodulator,positivemodulator,positivemodulator,positivemodulator,positivemodulator,positivemodulator,positivemodulator,positivemodulator,positivemodulator,positivemodulator,positivemodulator,positivemodulator,positivemodulator,positivemodulator,positivemodulator,positivemodulator,positivemodulator,positivemodulator,positivemodulator,positivemodul…	NA	NA	NA	NA	NA	NA	NA	NA	agonist
GABRA5	METHOXYFLURANE,CLOBAZAM,PROPOFOL,GANAXOLONE,METHARBITAL,FLUMAZENIL,CLONAZEPAM,ACAMPROSATE_CALCIUM,BUTABARBITAL_SODIUM,MEPROBAMATE,METHYPRYLON,SECOBARBITAL_SODIUM,DIAZEPAM,TOPIRAMATE,BREXANOLONE,CENOBAMATE,DESFLURANE,GLUTETHIMIDE,FLURAZEPAM_HYDROCHLORIDE,METHAQUALONE,ETOMIDATE,PRAZEPAM,HALOTHANE,TRICLOFOS_SODIUM,ZOPICLONE,ENFLURANE,TALBUTAL,METHAQUALONE_HYDROCHLORIDE,LORAZEPAM,CHLORDIAZEPOXIDE,BUT…	positivemodulator,positivemodulator,positivemodulator,positivemodulator,positivemodulator,negativemodulator,positivemodulator,positivemodulator,positivemodulator,agonist,positivemodulator,positivemodulator,positivemodulator,positivemodulator,positivemodulator,positivemodulator,positivemodulator,positivemodulator,positivemodulator,positivemodulator,positivemodulator,positivemodulator,positivemodul…	NA	NA	NA	NA	NA	NA	NA	NA	agonist
GABRA6	CLONAZEPAM,BUTABARBITAL_SODIUM,METHYPRYLON,PROPOFOL,SECOBARBITAL_SODIUM,FLUMAZENIL,MEPROBAMATE,METHARBITAL,CLOBAZAM,METHOXYFLURANE,ACAMPROSATE_CALCIUM,GANAXOLONE,GLUTETHIMIDE,BREXANOLONE,ETOMIDATE,FLURAZEPAM_HYDROCHLORIDE,TOPIRAMATE,DESFLURANE,PRAZEPAM,CENOBAMATE,METHAQUALONE,DIAZEPAM,CLORAZEPATE_DIPOTASSIUM,CHLORDIAZEPOXIDE,BUTALBITAL,TALBUTAL,ETHCHLORVYNOL,LORAZEPAM,METHOHEXITAL_SODIUM,MIDAZOLA…	positivemodulator,positivemodulator,positivemodulator,positivemodulator,positivemodulator,negativemodulator,agonist,positivemodulator,positivemodulator,positivemodulator,positivemodulator,positivemodulator,positivemodulator,positivemodulator,positivemodulator,positivemodulator,positivemodulator,positivemodulator,positivemodulator,positivemodulator,positivemodulator,positivemodulator,positivemodul…	og	NA	NA	NA	NA	NA	ncg_driver	NA	agonist
GABRB1	FLUMAZENIL,METHARBITAL,ZOLPIDEM_TARTRATE,GANAXOLONE,BUTABARBITAL_SODIUM,ACAMPROSATE_CALCIUM,METHYPRYLON,PROPOFOL,MEPROBAMATE,SECOBARBITAL_SODIUM,METHOXYFLURANE,CLOBAZAM,CLONAZEPAM,ETOMIDATE,METHAQUALONE,DESFLURANE,BREXANOLONE,CENOBAMATE,PRAZEPAM,DIAZEPAM,GLUTETHIMIDE,FLURAZEPAM_HYDROCHLORIDE,TOPIRAMATE,ESZOPICLONE,ENFLURANE,METHAQUALONE_HYDROCHLORIDE,ZOPICLONE,TRIAZOLAM,BUTALBITAL,METHOHEXITAL_SO…	negativemodulator,positivemodulator,positivemodulator,positivemodulator,positivemodulator,positivemodulator,positivemodulator,positivemodulator,agonist,positivemodulator,positivemodulator,positivemodulator,positivemodulator,positivemodulator,positivemodulator,positivemodulator,positivemodulator,positivemodulator,positivemodulator,positivemodulator,positivemodulator,positivemodulator,positivemodul…	NA	NA	NA	NA	NA	NA	NA	NA	agonist
GABRB2	MEPROBAMATE,METHARBITAL,METHYPRYLON,PROPOFOL,SECOBARBITAL_SODIUM,FLUMAZENIL,CLOBAZAM,CLONAZEPAM,BUTABARBITAL_SODIUM,ACAMPROSATE_CALCIUM,GANAXOLONE,METHOXYFLURANE,ETOMIDATE,TOPIRAMATE,METHAQUALONE,BREXANOLONE,GLUTETHIMIDE,DIAZEPAM,DESFLURANE,FLURAZEPAM_HYDROCHLORIDE,CENOBAMATE,PRAZEPAM,ETHCHLORVYNOL,ESZOPICLONE,TRIAZOLAM,TALBUTAL,ENFLURANE,MIDAZOLAM_HYDROCHLORIDE,CHLORDIAZEPOXIDE,LORAZEPAM,METHOHE…	agonist,positivemodulator,positivemodulator,positivemodulator,positivemodulator,negativemodulator,positivemodulator,positivemodulator,positivemodulator,positivemodulator,positivemodulator,positivemodulator,positivemodulator,positivemodulator,positivemodulator,positivemodulator,positivemodulator,positivemodulator,positivemodulator,positivemodulator,positivemodulator,positivemodulator,positivemodul…	NA	NA	NA	NA	NA	NA	ncg_driver	NA	agonist
GABRB3	MEPROBAMATE,FLUMAZENIL,CLONAZEPAM,METHARBITAL,CLOBAZAM,METHOXYFLURANE,ACAMPROSATE_CALCIUM,METHYPRYLON,PROPOFOL,BUTABARBITAL_SODIUM,SECOBARBITAL_SODIUM,GANAXOLONE,DESFLURANE,CENOBAMATE,FLURAZEPAM_HYDROCHLORIDE,GLUTETHIMIDE,ETOMIDATE,TOPIRAMATE,DIAZEPAM,PRAZEPAM,METHAQUALONE,BREXANOLONE,CHLORDIAZEPOXIDE,METHOHEXITAL_SODIUM,MIDAZOLAM_HYDROCHLORIDE,ZOPICLONE,LORAZEPAM,TALBUTAL,ESZOPICLONE,BUTALBITAL,…	agonist,negativemodulator,positivemodulator,positivemodulator,positivemodulator,positivemodulator,positivemodulator,positivemodulator,positivemodulator,positivemodulator,positivemodulator,positivemodulator,positivemodulator,positivemodulator,positivemodulator,positivemodulator,positivemodulator,positivemodulator,positivemodulator,positivemodulator,positivemodulator,positivemodulator,positivemodul…	NA	NA	NA	NA	NA	NA	NA	NA	agonist
GABRD	SECOBARBITAL_SODIUM,ACAMPROSATE_CALCIUM,PROPOFOL,CLONAZEPAM,BUTABARBITAL_SODIUM,MEPROBAMATE,METHARBITAL,CLOBAZAM,METHOXYFLURANE,METHYPRYLON,GANAXOLONE,FLUMAZENIL,ETOMIDATE,CENOBAMATE,DIAZEPAM,GLUTETHIMIDE,DESFLURANE,METHAQUALONE,PRAZEPAM,FLURAZEPAM_HYDROCHLORIDE,TOPIRAMATE,BREXANOLONE,ESZOPICLONE,TALBUTAL,TRIAZOLAM,CLORAZEPATE_DIPOTASSIUM,CHLORDIAZEPOXIDE,LORAZEPAM,METHOHEXITAL_SODIUM,ENFLURANE,M…	positivemodulator,positivemodulator,positivemodulator,positivemodulator,positivemodulator,agonist,positivemodulator,positivemodulator,positivemodulator,positivemodulator,positivemodulator,negativemodulator,positivemodulator,positivemodulator,positivemodulator,positivemodulator,positivemodulator,positivemodulator,positivemodulator,positivemodulator,positivemodulator,positivemodulator,positivemodul…	NA	NA	NA	NA	NA	NA	NA	NA	agonist
GABRE	METHOXYFLURANE,CLOBAZAM,CLONAZEPAM,BUTABARBITAL_SODIUM,ACAMPROSATE_CALCIUM,MEPROBAMATE,METHYPRYLON,PROPOFOL,FLUMAZENIL,METHARBITAL,SECOBARBITAL_SODIUM,GANAXOLONE,PRAZEPAM,METHAQUALONE,BREXANOLONE,FLURAZEPAM_HYDROCHLORIDE,DIAZEPAM,DESFLURANE,GLUTETHIMIDE,ETOMIDATE,TOPIRAMATE,CENOBAMATE,ESZOPICLONE,ENFLURANE,METHOHEXITAL_SODIUM,MIDAZOLAM_HYDROCHLORIDE,TRICLOFOS_SODIUM,CHLORDIAZEPOXIDE,TALBUTAL,HALO…	positivemodulator,positivemodulator,positivemodulator,positivemodulator,positivemodulator,agonist,positivemodulator,positivemodulator,negativemodulator,positivemodulator,positivemodulator,positivemodulator,positivemodulator,positivemodulator,positivemodulator,positivemodulator,positivemodulator,positivemodulator,positivemodulator,positivemodulator,positivemodulator,positivemodulator,positivemodul…	NA	NA	NA	NA	NA	NA	NA	NA	agonist
GABRG1	FLUMAZENIL,CLOBAZAM,ACAMPROSATE_CALCIUM,BUTABARBITAL_SODIUM,METHARBITAL,SECOBARBITAL_SODIUM,CLONAZEPAM,MEPROBAMATE,PROPOFOL,GANAXOLONE,METHOXYFLURANE,METHYPRYLON,PRAZEPAM,FLURAZEPAM_HYDROCHLORIDE,ETOMIDATE,TOPIRAMATE,GLUTETHIMIDE,BREXANOLONE,DESFLURANE,METHAQUALONE,CENOBAMATE,DIAZEPAM,CLORAZEPATE_DIPOTASSIUM,TRIAZOLAM,HALOTHANE,TRICLOFOS_SODIUM,METHAQUALONE_HYDROCHLORIDE,ETHCHLORVYNOL,MIDAZOLAM_H…	negativemodulator,positivemodulator,positivemodulator,positivemodulator,positivemodulator,positivemodulator,positivemodulator,agonist,positivemodulator,positivemodulator,positivemodulator,positivemodulator,positivemodulator,positivemodulator,positivemodulator,positivemodulator,positivemodulator,positivemodulator,positivemodulator,positivemodulator,positivemodulator,positivemodulator,positivemodul…	NA	NA	NA	NA	NA	NA	ncg_driver	NA	agonist
GABRG2	METHOXYFLURANE,METHYPRYLON,CLONAZEPAM,CLOBAZAM,ZOLPIDEM_TARTRATE,FLUMAZENIL,MEPROBAMATE,METHARBITAL,PROPOFOL,BUTABARBITAL_SODIUM,ACAMPROSATE_CALCIUM,SECOBARBITAL_SODIUM,GANAXOLONE,GLUTETHIMIDE,METHAQUALONE,CENOBAMATE,DIAZEPAM,ETOMIDATE,FLURAZEPAM_HYDROCHLORIDE,TOPIRAMATE,BREXANOLONE,DESFLURANE,PRAZEPAM,BUTALBITAL,TALBUTAL,CLORAZEPATE_DIPOTASSIUM,ESZOPICLONE,CHLORDIAZEPOXIDE,ENFLURANE,MIDAZOLAM_HY…	positivemodulator,positivemodulator,positivemodulator,positivemodulator,positivemodulator,negativemodulator,agonist,positivemodulator,positivemodulator,positivemodulator,positivemodulator,positivemodulator,positivemodulator,positivemodulator,positivemodulator,positivemodulator,positivemodulator,positivemodulator,positivemodulator,positivemodulator,positivemodulator,positivemodulator,positivemodul…	NA	NA	NA	NA	NA	NA	NA	NA	agonist
GABRG3	METHARBITAL,GANAXOLONE,FLUMAZENIL,CLOBAZAM,BUTABARBITAL_SODIUM,ACAMPROSATE_CALCIUM,PROPOFOL,SECOBARBITAL_SODIUM,MEPROBAMATE,CLONAZEPAM,METHYPRYLON,METHOXYFLURANE,GLUTETHIMIDE,METHAQUALONE,DESFLURANE,TOPIRAMATE,DIAZEPAM,PRAZEPAM,FLURAZEPAM_HYDROCHLORIDE,BREXANOLONE,CENOBAMATE,ETOMIDATE,LORAZEPAM,CHLORDIAZEPOXIDE,TRIAZOLAM,BUTALBITAL,ENFLURANE,MIDAZOLAM_HYDROCHLORIDE,METHAQUALONE_HYDROCHLORIDE,ESZO…	positivemodulator,positivemodulator,negativemodulator,positivemodulator,positivemodulator,positivemodulator,positivemodulator,positivemodulator,agonist,positivemodulator,positivemodulator,positivemodulator,positivemodulator,positivemodulator,positivemodulator,positivemodulator,positivemodulator,positivemodulator,positivemodulator,positivemodulator,positivemodulator,positivemodulator,positivemodul…	NA	NA	Modulator	Diacomit	NA	NA	NA	NA	agonist
GABRP	CLONAZEPAM,ACAMPROSATE_CALCIUM,MEPROBAMATE,BUTABARBITAL_SODIUM,SECOBARBITAL_SODIUM,METHYPRYLON,FLUMAZENIL,GANAXOLONE,METHOXYFLURANE,METHARBITAL,PROPOFOL,CLOBAZAM,GLUTETHIMIDE,FLURAZEPAM_HYDROCHLORIDE,PRAZEPAM,ETOMIDATE,DIAZEPAM,DESFLURANE,METHAQUALONE,BREXANOLONE,TOPIRAMATE,CENOBAMATE,ETHCHLORVYNOL,ENFLURANE,ESZOPICLONE,TRIAZOLAM,BUTALBITAL,HALOTHANE,CHLORDIAZEPOXIDE,LORAZEPAM,MIDAZOLAM_HYDROCHLO…	positivemodulator,positivemodulator,agonist,positivemodulator,positivemodulator,positivemodulator,negativemodulator,positivemodulator,positivemodulator,positivemodulator,positivemodulator,positivemodulator,positivemodulator,positivemodulator,positivemodulator,positivemodulator,positivemodulator,positivemodulator,positivemodulator,positivemodulator,positivemodulator,positivemodulator,positivemodul…	NA	NA	NA	NA	NA	NA	NA	NA	agonist
GABRQ	METHOXYFLURANE,MEPROBAMATE,BUTABARBITAL_SODIUM,METHYPRYLON,GANAXOLONE,CLONAZEPAM,SECOBARBITAL_SODIUM,FLUMAZENIL,CLOBAZAM,ACAMPROSATE_CALCIUM,METHARBITAL,PROPOFOL,ETOMIDATE,DESFLURANE,PRAZEPAM,TOPIRAMATE,CENOBAMATE,FLURAZEPAM_HYDROCHLORIDE,GLUTETHIMIDE,BREXANOLONE,DIAZEPAM,METHAQUALONE,CHLORDIAZEPOXIDE,HALOTHANE,ESZOPICLONE,TALBUTAL,ENFLURANE,BUTALBITAL,ETHCHLORVYNOL,METHOHEXITAL_SODIUM,TRICLOFOS_…	positivemodulator,agonist,positivemodulator,positivemodulator,positivemodulator,positivemodulator,positivemodulator,negativemodulator,positivemodulator,positivemodulator,positivemodulator,positivemodulator,positivemodulator,positivemodulator,positivemodulator,positivemodulator,positivemodulator,positivemodulator,positivemodulator,positivemodulator,positivemodulator,positivemodulator,positivemodul…	NA	NA	NA	NA	NA	NA	NA	NA	agonist
GART	PEMETREXED_DISODIUM,PEMETREXED_TROMETHAMINE	inhibitor,inhibitor	NA	NA	NA	NA	NA	NA	NA	NA	inhibitor,inhibitor
GC	DOCOSANOL	inhibitor	NA	NA	NA	NA	NA	NA	NA	NA	inhibitor
GCGR	DASIGLUCAGON_HYDROCHLORIDE,DASIGLUCAGON,GLUCAGON_(RDNA),GLUCAGON_HYDROCHLORIDE	agonist,agonist,agonist,agonist	NA	NA	NA	NA	NA	NA	NA	NA	agonist
GGCX	ANISINDIONE	inhibitor	NA	NA	NA	NA	NA	NA	NA	NA	inhibitor
GH1	DOCOSANOL	inhibitor	NA	NA	NA	NA	NA	NA	NA	NA	inhibitor
GHR	SOMATROPIN_(RECOMBINANT_DNA_ORIGIN),SOMATROGON,SOMAPACITAN,LONAPEGSOMATROPIN,PEGVISOMANT,SOMATREM	agonist,agonist,agonist,agonist,inhibitor,agonist	NA	NA	NA	NA	NA	NA	NA	NA	agonist
GHRHR	SERMORELIN_ACETATE,TESAMORELIN_ACETATE	agonist,agonist	NA	NA	NA	NA	NA	NA	NA	NA	agonist
GHSR	IBUTAMOREN_MESYLATE,MACIMORELIN_ACETATE,MACIMORELIN	agonist,agonist,agonist	NA	NA	Agonist	Macrilen	NA	NA	NA	NA	agonist
GIPR	TIRZEPATIDE	agonist	NA	NA	Agonist	Mounjaro	NA	NA	NA	NA	agonist
GK	DOCOSANOL	inhibitor	NA	NA	NA	NA	NA	NA	NA	NA	inhibitor
GLA	MIGALASTAT	modulator	NA	NA	Modulator	Elfabrio	NA	NA	NA	NA	modulator
GLP1R	EXENATIDE,LIXISENATIDE,TIRZEPATIDE,LIRAGLUTIDE,DULAGLUTIDE,ALBIGLUTIDE,SEMAGLUTIDE	agonist,agonist,agonist,agonist,agonist,agonist,agonist	NA	NA	Agonist	Ozempic	NA	NA	NA	NA	agonist
GLP2R	TEDUGLUTIDE	agonist	NA	NA	NA	NA	NA	NA	NA	NA	agonist
GLRA1	METHOXYFLURANE,DESFLURANE,HALOTHANE,ENFLURANE,ISOFLURANE,SEVOFLURANE	agonist,positivemodulator,positivemodulator,positivemodulator,positivemodulator,positivemodulator	NA	NA	NA	NA	NA	NA	NA	NA	agonist
GLRB	METHOXYFLURANE,DESFLURANE,HALOTHANE,ENFLURANE,ISOFLURANE,SEVOFLURANE	agonist,positivemodulator,positivemodulator,positivemodulator,positivemodulator,positivemodulator	NA	NA	NA	NA	NA	NA	NA	NA	agonist
GNAI1	DOCOSANOL	inhibitor	NA	NA	NA	NA	NA	NA	ncg_driver	NA	inhibitor
GNRHR	CETRORELIX_ACETATE,LEUPROLIDE_MESYLATE,NAFARELIN_ACETATE,ELAGOLIX_SODIUM,RELUGOLIX,ELAGOLIX,GOSERELIN_ACETATE,GONADORELIN_HYDROCHLORIDE,ABARELIX,GONADORELIN_ACETATE,LEUPROLIDE_ACETATE,BUSERELIN,HISTRELIN_ACETATE,DEGARELIX_ACETATE,TRIPTORELIN_PAMOATE,LINZAGOLIX,GANIRELIX_ACETATE	inhibitor,agonist,agonist,inhibitor,inhibitor,inhibitor,agonist,agonist,inhibitor,agonist,agonist,agonist,agonist,inhibitor,agonist,inhibitor,inhibitor	NA	NA	Antagonist	Orilissa	NA	NA	NA	NA	agonist
GPD2	METFORMIN_HYDROCHLORIDE	inhibitor	NA	NA	NA	NA	NA	NA	NA	NA	inhibitor
GRIA1	PERAMPANEL,TOPIRAMATE	inhibitor,inhibitor	NA	NA	NA	NA	NA	NA	NA	NA	inhibitor
GRIA2	PERAMPANEL,TOPIRAMATE	inhibitor,inhibitor	NA	NA	NA	NA	NA	NA	ncg_driver	NA	inhibitor
GRIA3	PERAMPANEL,TOPIRAMATE	inhibitor,inhibitor	NA	NA	NA	NA	NA	NA	ncg_driver	NA	inhibitor
GRIA4	PERAMPANEL,TOPIRAMATE	inhibitor,inhibitor	NA	NA	NA	NA	NA	NA	NA	NA	inhibitor
GRIK1	TOPIRAMATE	inhibitor	NA	NA	NA	NA	NA	NA	NA	NA	inhibitor
GRIK2	TOPIRAMATE	inhibitor	NA	NA	NA	NA	NA	NA	ncg_driver	NA	inhibitor
GRIK3	TOPIRAMATE	inhibitor	NA	NA	NA	NA	NA	NA	ncg_driver	NA	inhibitor
GRIK4	TOPIRAMATE	inhibitor	NA	NA	NA	NA	NA	NA	NA	NA	inhibitor
GRIK5	TOPIRAMATE	inhibitor	NA	NA	NA	NA	NA	NA	ncg_driver	NA	inhibitor
GRIN1	ACAMPROSATE_CALCIUM,FELBAMATE,ORPHENADRINE_CITRATE,ESKETAMINE,MEMANTINE_HYDROCHLORIDE,KETAMINE_HYDROCHLORIDE,ORPHENADRINE_HYDROCHLORIDE,AMANTADINE_HYDROCHLORIDE	inhibitor,inhibitor,inhibitor,negativemodulator,negativemodulator,negativemodulator,inhibitor,inhibitor	NA	NA	NA	NA	NA	NA	ncg_driver	NA	inhibitor
GRIN2A	FELBAMATE,ACAMPROSATE_CALCIUM,ORPHENADRINE_CITRATE,ESKETAMINE,DEXTROMETHORPHAN_POLISTIREX,DEXTROMETHORPHAN_HYDROBROMIDE,MEMANTINE_HYDROCHLORIDE,ORPHENADRINE_HYDROCHLORIDE,KETAMINE_HYDROCHLORIDE,AMANTADINE_HYDROCHLORIDE	inhibitor,inhibitor,inhibitor,negativemodulator,inhibitor,inhibitor,negativemodulator,inhibitor,negativemodulator,inhibitor	tsg	NA	NA	NA	NA	NA	ncg_driver	NA	inhibitor
GRIN2B	ACAMPROSATE_CALCIUM,FELBAMATE,ESKETAMINE,ORPHENADRINE_CITRATE,MEMANTINE_HYDROCHLORIDE,AMANTADINE_HYDROCHLORIDE,ORPHENADRINE_HYDROCHLORIDE,KETAMINE_HYDROCHLORIDE	inhibitor,inhibitor,negativemodulator,inhibitor,negativemodulator,inhibitor,inhibitor,negativemodulator	NA	IC	NA	NA	NA	NA	NA	NA	inhibitor
GRIN2C	FELBAMATE,ACAMPROSATE_CALCIUM,ESKETAMINE,ORPHENADRINE_CITRATE,MEMANTINE_HYDROCHLORIDE,ORPHENADRINE_HYDROCHLORIDE,AMANTADINE_HYDROCHLORIDE,KETAMINE_HYDROCHLORIDE	inhibitor,inhibitor,negativemodulator,inhibitor,negativemodulator,inhibitor,inhibitor,negativemodulator	NA	NA	NA	NA	NA	NA	NA	NA	inhibitor
GRIN2D	FELBAMATE,ACAMPROSATE_CALCIUM,ORPHENADRINE_CITRATE,ESKETAMINE,MEMANTINE_HYDROCHLORIDE,AMANTADINE_HYDROCHLORIDE,KETAMINE_HYDROCHLORIDE,ORPHENADRINE_HYDROCHLORIDE	inhibitor,inhibitor,inhibitor,negativemodulator,negativemodulator,inhibitor,negativemodulator,inhibitor	NA	NA	NA	NA	NA	NA	ncg_driver	NA	inhibitor
GRIN3A	FELBAMATE,ACAMPROSATE_CALCIUM,ESKETAMINE,ORPHENADRINE_CITRATE,MEMANTINE_HYDROCHLORIDE,ORPHENADRINE_HYDROCHLORIDE,AMANTADINE_HYDROCHLORIDE,KETAMINE_HYDROCHLORIDE	inhibitor,inhibitor,negativemodulator,inhibitor,negativemodulator,inhibitor,inhibitor,negativemodulator	NA	NA	NA	NA	NA	NA	NA	NA	inhibitor
GRIN3B	ACAMPROSATE_CALCIUM,FELBAMATE,ORPHENADRINE_CITRATE,ESKETAMINE,MEMANTINE_HYDROCHLORIDE,KETAMINE_HYDROCHLORIDE,AMANTADINE_HYDROCHLORIDE,ORPHENADRINE_HYDROCHLORIDE	inhibitor,inhibitor,inhibitor,negativemodulator,negativemodulator,negativemodulator,inhibitor,inhibitor	NA	NA	NA	NA	NA	NA	NA	NA	inhibitor
GSK3A	LITHIUM_CITRATE,LITHIUM_CARBONATE	inhibitor,inhibitor	NA	NA	NA	NA	NA	NA	ncg_driver	NA	inhibitor
GSK3B	LITHIUM_CITRATE,LITHIUM_CARBONATE	inhibitor,inhibitor	og	NA	NA	NA	NA	NA	NA	3	inhibitor
GSR	CARMUSTINE,OXIGLUTATIONE	inhibitor,other/unknown	NA	Enzyme	NA	NA	NA	NA	NA	NA	inhibitor
GUCY1A1	SODIUM_NITROPRUSSIDE,NITRIC_OXIDE,ISOSORBIDE_DINITRATE,RIOCIGUAT,VERICIGUAT,PENTAERYTHRITOL_TETRANITRATE,ISOSORBIDE_MONONITRATE,NITROGLYCERIN	activator,activator,activator,positivemodulator,activator,activator,activator,activator	NA	NA	NA	NA	NA	NA	NA	NA	activator
GUCY1A2	NITRIC_OXIDE,ISOSORBIDE_DINITRATE,SODIUM_NITROPRUSSIDE,RIOCIGUAT,ISOSORBIDE_MONONITRATE,PENTAERYTHRITOL_TETRANITRATE,VERICIGUAT,NITROGLYCERIN	activator,activator,activator,positivemodulator,activator,activator,activator,activator	NA	NA	NA	NA	NA	NA	ncg_driver	NA	activator
GUCY1B1	ISOSORBIDE_DINITRATE,SODIUM_NITROPRUSSIDE,NITRIC_OXIDE,RIOCIGUAT,ISOSORBIDE_MONONITRATE,PENTAERYTHRITOL_TETRANITRATE,VERICIGUAT,NITROGLYCERIN	activator,activator,activator,positivemodulator,activator,activator,activator,activator	NA	NA	NA	NA	NA	NA	NA	NA	activator
GUCY1B2	ISOSORBIDE_DINITRATE,NITRIC_OXIDE,SODIUM_NITROPRUSSIDE,RIOCIGUAT,PENTAERYTHRITOL_TETRANITRATE,ISOSORBIDE_MONONITRATE,VERICIGUAT,NITROGLYCERIN	activator,activator,activator,positivemodulator,activator,activator,activator,activator	NA	NA	NA	NA	NA	NA	NA	NA	activator
GUCY2C	LINACLOTIDE,PLECANATIDE	agonist,agonist	NA	NA	Modulator	Trulance	NA	NA	NA	NA	agonist
GYPC	DOCOSANOL	inhibitor	NA	NA	NA	NA	NA	NA	ncg_driver	NA	inhibitor
HBA1	VOXELOTOR	positivemodulator	NA	NA	NA	NA	NA	NA	NA	NA	positivemodulator
HBA2	VOXELOTOR	positivemodulator	NA	NA	NA	NA	NA	NA	NA	NA	positivemodulator
HBB	VOXELOTOR,BETIBEGLOGENE_AUTOTEMCEL	positivemodulator,positivemodulator	NA	NA	NA	NA	NA	NA	NA	NA	positivemodulator
HCK	DASATINIB_ANHYDROUS,BOSUTINIB	inhibitor,inhibitor	NA	NA	NA	NA	NA	NA	NA	NA	inhibitor
HCN4	DRONEDARONE_HYDROCHLORIDE,IVABRADINE_HYDROCHLORIDE,IVABRADINE	blocker,blocker,blocker	NA	NA	NA	NA	NA	NA	NA	NA	blocker
HCRTR1	LEMBOREXANT,DARIDOREXANT,DARIDOREXANT_HYDROCHLORIDE,SUVOREXANT	inhibitor,inhibitor,inhibitor,inhibitor	NA	GPCR	NA	NA	NA	NA	NA	NA	inhibitor
HCRTR2	DARIDOREXANT,LEMBOREXANT,DARIDOREXANT_HYDROCHLORIDE,SUVOREXANT	inhibitor,inhibitor,inhibitor,inhibitor	NA	NA	NA	NA	NA	NA	NA	NA	inhibitor
HDAC1	PANOBINOSTAT,VALPROIC_ACID,VORINOSTAT,BELINOSTAT,ROMIDEPSIN,PANOBINOSTAT_LACTATE,4-PHENYLBUTYRIC_ACID	inhibitor,inhibitor,inhibitor,inhibitor,inhibitor,inhibitor,inhibitor	og	HME	NA	NA	NA	NA	ncg_driver	NA	inhibitor
HDAC10	VORINOSTAT,PANOBINOSTAT,BELINOSTAT,ROMIDEPSIN,PANOBINOSTAT_LACTATE	inhibitor,inhibitor,inhibitor,inhibitor,inhibitor	NA	NA	NA	NA	NA	NA	NA	NA	inhibitor
HDAC11	VORINOSTAT,PANOBINOSTAT,ROMIDEPSIN,BELINOSTAT,PANOBINOSTAT_LACTATE	inhibitor,inhibitor,inhibitor,inhibitor,inhibitor	NA	NA	NA	NA	NA	NA	NA	NA	inhibitor
HDAC2	PANOBINOSTAT,VALPROIC_ACID,VORINOSTAT,BELINOSTAT,ROMIDEPSIN,PANOBINOSTAT_LACTATE,4-PHENYLBUTYRIC_ACID	inhibitor,inhibitor,inhibitor,inhibitor,inhibitor,inhibitor,inhibitor	og	HME	NA	NA	NA	NA	ncg_driver	3	inhibitor
HDAC3	VALPROIC_ACID,PANOBINOSTAT,VORINOSTAT,BELINOSTAT,ROMIDEPSIN,PANOBINOSTAT_LACTATE,4-PHENYLBUTYRIC_ACID	inhibitor,inhibitor,inhibitor,inhibitor,inhibitor,inhibitor,inhibitor	NA	HME	NA	NA	NA	NA	NA	NA	inhibitor
HDAC4	PANOBINOSTAT,VORINOSTAT,VALPROIC_ACID,BELINOSTAT,ROMIDEPSIN,PANOBINOSTAT_LACTATE,4-PHENYLBUTYRIC_ACID	inhibitor,inhibitor,inhibitor,inhibitor,inhibitor,inhibitor,inhibitor	og|tsg	NA	NA	NA	NA	NA	NA	NA	inhibitor
HDAC5	VALPROIC_ACID,PANOBINOSTAT,VORINOSTAT,BELINOSTAT,ROMIDEPSIN,PANOBINOSTAT_LACTATE,4-PHENYLBUTYRIC_ACID	inhibitor,inhibitor,inhibitor,inhibitor,inhibitor,inhibitor,inhibitor	NA	NA	NA	NA	NA	NA	NA	NA	inhibitor
HDAC6	PANOBINOSTAT,VORINOSTAT,BELINOSTAT,ROMIDEPSIN,PANOBINOSTAT_LACTATE	inhibitor,inhibitor,inhibitor,inhibitor,inhibitor	NA	NA	NA	NA	NA	NA	NA	NA	inhibitor
HDAC7	PANOBINOSTAT,VALPROIC_ACID,VORINOSTAT,BELINOSTAT,ROMIDEPSIN,PANOBINOSTAT_LACTATE,4-PHENYLBUTYRIC_ACID	inhibitor,inhibitor,inhibitor,inhibitor,inhibitor,inhibitor,inhibitor	og	HME	NA	NA	NA	NA	ncg_driver	NA	inhibitor
HDAC8	VORINOSTAT,VALPROIC_ACID,PANOBINOSTAT,BELINOSTAT,ROMIDEPSIN,PANOBINOSTAT_LACTATE,4-PHENYLBUTYRIC_ACID	inhibitor,inhibitor,inhibitor,inhibitor,inhibitor,inhibitor,inhibitor	NA	NA	NA	NA	NA	NA	NA	NA	inhibitor
HDAC9	PANOBINOSTAT,VORINOSTAT,VALPROIC_ACID,BELINOSTAT,ROMIDEPSIN,PANOBINOSTAT_LACTATE,4-PHENYLBUTYRIC_ACID	inhibitor,inhibitor,inhibitor,inhibitor,inhibitor,inhibitor,inhibitor	NA	NA	NA	NA	NA	NA	ncg_driver	NA	inhibitor
HIF1A	NITROGLYCERIN	inhibitor	og	NA	NA	NA	NA	NA	NA	NA	inhibitor
HMGB1	BIFONAZOLE	inhibitor	NA	TF	NA	NA	NA	NA	ncg_driver	NA	inhibitor
HMGCR	ROSUVASTATIN,PITAVASTATIN_MAGNESIUM,LOVASTATIN,PITAVASTATIN_CALCIUM,SIMVASTATIN,CERIVASTATIN_SODIUM,ATORVASTATIN_CALCIUM_TRIHYDRATE,PRAVASTATIN_SODIUM,PITAVASTATIN_SODIUM,FLUVASTATIN	inhibitor,inhibitor,inhibitor,inhibitor,inhibitor,inhibitor,inhibitor,inhibitor,inhibitor,inhibitor	NA	Enzyme	NA	NA	NA	NA	NA	NA	inhibitor
HNF4A	ALVERINE	activator	NA	NHR	NA	NA	NA	NA	ncg_driver	NA	activator
HPD	NITISINONE	inhibitor	NA	NA	NA	NA	NA	NA	ncg_driver	NA	inhibitor
HRH1	DIPHENHYDRAMINE_CITRATE,CINNARIZINE,LEVOCETIRIZINE,AZELASTINE_HYDROCHLORIDE,BEPOTASTINE_BESILATE,EPINASTINE_HYDROCHLORIDE,DOXYLAMINE_SUCCINATE,PHENIRAMINE_MALEATE,BILASTINE,OXATOMIDE,CHLORPHENIRAMINE_MALEATE,DEXCHLORPHENIRAMINE_MALEATE,DIPHENHYDRAMINE_HYDROCHLORIDE,BUCLIZINE_HYDROCHLORIDE,TOLAZOLINE_HYDROCHLORIDE,CLEMASTINE_FUMARATE,ANTAZOLINE_PHOSPHATE,METHAPYRILENE_HYDROCHLORIDE,BETAHISTINE,PRO…	inhibitor,inhibitor,inhibitor,inhibitor,inhibitor,inhibitor,inhibitor,inhibitor,inverseagonist,inhibitor,inhibitor,inhibitor,inhibitor,inhibitor,agonist,inhibitor,inhibitor,inhibitor,agonist,inhibitor,inhibitor,inhibitor,inhibitor,inhibitor,inhibitor,inhibitor,agonist,inhibitor,inhibitor,inhibitor,inhibitor,inhibitor,inhibitor,inhibitor,inhibitor,inhibitor,inhibitor,inhibitor,inhibitor,inhibitor,…	NA	GPCR	NA	NA	NA	NA	NA	NA	inhibitor
HRH2	TOLAZOLINE_HYDROCHLORIDE,CIMETIDINE,RANITIDINE_BISMUTH_CITRATE,RANITIDINE_HYDROCHLORIDE,NIZATIDINE,EBROTIDINE,CIMETIDINE_HYDROCHLORIDE,BETAZOLE_HYDROCHLORIDE,METHANTHELINE_BROMIDE,FAMOTIDINE	agonist,inhibitor,inhibitor,inhibitor,inhibitor,inhibitor,inhibitor,agonist,inhibitor,inhibitor	NA	NA	NA	NA	NA	NA	NA	NA	agonist|inhibitor
HRH3	PITOLISANT,BETAHISTINE,PITOLISANT_HYDROCHLORIDE	inverseagonist,inhibitor,inverseagonist	NA	NA	NA	NA	NA	NA	NA	NA	inhibitor
HSD11B1	CARBENOXOLONE	inhibitor	NA	NA	NA	NA	NA	NA	NA	NA	inhibitor
HSD11B2	CARBENOXOLONE	inhibitor	NA	NA	NA	NA	NA	NA	NA	NA	inhibitor
HSD3B2	TRILOSTANE	inhibitor	NA	NA	NA	NA	NA	NA	NA	NA	inhibitor
HTR1A	AMISULPRIDE,ALVERINE,BUSPIRONE_HYDROCHLORIDE,VILAZODONE_HYDROCHLORIDE,ERGOLOID_MESYLATES,_USP,BREXPIPRAZOLE,ZIMELDINE_HYDROCHLORIDE,VORTIOXETINE_HYDROBROMIDE,ARIPIPRAZOLE_LAUROXIL,METHYSERGIDE_MALEATE,DEXFENFLURAMINE_HYDROCHLORIDE	inhibitor,inhibitor,agonist,agonist,agonist,agonist,inhibitor,agonist,agonist,agonist,agonist	NA	NA	Agonist	Exxua	NA	NA	NA	NA	agonist|inhibitor
HTR1B	AMISULPRIDE,ERGOLOID_MESYLATES,_USP,ZIMELDINE_HYDROCHLORIDE,SUMATRIPTAN,ZOLMITRIPTAN,FROVATRIPTAN_SUCCINATE,RIZATRIPTAN_BENZOATE,DEXFENFLURAMINE_HYDROCHLORIDE,ELETRIPTAN,ALMOTRIPTAN_MALATE,NARATRIPTAN_HYDROCHLORIDE	inhibitor,agonist,inhibitor,agonist,agonist,agonist,agonist,agonist,agonist,agonist,agonist	NA	NA	NA	NA	NA	NA	NA	NA	agonist|inhibitor
HTR1D	AMISULPRIDE,ERGOTAMINE_TARTRATE,SUMATRIPTAN,ZIMELDINE_HYDROCHLORIDE,DIHYDROERGOTAMINE_MESYLATE,ZOLMITRIPTAN,FROVATRIPTAN_SUCCINATE,DEXFENFLURAMINE_HYDROCHLORIDE,RIZATRIPTAN_BENZOATE,FENFLURAMINE_HYDROCHLORIDE,ALMOTRIPTAN_MALATE,NARATRIPTAN_HYDROCHLORIDE,ELETRIPTAN	inhibitor,agonist,agonist,inhibitor,agonist,agonist,agonist,agonist,agonist,agonist,agonist,agonist,agonist	NA	NA	NA	NA	NA	NA	NA	NA	agonist|inhibitor
HTR1E	AMISULPRIDE,ZIMELDINE_HYDROCHLORIDE,DEXFENFLURAMINE_HYDROCHLORIDE	inhibitor,inhibitor,agonist	NA	NA	NA	NA	NA	NA	ncg_driver	NA	agonist|inhibitor
HTR1F	AMISULPRIDE,LASMIDITAN_SUCCINATE,ZIMELDINE_HYDROCHLORIDE,DEXFENFLURAMINE_HYDROCHLORIDE,ALMOTRIPTAN_MALATE,ELETRIPTAN,LASMIDITAN	inhibitor,agonist,inhibitor,agonist,agonist,agonist,agonist	NA	NA	NA	NA	NA	NA	NA	NA	agonist|inhibitor
HTR2A	LURASIDONE_HYDROCHLORIDE,THIOTHIXENE,LOXAPINE,QUETIAPINE_FUMARATE,CARPHENAZINE_MALEATE,RISPERIDONE,TRAZODONE,DROPERIDOL,OLANZAPINE_PAMOATE,CHLORPROMAZINE_HYDROCHLORIDE,AMISULPRIDE,LOXAPINE_HYDROCHLORIDE,CLOZAPINE,PALIPERIDONE,THIORIDAZINE,NEFAZODONE_HYDROCHLORIDE,BREXPIPRAZOLE,ZIMELDINE_HYDROCHLORIDE,CLOTHIAPINE,LUMATEPERONE,MESORIDAZINE_BESYLATE,LOXAPINE_SUCCINATE,ASENAPINE_MALEATE,TRIFLUOPERAZI…	inhibitor,inhibitor,inhibitor,inhibitor,inhibitor,inhibitor,inhibitor,inhibitor,inhibitor,inhibitor,inhibitor,inhibitor,inhibitor,inhibitor,inhibitor,inhibitor,inhibitor,inhibitor,inhibitor,inhibitor,inhibitor,inhibitor,inhibitor,inhibitor,inhibitor,inverseagonist,inhibitor,inhibitor,inhibitor,inhibitor,inhibitor,inhibitor,inhibitor,agonist,inhibitor,inhibitor,inhibitor,inhibitor,inhibitor,inhibi…	NA	NA	NA	NA	NA	NA	NA	NA	inhibitor
HTR2B	METHYLERGONOVINE_MALEATE,AMISULPRIDE,CLOTHIAPINE,ZIMELDINE_HYDROCHLORIDE,MINAPRINE,DEXFENFLURAMINE_HYDROCHLORIDE,METHYSERGIDE_MALEATE,MINAPRINE_HYDROCHLORIDE	agonist,inhibitor,inhibitor,inhibitor,inhibitor,agonist,inhibitor,inhibitor	NA	NA	NA	NA	NA	NA	NA	NA	inhibitor
HTR2C	LOXAPINE,OLANZAPINE_PAMOATE,LORCASERIN_HYDROCHLORIDE,TRAZODONE,CARPHENAZINE_MALEATE,THIORIDAZINE,QUETIAPINE_FUMARATE,LOXAPINE_HYDROCHLORIDE,RISPERIDONE,AMISULPRIDE,NEFAZODONE_HYDROCHLORIDE,ZIMELDINE_HYDROCHLORIDE,TRIFLUOPERAZINE_HYDROCHLORIDE,CLOTHIAPINE,LOXAPINE_SUCCINATE,METHYSERGIDE_MALEATE,TRIMIPRAMINE_MALEATE,DEXFENFLURAMINE_HYDROCHLORIDE,FENFLURAMINE_HYDROCHLORIDE,CYCLOBENZAPRINE,SERTINDOLE…	inhibitor,inhibitor,agonist,inhibitor,inhibitor,inhibitor,inhibitor,inhibitor,inhibitor,inhibitor,inhibitor,inhibitor,inhibitor,inhibitor,inhibitor,inhibitor,inhibitor,agonist,agonist,inhibitor,inhibitor,inhibitor,inhibitor,inhibitor,inhibitor,inhibitor,inhibitor,inhibitor,inhibitor	NA	GPCR	NA	NA	NA	NA	NA	NA	inhibitor
HTR3A	GRANISETRON,GRANISETRON_HYDROCHLORIDE,ONDANSETRON_HYDROCHLORIDE,AMISULPRIDE,VORTIOXETINE_HYDROBROMIDE,TROPISETRON,ZIMELDINE_HYDROCHLORIDE,CLOTHIAPINE,DOLASETRON_MESYLATE,DEXFENFLURAMINE_HYDROCHLORIDE,PALONOSETRON_HYDROCHLORIDE,ALOSETRON_HYDROCHLORIDE,METOCLOPRAMIDE_HYDROCHLORIDE	inhibitor,inhibitor,inhibitor,inhibitor,inhibitor,inhibitor,inhibitor,inhibitor,inhibitor,agonist,inhibitor,inhibitor,inhibitor	NA	NA	Antagonist	Akynzeo IV	NA	NA	NA	NA	inhibitor
HTR3B	AMISULPRIDE,CLOTHIAPINE,TROPISETRON,ZIMELDINE_HYDROCHLORIDE,DEXFENFLURAMINE_HYDROCHLORIDE	inhibitor,inhibitor,inhibitor,inhibitor,agonist	NA	NA	NA	NA	NA	NA	NA	NA	inhibitor
HTR3C	AMISULPRIDE,TROPISETRON,CLOTHIAPINE,ZIMELDINE_HYDROCHLORIDE,DEXFENFLURAMINE_HYDROCHLORIDE	inhibitor,inhibitor,inhibitor,inhibitor,agonist	NA	NA	NA	NA	NA	NA	ncg_driver	NA	inhibitor
HTR3D	AMISULPRIDE,ZIMELDINE_HYDROCHLORIDE,CLOTHIAPINE,TROPISETRON,DEXFENFLURAMINE_HYDROCHLORIDE	inhibitor,inhibitor,inhibitor,inhibitor,agonist	NA	NA	NA	NA	NA	NA	NA	NA	inhibitor
HTR3E	AMISULPRIDE,TROPISETRON,ZIMELDINE_HYDROCHLORIDE,CLOTHIAPINE,DEXFENFLURAMINE_HYDROCHLORIDE	inhibitor,inhibitor,inhibitor,inhibitor,agonist	NA	NA	NA	NA	NA	NA	NA	NA	inhibitor
HTR4	AMISULPRIDE,TEGASEROD_MALEATE,ZIMELDINE_HYDROCHLORIDE,SULPIRIDE,DEXFENFLURAMINE_HYDROCHLORIDE,PRUCALOPRIDE,CLEBOPRIDE,CISAPRIDE,PRUCALOPRIDE_SUCCINATE,METOCLOPRAMIDE_HYDROCHLORIDE	inhibitor,agonist,inhibitor,agonist,agonist,agonist,agonist,agonist,agonist,agonist	NA	NA	Agonist	Motegrity	NA	NA	NA	NA	agonist|inhibitor
HTR5A	AMISULPRIDE,ZIMELDINE_HYDROCHLORIDE,DEXFENFLURAMINE_HYDROCHLORIDE	inhibitor,inhibitor,agonist	NA	NA	NA	NA	NA	NA	NA	NA	inhibitor
HTR6	AMISULPRIDE,ZIMELDINE_HYDROCHLORIDE,DEXFENFLURAMINE_HYDROCHLORIDE	inhibitor,inhibitor,agonist	NA	NA	NA	NA	NA	NA	NA	NA	inhibitor
HTR7	AMISULPRIDE,ZIMELDINE_HYDROCHLORIDE,DEXFENFLURAMINE_HYDROCHLORIDE	inhibitor,inhibitor,agonist	NA	NA	NA	NA	NA	NA	ncg_driver	NA	inhibitor
IDH1	IVOSIDENIB,OLUTASIDENIB	inhibitor,inhibitor	og	NA	Inhibitor	Tibsovo	IDH inhibitorss	Inhibition	ncg_driver	3,2,1	inhibitor
IDH2	ENASIDENIB_MESYLATE	inhibitor	og	NA	NA	NA	IDH inhibitorss	Inhibition	ncg_driver	3,1	inhibitor
IFNAR1	INTERFERON_ALFA-N3,INTERFERON_ALFA-2B,ROPEGINTERFERON_ALFA-2B,INTERFERON_BETA-1B,INTERFERON_ALFA-2A,ANIFROLUMAB,PEGINTERFERON_ALFA-2B,INTERFERON_ALFACON-1,PEGINTERFERON_ALFA-2A,INTERFERON_BETA-1A,PEGINTERFERON_BETA-1A	agonist,agonist,positivemodulator,agonist,agonist,inhibitor,agonist,agonist,agonist,agonist,agonist	NA	NA	NA	NA	NA	NA	NA	NA	agonist
IFNAR2	INTERFERON_ALFA-2B,INTERFERON_ALFA-N3,ROPEGINTERFERON_ALFA-2B,INTERFERON_ALFA-2A,INTERFERON_BETA-1B,PEGINTERFERON_ALFA-2B,INTERFERON_BETA-1A,PEGINTERFERON_ALFA-2A,INTERFERON_ALFACON-1,PEGINTERFERON_BETA-1A	agonist,agonist,positivemodulator,agonist,agonist,agonist,agonist,agonist,agonist,agonist	NA	NA	Antagonist	Saphnelo	NA	NA	NA	NA	agonist
IFNG	EMAPALUMAB-LZSG	inhibitor	NA	Other	Modulator	Gamifant	NA	NA	NA	NA	inhibitor
IFNGR1	INTERFERON_GAMMA-1B	agonist	tsg	NA	NA	NA	NA	NA	NA	NA	agonist
IFNGR2	INTERFERON_GAMMA-1B	agonist	NA	NA	Antagonist	Saphnelo	NA	NA	NA	NA	agonist
IGF1R	MECASERMIN,MECASERMIN_RINFABATE,PODOFILOX,TEPROTUMUMAB-TRBW	agonist,agonist,inhibitor,inhibitor	og	Kinase	NA	NA	IFG1-R Inhibitor	Inhibition	ncg_driver	NA	agonist|inhibitor
IGHE	OMALIZUMAB	inhibitor	NA	NA	NA	NA	NA	NA	NA	NA	inhibitor
IL11RA	INTERLEUKIN-11	agonist	NA	NA	NA	NA	NA	NA	NA	NA	agonist
IL12A	USTEKINUMAB	inhibitor	NA	Other	Inhibitor	Omvoh	NA	NA	NA	NA	inhibitor
IL12B	USTEKINUMAB,TILDRAKIZUMAB,RISANKIZUMAB,GUSELKUMAB	inhibitor,inhibitor,inhibitor,inhibitor	NA	NA	NA	NA	NA	NA	NA	NA	inhibitor
IL13	TRALOKINUMAB	inhibitor	NA	NA	Inhibitor	Adbry	NA	NA	NA	NA	inhibitor
IL17A	SECUKINUMAB,BIMEKIZUMAB,IXEKIZUMAB	inhibitor,inhibitor,inhibitor	NA	NA	Modulator	Siliq	NA	NA	NA	NA	inhibitor
IL17F	BIMEKIZUMAB	inhibitor	NA	NA	.	Bimzelx	NA	NA	NA	NA	inhibitor
IL17RA	BRODALUMAB	inhibitor	NA	NA	NA	NA	NA	NA	NA	NA	inhibitor
IL1B	RILONACEPT,CANAKINUMAB,CANAKINUMAB	inhibitor,immunotherapy,inhibitor	NA	NA	NA	NA	NA	NA	ncg_driver	NA	inhibitor
IL1R1	ANAKINRA	inhibitor	NA	Other	NA	NA	NA	NA	NA	NA	inhibitor
IL1R2	ANAKINRA	inhibitor	NA	Other	NA	NA	NA	NA	NA	NA	inhibitor
IL1RAP	SPESOLIMAB	inhibitor	NA	NA	NA	NA	NA	NA	NA	NA	inhibitor
IL1RL2	SPESOLIMAB	inhibitor	NA	NA	Antagonist	Spevigo	NA	NA	NA	NA	inhibitor
IL23A	USTEKINUMAB,TILDRAKIZUMAB,RISANKIZUMAB,GUSELKUMAB	inhibitor,inhibitor,inhibitor,inhibitor	NA	NA	Inhibitor	Skyrizi	NA	NA	NA	NA	inhibitor
IL2RA	DACLIZUMAB,BASILIXIMAB,ALDESLEUKIN,DENILEUKIN_DIFTITOX	inhibitor,inhibitor,agonist,binder	NA	NA	NA	NA	NA	NA	NA	NA	agonist|inhibitor
IL2RB	DACLIZUMAB,BASILIXIMAB,DENILEUKIN_DIFTITOX,ALDESLEUKIN	inhibitor,inhibitor,binder,agonist	NA	NA	NA	NA	NA	NA	NA	NA	agonist|inhibitor
IL2RG	DACLIZUMAB,BASILIXIMAB,DENILEUKIN_DIFTITOX,ALDESLEUKIN	inhibitor,inhibitor,binder,agonist	NA	Other	NA	NA	NA	NA	ncg_driver	NA	agonist|inhibitor
IL3RA	TAGRAXOFUSP-ERZS	binder	NA	NA	Modulator	Elzonris	NA	NA	NA	NA	binder
IL4R	DUPILUMAB	inhibitor	NA	Other	.	Dupixent	NA	NA	ncg_driver	NA	inhibitor
IL5	MEPOLIZUMAB,RESLIZUMAB	inhibitor,inhibitor	NA	NA	Modulator	Fasenra	NA	NA	NA	NA	inhibitor
IL5RA	BENRALIZUMAB	inhibitor	NA	NA	Modulator	Fasenra	NA	NA	NA	NA	inhibitor
IL6	SILTUXIMAB	inhibitor	NA	NA	NA	NA	NA	NA	NA	NA	inhibitor
IL6R	SARILUMAB,SATRALIZUMAB,TOCILIZUMAB,TOCILIZUMAB	inhibitor,inhibitor,inhibitor,immunotherapy	NA	NA	NA	NA	NA	NA	NA	3	inhibitor
IL6ST	SATRALIZUMAB	inhibitor	og	Other	NA	NA	NA	NA	ncg_driver	NA	inhibitor
IMPA1	LITHIUM_CARBONATE,LITHIUM_CITRATE	inhibitor,inhibitor	NA	NA	NA	NA	NA	NA	NA	NA	inhibitor
IMPDH1	THIOGUANINE,MYCOPHENOLATE,MYCOPHENOLATE_SODIUM,RIBAVIRIN,MYCOPHENOLATE_MOFETIL,MYCOPHENOLATE_MOFETIL_HYDROCHLORIDE	inhibitor,inhibitor,inhibitor,inhibitor,inhibitor,inhibitor	NA	NA	NA	NA	NA	NA	NA	NA	inhibitor
IMPDH2	THIOGUANINE,MYCOPHENOLATE,MYCOPHENOLATE_SODIUM,MYCOPHENOLATE_MOFETIL,MYCOPHENOLATE_MOFETIL_HYDROCHLORIDE	inhibitor,inhibitor,inhibitor,inhibitor,inhibitor	NA	Enzyme	NA	NA	NA	NA	NA	NA	inhibitor
INHA	ISONIAZID,ETHIONAMIDE	inhibitor,inhibitor	tsg	NA	NA	NA	NA	NA	NA	NA	inhibitor
INSR	INSULIN_ZINC_SUSP_PURIFIED_BEEF,INSULIN,_REGULAR,_PORK,INSULIN_SUSP_ISOPHANE_PURIFIED_PORK,INSULIN_[INJECTION],_BIPHASIC,INSULIN_ZINC_SUSP_PROMPT_PURIFIED_PORK,INSULIN_SUSP_ISOPHANE_BEEF/PORK,INSULIN_ZINC,_EXTENDED,INSULIN_ZINC_SUSP_EXTENDED_BEEF,INSULIN_ZINC_SUSP_PURIFIED_PORK,INSULIN_ZINC,_PROMPT,INSULIN_SUSP_ISOPHANE_RECOMBINANT_HUMAN,INSULIN_LISPRO_PROTAMINE_RECOMBINANT,INSULIN_ASPART_PROTAMI…	agonist,agonist,agonist,agonist,agonist,agonist,agonist,agonist,agonist,agonist,agonist,agonist,agonist,agonist,agonist,agonist,agonist,agonist,agonist,agonist,agonist,agonist,agonist,agonist,agonist,agonist,agonist,agonist,agonist,agonist,agonist,agonist,agonist,agonist,agonist,agonist,agonist	og	Kinase	NA	NA	NA	NA	ncg_driver	NA	agonist
ISG15	IRINOTECAN_HYDROCHLORIDE	inhibitor	NA	Other	NA	NA	NA	NA	NA	NA	inhibitor
ITGA2B	ABCIXIMAB,EPTIFIBATIDE,TIROFIBAN_HYDROCHLORIDE	inhibitor,inhibitor,inhibitor	NA	NA	NA	NA	NA	NA	NA	NA	inhibitor
ITGA4	NATALIZUMAB,VEDOLIZUMAB	inhibitor,inhibitor	NA	NA	NA	NA	NA	NA	ncg_driver	NA	inhibitor
ITGAL	EFALIZUMAB,LIFITEGRAST	inhibitor,inhibitor	NA	NA	NA	NA	NA	NA	NA	NA	inhibitor
ITGAV	ABCIXIMAB	inhibitor	NA	Other	NA	NA	NA	NA	NA	NA	inhibitor
ITGB1	NATALIZUMAB	inhibitor	NA	Other	NA	NA	NA	NA	NA	NA	inhibitor
ITGB2	EFALIZUMAB,LIFITEGRAST	inhibitor,inhibitor	NA	NA	NA	NA	NA	NA	NA	NA	inhibitor
ITGB3	ABCIXIMAB,EPTIFIBATIDE,TIROFIBAN_HYDROCHLORIDE	inhibitor,inhibitor,inhibitor	NA	Other	NA	NA	NA	NA	NA	NA	inhibitor
ITGB7	NATALIZUMAB,VEDOLIZUMAB	inhibitor,inhibitor	NA	NA	NA	NA	NA	NA	ncg_driver	NA	inhibitor
ITK	PAZOPANIB_HYDROCHLORIDE	inhibitor	NA	NA	NA	NA	NA	NA	ncg_driver	NA	inhibitor
JAK1	BARICITINIB,RUXOLITINIB,RUXOLITINIB_PHOSPHATE,UPADACITINIB,TOFACITINIB,FILGOTINIB,ABROCITINIB	inhibitor,inhibitor,inhibitor,inhibitor,inhibitor,inhibitor,inhibitor	og|tsg	Kinase	Inhibitor	Cibinqo	NA	NA	ncg_driver	3	inhibitor
JAK2	BARICITINIB,RUXOLITINIB,PACRITINIB,PACRITINIB_CITRATE,RUXOLITINIB_PHOSPHATE,UPADACITINIB,TOFACITINIB,FEDRATINIB,FEDRATINIB_HYDROCHLORIDE	inhibitor,inhibitor,inhibitor,inhibitor,inhibitor,inhibitor,inhibitor,inhibitor,inhibitor	og	Kinase	Inhibitor	Cibinqo	ruxolitinib, JAK inhibitors	Inhibition	ncg_driver	2,3	inhibitor
JAK3	UPADACITINIB,TOFACITINIB	inhibitor,inhibitor	og	Kinase	Inhibitor	Litfulo	tofacitinib, JAK inhibitors	Inhibition	ncg_driver	NA	inhibitor
KCNA1	GUANIDINE_HYDROCHLORIDE,AMIFAMPRIDINE,DALFAMPRIDINE,AMIFAMPRIDINE_PHOSPHATE	blocker,blocker,blocker,blocker	NA	NA	NA	NA	NA	NA	NA	NA	blocker
KCNA10	AMIFAMPRIDINE,GUANIDINE_HYDROCHLORIDE,AMIFAMPRIDINE_PHOSPHATE,DALFAMPRIDINE	blocker,blocker,blocker,blocker	NA	IC	NA	NA	NA	NA	NA	NA	blocker
KCNA2	GUANIDINE_HYDROCHLORIDE,AMIFAMPRIDINE,AMIFAMPRIDINE_PHOSPHATE,DALFAMPRIDINE	blocker,blocker,blocker,blocker	NA	NA	NA	NA	NA	NA	NA	NA	blocker
KCNA3	AMIFAMPRIDINE,GUANIDINE_HYDROCHLORIDE,DALFAMPRIDINE,AMIFAMPRIDINE_PHOSPHATE	blocker,blocker,blocker,blocker	NA	NA	NA	NA	NA	NA	NA	NA	blocker
KCNA4	AMIFAMPRIDINE,GUANIDINE_HYDROCHLORIDE,DALFAMPRIDINE,AMIFAMPRIDINE_PHOSPHATE	blocker,blocker,blocker,blocker	NA	NA	NA	NA	NA	NA	ncg_driver	NA	blocker
KCNA5	GUANIDINE_HYDROCHLORIDE,AMIFAMPRIDINE,AMIFAMPRIDINE_PHOSPHATE,DALFAMPRIDINE	blocker,blocker,blocker,blocker	NA	NA	NA	NA	NA	NA	NA	NA	blocker
KCNA6	GUANIDINE_HYDROCHLORIDE,AMIFAMPRIDINE,DALFAMPRIDINE,AMIFAMPRIDINE_PHOSPHATE	blocker,blocker,blocker,blocker	NA	NA	NA	NA	NA	NA	ncg_driver	NA	blocker
KCNA7	AMIFAMPRIDINE,GUANIDINE_HYDROCHLORIDE,AMIFAMPRIDINE_PHOSPHATE,DALFAMPRIDINE	blocker,blocker,blocker,blocker	NA	NA	NA	NA	NA	NA	NA	NA	blocker
KCNB1	AMIFAMPRIDINE,GUANIDINE_HYDROCHLORIDE,AMIFAMPRIDINE_PHOSPHATE,DALFAMPRIDINE	blocker,blocker,blocker,blocker	NA	NA	NA	NA	NA	NA	NA	NA	blocker
KCNB2	GUANIDINE_HYDROCHLORIDE,AMIFAMPRIDINE,AMIFAMPRIDINE_PHOSPHATE,DALFAMPRIDINE	blocker,blocker,blocker,blocker	NA	IC	NA	NA	NA	NA	ncg_driver	NA	blocker
KCNC1	GUANIDINE_HYDROCHLORIDE,AMIFAMPRIDINE,AMIFAMPRIDINE_PHOSPHATE,DALFAMPRIDINE	blocker,blocker,blocker,blocker	NA	NA	NA	NA	NA	NA	NA	NA	blocker
KCNC2	AMIFAMPRIDINE,GUANIDINE_HYDROCHLORIDE,AMIFAMPRIDINE_PHOSPHATE,DALFAMPRIDINE	blocker,blocker,blocker,blocker	NA	NA	NA	NA	NA	NA	NA	NA	blocker
KCNC3	AMIFAMPRIDINE,GUANIDINE_HYDROCHLORIDE,AMIFAMPRIDINE_PHOSPHATE,DALFAMPRIDINE	blocker,blocker,blocker,blocker	NA	NA	NA	NA	NA	NA	NA	NA	blocker
KCNC4	GUANIDINE_HYDROCHLORIDE,AMIFAMPRIDINE,DALFAMPRIDINE,AMIFAMPRIDINE_PHOSPHATE	blocker,blocker,blocker,blocker	NA	NA	NA	NA	NA	NA	NA	NA	blocker
KCND1	GUANIDINE_HYDROCHLORIDE,AMIFAMPRIDINE,AMIFAMPRIDINE_PHOSPHATE,DALFAMPRIDINE	blocker,blocker,blocker,blocker	NA	NA	NA	NA	NA	NA	NA	NA	blocker
KCND2	AMIFAMPRIDINE,GUANIDINE_HYDROCHLORIDE,DALFAMPRIDINE,AMIFAMPRIDINE_PHOSPHATE	blocker,blocker,blocker,blocker	NA	NA	NA	NA	NA	NA	NA	NA	blocker
KCND3	AMIFAMPRIDINE,GUANIDINE_HYDROCHLORIDE,DALFAMPRIDINE,AMIFAMPRIDINE_PHOSPHATE	blocker,blocker,blocker,blocker	NA	NA	NA	NA	NA	NA	NA	NA	blocker
KCNF1	AMIFAMPRIDINE,GUANIDINE_HYDROCHLORIDE,DALFAMPRIDINE,AMIFAMPRIDINE_PHOSPHATE	blocker,blocker,blocker,blocker	NA	NA	NA	NA	NA	NA	NA	NA	blocker
KCNG1	GUANIDINE_HYDROCHLORIDE,AMIFAMPRIDINE,AMIFAMPRIDINE_PHOSPHATE,DALFAMPRIDINE	blocker,blocker,blocker,blocker	NA	NA	NA	NA	NA	NA	NA	NA	blocker
KCNG2	GUANIDINE_HYDROCHLORIDE,AMIFAMPRIDINE,AMIFAMPRIDINE_PHOSPHATE,DALFAMPRIDINE	blocker,blocker,blocker,blocker	NA	NA	NA	NA	NA	NA	NA	NA	blocker
KCNG3	AMIFAMPRIDINE,GUANIDINE_HYDROCHLORIDE,DALFAMPRIDINE,AMIFAMPRIDINE_PHOSPHATE	blocker,blocker,blocker,blocker	NA	NA	NA	NA	NA	NA	NA	NA	blocker
KCNG4	AMIFAMPRIDINE,GUANIDINE_HYDROCHLORIDE,AMIFAMPRIDINE_PHOSPHATE,DALFAMPRIDINE	blocker,blocker,blocker,blocker	NA	NA	NA	NA	NA	NA	NA	NA	blocker
KCNH1	GUANIDINE_HYDROCHLORIDE,AMIFAMPRIDINE,AMIFAMPRIDINE_PHOSPHATE,DALFAMPRIDINE	blocker,blocker,blocker,blocker	NA	NA	NA	NA	NA	NA	NA	NA	blocker
KCNH2	SOTALOL_HYDROCHLORIDE,AMIFAMPRIDINE,DOFETILIDE,GUANIDINE_HYDROCHLORIDE,AMIODARONE_HYDROCHLORIDE,IBUTILIDE,DALFAMPRIDINE,AMIFAMPRIDINE_PHOSPHATE	blocker,blocker,blocker,blocker,blocker,blocker,blocker,blocker	NA	NA	NA	NA	NA	NA	ncg_driver	NA	blocker
KCNH3	AMIFAMPRIDINE,GUANIDINE_HYDROCHLORIDE,DALFAMPRIDINE,AMIFAMPRIDINE_PHOSPHATE	blocker,blocker,blocker,blocker	NA	NA	NA	NA	NA	NA	NA	NA	blocker
KCNH4	GUANIDINE_HYDROCHLORIDE,AMIFAMPRIDINE,DALFAMPRIDINE,AMIFAMPRIDINE_PHOSPHATE	blocker,blocker,blocker,blocker	NA	NA	NA	NA	NA	NA	NA	NA	blocker
KCNH5	GUANIDINE_HYDROCHLORIDE,AMIFAMPRIDINE,AMIFAMPRIDINE_PHOSPHATE,DALFAMPRIDINE	blocker,blocker,blocker,blocker	NA	NA	NA	NA	NA	NA	ncg_driver	NA	blocker
KCNH6	AMIFAMPRIDINE,GUANIDINE_HYDROCHLORIDE,AMIFAMPRIDINE_PHOSPHATE,DALFAMPRIDINE	blocker,blocker,blocker,blocker	NA	NA	NA	NA	NA	NA	NA	NA	blocker
KCNH7	GUANIDINE_HYDROCHLORIDE,AMIFAMPRIDINE,AMIFAMPRIDINE_PHOSPHATE,DALFAMPRIDINE	blocker,blocker,blocker,blocker	NA	NA	NA	NA	NA	NA	NA	NA	blocker
KCNH8	GUANIDINE_HYDROCHLORIDE,AMIFAMPRIDINE,DALFAMPRIDINE,AMIFAMPRIDINE_PHOSPHATE	blocker,blocker,blocker,blocker	NA	NA	NA	NA	NA	NA	NA	NA	blocker
KCNJ11	GLIPIZIDE,NATEGLINIDE,DIAZOXIDE,MITIGLINIDE,TOLBUTAMIDE_SODIUM,_STERILE,TOLBUTAMIDE,REPAGLINIDE,GLIMEPIRIDE,GLICLAZIDE,GLYBURIDE,PINACIDIL,MINOXIDIL,CHLORPROPAMIDE,TOLAZAMIDE,ACETOHEXAMIDE	blocker,blocker,potentiator,blocker,blocker,blocker,blocker,blocker,blocker,blocker,potentiator,potentiator,blocker,blocker,blocker	NA	NA	NA	NA	NA	NA	NA	NA	blocker
KCNJ2	DRONEDARONE_HYDROCHLORIDE	blocker	NA	NA	NA	NA	NA	NA	NA	NA	blocker
KCNJ8	DIAZOXIDE	potentiator	NA	IC	NA	NA	NA	NA	NA	NA	potentiator
KCNK10	DESFLURANE,ENFLURANE,HALOTHANE,ISOFLURANE,SEVOFLURANE	potentiator,potentiator,potentiator,potentiator,potentiator	NA	NA	NA	NA	NA	NA	ncg_driver	NA	potentiator
KCNK18	DESFLURANE,HALOTHANE,ENFLURANE,SEVOFLURANE,ISOFLURANE	potentiator,potentiator,potentiator,potentiator,potentiator	NA	NA	NA	NA	NA	NA	NA	NA	potentiator
KCNK2	DESFLURANE,HALOTHANE,ENFLURANE,ISOFLURANE,SEVOFLURANE	potentiator,potentiator,potentiator,potentiator,potentiator	NA	NA	NA	NA	NA	NA	NA	NA	potentiator
KCNK3	DESFLURANE,ENFLURANE,HALOTHANE,DOXAPRAM_HYDROCHLORIDE,ISOFLURANE,SEVOFLURANE	potentiator,potentiator,potentiator,blocker,potentiator,potentiator	NA	NA	NA	NA	NA	NA	NA	NA	potentiator
KCNK9	DESFLURANE,ENFLURANE,HALOTHANE,DOXAPRAM_HYDROCHLORIDE,SEVOFLURANE,ISOFLURANE	potentiator,potentiator,potentiator,blocker,potentiator,potentiator	NA	NA	NA	NA	NA	NA	NA	NA	potentiator
KCNN4	CHLORZOXAZONE	potentiator	NA	NA	NA	NA	NA	NA	NA	NA	potentiator
KCNQ1	AMIFAMPRIDINE,EZOGABINE,GUANIDINE_HYDROCHLORIDE,AMIFAMPRIDINE_PHOSPHATE,DALFAMPRIDINE	blocker,potentiator,blocker,blocker,blocker	NA	NA	NA	NA	NA	NA	NA	NA	potentiator|blocker
KCNQ2	GUANIDINE_HYDROCHLORIDE,EZOGABINE,AMIFAMPRIDINE,DALFAMPRIDINE,AMIFAMPRIDINE_PHOSPHATE	blocker,potentiator,blocker,blocker,blocker	NA	NA	NA	NA	NA	NA	NA	NA	potentiator|blocker
KCNQ3	AMIFAMPRIDINE,EZOGABINE,GUANIDINE_HYDROCHLORIDE,DALFAMPRIDINE,AMIFAMPRIDINE_PHOSPHATE	blocker,potentiator,blocker,blocker,blocker	NA	NA	NA	NA	NA	NA	ncg_driver	NA	potentiator|blocker
KCNQ4	GUANIDINE_HYDROCHLORIDE,EZOGABINE,AMIFAMPRIDINE,DALFAMPRIDINE,AMIFAMPRIDINE_PHOSPHATE	blocker,potentiator,blocker,blocker,blocker	NA	NA	NA	NA	NA	NA	NA	NA	potentiator|blocker
KCNQ5	EZOGABINE,GUANIDINE_HYDROCHLORIDE,AMIFAMPRIDINE,DALFAMPRIDINE,AMIFAMPRIDINE_PHOSPHATE	potentiator,blocker,blocker,blocker,blocker	NA	NA	NA	NA	NA	NA	ncg_driver	NA	potentiator|blocker
KCNS1	GUANIDINE_HYDROCHLORIDE,AMIFAMPRIDINE,AMIFAMPRIDINE_PHOSPHATE,DALFAMPRIDINE	blocker,blocker,blocker,blocker	NA	NA	NA	NA	NA	NA	NA	NA	blocker
KCNS2	GUANIDINE_HYDROCHLORIDE,AMIFAMPRIDINE,DALFAMPRIDINE,AMIFAMPRIDINE_PHOSPHATE	blocker,blocker,blocker,blocker	NA	NA	NA	NA	NA	NA	NA	NA	blocker
KCNS3	GUANIDINE_HYDROCHLORIDE,AMIFAMPRIDINE,DALFAMPRIDINE,AMIFAMPRIDINE_PHOSPHATE	blocker,blocker,blocker,blocker	NA	NA	NA	NA	NA	NA	NA	NA	blocker
KCNV1	AMIFAMPRIDINE,GUANIDINE_HYDROCHLORIDE,AMIFAMPRIDINE_PHOSPHATE,DALFAMPRIDINE	blocker,blocker,blocker,blocker	NA	NA	NA	NA	NA	NA	NA	NA	blocker
KCNV2	AMIFAMPRIDINE,GUANIDINE_HYDROCHLORIDE,DALFAMPRIDINE,AMIFAMPRIDINE_PHOSPHATE	blocker,blocker,blocker,blocker	NA	NA	NA	NA	NA	NA	NA	NA	blocker
KDR	SORAFENIB,RAMUCIRUMAB,TIVOZANIB,NINTEDANIB_ESYLATE,PONATINIB,REGORAFENIB,SUNITINIB,CABOZANTINIB_S-MALATE,VANDETANIB,PAZOPANIB,PAZOPANIB_HYDROCHLORIDE,AXITINIB,LENVATINIB,MIDOSTAURIN,RAMUCIRUMAB,LENVATINIB_MESYLATE,TIVOZANIB_HYDROCHLORIDE,RABEPRAZOLE	inhibitor,inhibitor,inhibitor,inhibitor,inhibitor,inhibitor,inhibitor,inhibitor,inhibitor,inhibitor,inhibitor,inhibitor,inhibitor,inhibitor,antibody,inhibitor,inhibitor,inhibitor	og	NA	NA	NA	KDR inhibitors	Inhibition	ncg_driver	3	inhibitor
KEAP1	DIMETHYL_FUMARATE,DIROXIMEL_FUMARATE,MONOMETHYL_FUMARATE	inhibitor,inhibitor,inhibitor	tsg	NA	NA	NA	NA	NA	ncg_driver	3	inhibitor
KIF5B	PRALSETINIB,SELPERCATINIB	inhibitor,inhibitor	NA	NA	NA	NA	NA	NA	NA	NA	inhibitor
KIT	PEXIDARTINIB,IMATINIB,SUNITINIB,SORAFENIB,REGORAFENIB,AVAPRITINIB,MASITINIB,DASATINIB_ANHYDROUS,PAZOPANIB_HYDROCHLORIDE,PEXIDARTINIB_HYDROCHLORIDE,AXITINIB,PAZOPANIB,NILOTINIB,CABOZANTINIB_S-MALATE,TIVOZANIB_HYDROCHLORIDE,MIDOSTAURIN,RIPRETINIB	inhibitor,inhibitor,inhibitor,inhibitor,inhibitor,inhibitor,inhibitor,inhibitor,inhibitor,inhibitor,inhibitor,inhibitor,inhibitor,inhibitor,inhibitor,inhibitor,inhibitor	og	Kinase	NA	NA	Imatinib, Sunitinib,Novel KIT Inhibitors	Inhibition	ncg_driver	3,4,2,7	inhibitor
KLK3	CAPROMAB	binder	NA	NA	NA	NA	NA	NA	ncg_driver	NA	binder
KLKB1	ECALLANTIDE,APROTININ,HUMAN_C1-ESTERASE_INHIBITOR,BEROTRALSTAT_HYDROCHLORIDE,LANADELUMAB-FLYO	inhibitor,inhibitor,inhibitor,inhibitor,inhibitor	NA	NA	Modulator	Takhzyro	NA	NA	NA	NA	inhibitor
KRAS	VOXILAPREVIR,REGORAFENIB,SOTORASIB,GLECAPREVIR,SIMEPREVIR_SODIUM,SELUMETINIB,GRAZOPREVIR,BOCEPREVIR,PARITAPREVIR,SIMVASTATIN,ADAGRASIB,TELAPREVIR	inhibitor,inhibitor,inhibitor,inhibitor,inhibitor,inhibitor,inhibitor,inhibitor,inhibitor,inhibitor,inhibitor,inhibitor	og	NA	Inhibitor	Lumakras	Cetuximab,MEK inhibitors	Inhibition	ncg_driver	3,1,4,2,7	inhibitor
LAG3	RELATLIMAB	inhibitor	NA	NA	NA	NA	NA	NA	NA	3	inhibitor
LAMA1	OCRIPLASMIN	cleavage	NA	NA	NA	NA	NA	NA	NA	NA	cleavage
LAMA2	OCRIPLASMIN	cleavage	NA	NA	NA	NA	NA	NA	ncg_driver	NA	cleavage
LAMA3	OCRIPLASMIN	cleavage	NA	NA	NA	NA	NA	NA	ncg_driver	NA	cleavage
LAMA4	OCRIPLASMIN	cleavage	NA	NA	NA	NA	NA	NA	ncg_driver	NA	cleavage
LAMA5	OCRIPLASMIN	cleavage	NA	NA	NA	NA	NA	NA	NA	NA	cleavage
LAMB1	OCRIPLASMIN	cleavage	NA	NA	NA	NA	NA	NA	ncg_driver	NA	cleavage
LAMB2	OCRIPLASMIN	cleavage	NA	Other	NA	NA	NA	NA	NA	NA	cleavage
LAMB3	OCRIPLASMIN	cleavage	NA	NA	NA	NA	NA	NA	NA	NA	cleavage
LAMB4	OCRIPLASMIN	cleavage	NA	Other	NA	NA	NA	NA	NA	NA	cleavage
LAMC1	OCRIPLASMIN	cleavage	NA	NA	NA	NA	NA	NA	ncg_driver	NA	cleavage
LAMC2	OCRIPLASMIN	cleavage	NA	NA	NA	NA	NA	NA	NA	NA	cleavage
LAMC3	OCRIPLASMIN	cleavage	NA	NA	NA	NA	NA	NA	NA	NA	cleavage
LCK	PAZOPANIB_HYDROCHLORIDE,DASATINIB_ANHYDROUS	inhibitor,inhibitor	og	Kinase	NA	NA	NA	NA	NA	NA	inhibitor
LEPR	METRELEPTIN	agonist	NA	NA	NA	NA	NA	NA	ncg_driver	NA	agonist
LHCGR	LUTROPIN_ALFA,CHORIOGONADOTROPIN_ALFA,LH_(MENOTROPINS),GONADOTROPIN,_CHORIONIC,UROFOLLITROPIN	agonist,agonist,agonist,agonist,agonist	NA	NA	NA	NA	NA	NA	NA	NA	agonist
LINC00473	PENTOXIFYLLINE,DIPYRIDAMOLE	inhibitor,inhibitor	NA	NA	NA	NA	NA	NA	NA	NA	inhibitor
LIPF	ORLISTAT	inhibitor	NA	NA	NA	NA	NA	NA	NA	NA	inhibitor
LYN	DASATINIB_ANHYDROUS,BOSUTINIB,MASITINIB	inhibitor,inhibitor,inhibitor	og	Kinase	NA	NA	NA	NA	ncg_driver	NA	inhibitor
MALT1	MEPAZINE_ACETATE	inhibitor	NA	Other	NA	NA	NA	NA	ncg_driver	NA	inhibitor
MAOA	MOCLOBEMIDE,PARGYLINE_HYDROCHLORIDE,PHENELZINE_SULFATE,NIALAMIDE,PHENOXYPROPAZINE,PROXIBARBAL,ISOCARBOXAZID,MINAPRINE,IPRONIAZID,TRANYLCYPROMINE,MEBANAZINE,MINAPRINE_HYDROCHLORIDE	inhibitor,inhibitor,inhibitor,inhibitor,inhibitor,activator,inhibitor,inhibitor,inhibitor,inhibitor,inhibitor,inhibitor	NA	NA	NA	NA	NA	NA	NA	NA	inhibitor
MAOB	PARGYLINE_HYDROCHLORIDE,SELEGILINE,PHENELZINE_SULFATE,SAFINAMIDE,NIALAMIDE,SAFINAMIDE_MESYLATE,PHENOXYPROPAZINE,IPRONIAZID,ISOCARBOXAZID,MEBANAZINE,RASAGILINE,TRANYLCYPROMINE,SELEGILINE_HYDROCHLORIDE	inhibitor,inhibitor,inhibitor,inhibitor,inhibitor,inhibitor,inhibitor,inhibitor,inhibitor,inhibitor,inhibitor,inhibitor,inhibitor	NA	NA	Inhibitor	Xadago	NA	NA	NA	NA	inhibitor
MAP2K1	SELUMETINIB,BINIMETINIB,TRAMETINIB_DIMETHYL_SULFOXIDE,COBIMETINIB,COBIMETINIB_FUMARATE,DABRAFENIB,SELUMETINIB_SULFATE,SORAFENIB	inhibitor,inhibitor,inhibitor,inhibitor,inhibitor,inhibitor,inhibitor,inhibitor	og	Kinase	NA	NA	Vemurafenib, MEK inhibitors	Inhibition	ncg_driver	3	inhibitor
MAP2K2	TRAMETINIB_DIMETHYL_SULFOXIDE,BINIMETINIB,SELUMETINIB,COBIMETINIB_FUMARATE,COBIMETINIB,DABRAFENIB,SELUMETINIB_SULFATE	inhibitor,inhibitor,inhibitor,inhibitor,inhibitor,inhibitor,inhibitor	og	Kinase	NA	NA	MEK inhibitors	Inhibition	ncg_driver	3	inhibitor
MAP2K3	TRAMETINIB_DIMETHYL_SULFOXIDE,COBIMETINIB,SELUMETINIB,BINIMETINIB,DABRAFENIB	inhibitor,inhibitor,inhibitor,inhibitor,inhibitor	NA	NA	NA	NA	NA	NA	ncg_driver	NA	inhibitor
MAP2K4	TRAMETINIB_DIMETHYL_SULFOXIDE,COBIMETINIB,SELUMETINIB,BINIMETINIB,DABRAFENIB	inhibitor,inhibitor,inhibitor,inhibitor,inhibitor	tsg	NA	NA	NA	NA	NA	ncg_driver	NA	inhibitor
MAP2K5	TRAMETINIB_DIMETHYL_SULFOXIDE,SELUMETINIB,BINIMETINIB,COBIMETINIB,DABRAFENIB	inhibitor,inhibitor,inhibitor,inhibitor,inhibitor	NA	NA	NA	NA	NA	NA	NA	NA	inhibitor
MAP2K6	TRAMETINIB_DIMETHYL_SULFOXIDE,SELUMETINIB,BINIMETINIB,COBIMETINIB,DABRAFENIB	inhibitor,inhibitor,inhibitor,inhibitor,inhibitor	NA	NA	NA	NA	NA	NA	NA	NA	inhibitor
MAP2K7	TRAMETINIB_DIMETHYL_SULFOXIDE,SELUMETINIB,BINIMETINIB,COBIMETINIB,DABRAFENIB	inhibitor,inhibitor,inhibitor,inhibitor,inhibitor	NA	NA	NA	NA	NA	NA	ncg_driver	NA	inhibitor
MAPK11	REGORAFENIB	inhibitor	NA	NA	NA	NA	NA	NA	NA	NA	inhibitor
MAPKAP1	SAPANISERTIB	inhibitor	NA	NA	NA	NA	NA	NA	NA	NA	inhibitor
MC1R	AFAMELANOTIDE	agonist	NA	NA	NA	NA	NA	NA	ncg_driver	NA	agonist
MC2R	COSYNTROPIN,CORTICOTROPIN,SERACTIDE_ACETATE,CORTICOTROPIN-ZINC_HYDROXIDE	agonist,agonist,agonist,agonist	NA	GPCR	NA	NA	NA	NA	NA	NA	agonist
MC4R	BREMELANOTIDE_ACETATE,SETMELANOTIDE_ACETATE,SETMELANOTIDE,BREMELANOTIDE	agonist,agonist,agonist,agonist	NA	NA	NA	NA	NA	NA	NA	NA	agonist
MET	CRIZOTINIB,TEPOTINIB,CABOZANTINIB_S-MALATE,CAPMATINIB,TEPOTINIB_HYDROCHLORIDE,AMIVANTAMAB-VMJW,CAPMATINIB_HYDROCHLORIDE	inhibitor,inhibitor,inhibitor,inhibitor,inhibitor,inhibitor,inhibitor	og	Kinase	Inhibitor	Rybrevant	Gefitinib, Erlotinib, EGFR inhibitors,Crizotinib, MET inhibitors	Inhibition	ncg_driver	3,1,2	inhibitor
MGAM	ACARBOSE,MIGLITOL,VOGLIBOSE	inhibitor,inhibitor,inhibitor	og	Enzyme	NA	NA	NA	NA	ncg_driver	NA	inhibitor
MGAM2	VOGLIBOSE	inhibitor	NA	NA	NA	NA	NA	NA	NA	NA	inhibitor
MLST8	SAPANISERTIB	inhibitor	NA	NA	NA	NA	NA	NA	NA	NA	inhibitor
MME	RACECADOTRIL,SACUBITRIL	inhibitor,inhibitor	NA	NA	NA	NA	NA	NA	ncg_driver	NA	inhibitor
MMP1	DOXYCYCLINE_ANHYDROUS,DOXYCYCLINE_CALCIUM	inhibitor,inhibitor	NA	NA	NA	NA	NA	NA	NA	NA	inhibitor
MMP13	DOXYCYCLINE_ANHYDROUS,DOXYCYCLINE_CALCIUM	inhibitor,inhibitor	NA	NA	NA	NA	NA	NA	ncg_driver	NA	inhibitor
MMP7	DOXYCYCLINE_ANHYDROUS,DOXYCYCLINE_CALCIUM	inhibitor,inhibitor	NA	NA	NA	NA	NA	NA	NA	NA	inhibitor
MMP8	DOXYCYCLINE_CALCIUM,DOXYCYCLINE_ANHYDROUS	inhibitor,inhibitor	NA	NA	NA	NA	NA	NA	NA	NA	inhibitor
MPL	AVATROMBOPAG,ELTROMBOPAG,AVATROMBOPAG_MALEATE,LUSUTROMBOPAG,ROMIPLOSTIM	agonist,agonist,agonist,agonist,agonist	og	Other	Agonist	Mulpleta	Ruxolitinib, JAK2 inhibitors	Inhibition	ncg_driver	NA	agonist
MRPL36	OXYTETRACYCLINE_ANHYDROUS,CLINDAMYCIN_HYDROCHLORIDE,LINEZOLID,OMADACYCLINE_TOSYLATE,QUINUPRISTIN/DALFOPRISTIN,SPIRAMYCIN,RETAPAMULIN,ERYTHROMYCIN_LACTOBIONATE,TETRACYCLINE_PHOSPHATE_COMPLEX,LINCOMYCIN,OXYTETRACYCLINE_CALCIUM,DIRITHROMYCIN,MINOCYCLINE_HYDROCHLORIDE,ERYTHROMYCIN,AZITHROMYCIN,PLAZOMICIN_SULFATE,TETRACYCLINE_HYDROCHLORIDE,DALFOPRISTIN,OXYTETRACYCLINE_HYDROCHLORIDE,CLINDAMYCIN,TIGECYC…	inhibitor,inhibitor,inhibitor,inhibitor,inhibitor,inhibitor,inhibitor,inhibitor,inhibitor,inhibitor,inhibitor,inhibitor,inhibitor,inhibitor,inhibitor,inhibitor,inhibitor,inhibitor,inhibitor,inhibitor,inhibitor,inhibitor,inhibitor,inhibitor,inhibitor,inhibitor,inhibitor,inhibitor,inhibitor,inhibitor,inhibitor,inhibitor,inhibitor,inhibitor,inhibitor,inhibitor,inhibitor,inhibitor,inhibitor,inhibitor…	NA	NA	NA	NA	NA	NA	ncg_driver	NA	inhibitor
MS4A1	RITUXIMAB,OFATUMUMAB,RITUXIMAB,OBINUTUZUMAB,IBRITUMOMAB_TIUXETAN,MOSUNETUZUMAB,IBRITUMOMAB_TIUXETAN,YTTRIUM_Y_90_IBRITUMOMAB_TIUXETAN,OFATUMUMAB,UBLITUXIMAB,OCRELIZUMAB,TOSITUMOMAB	binder,binder,antibody,binder,binder,binder,antibody,binder,antibody,binder,binder,binder	NA	NA	Inhibitor	Lunsumio	NA	NA	NA	3	inhibitor
MT-CYB	ATOVAQUONE	inhibitor	NA	NA	NA	NA	NA	NA	NA	NA	inhibitor
MT-ND1	METFORMIN_HYDROCHLORIDE	inhibitor	NA	NA	NA	NA	NA	NA	NA	NA	inhibitor
MT-ND2	METFORMIN_HYDROCHLORIDE	inhibitor	NA	NA	NA	NA	NA	NA	NA	NA	inhibitor
MT-ND3	METFORMIN_HYDROCHLORIDE	inhibitor	NA	NA	NA	NA	NA	NA	NA	NA	inhibitor
MT-ND4	METFORMIN_HYDROCHLORIDE	inhibitor	NA	NA	NA	NA	NA	NA	NA	NA	inhibitor
MT-ND4L	METFORMIN_HYDROCHLORIDE	inhibitor	NA	NA	NA	NA	NA	NA	NA	NA	inhibitor
MT-ND5	METFORMIN_HYDROCHLORIDE	inhibitor	NA	NA	NA	NA	NA	NA	NA	NA	inhibitor
MT-ND6	METFORMIN_HYDROCHLORIDE	inhibitor	NA	NA	NA	NA	NA	NA	NA	NA	inhibitor
MTNR1A	RAMELTEON,TASIMELTEON,AGOMELATINE,MELATONIN	agonist,agonist,agonist,agonist	NA	NA	NA	NA	NA	NA	NA	NA	agonist
MTNR1B	RAMELTEON,AGOMELATINE,MELATONIN,TASIMELTEON	agonist,agonist,agonist,agonist	NA	NA	NA	NA	NA	NA	NA	NA	agonist
MTOR	TEMSIROLIMUS,EVEROLIMUS,ALPELISIB,SIROLIMUS,PERHEXILINE_MALEATE,SAPANISERTIB,INFIGRATINIB,METFORMIN	inhibitor,inhibitor,inhibitor,inhibitor,inhibitor,inhibitor,inhibitor,inhibitor	og	Kinase	Inhibitor	Daurismo	Everolimus, Temsirolimus, MTOR inhibitors	Inhibition	ncg_driver	3	inhibitor
MTTP	LOMITAPIDE_MESYLATE	inhibitor	NA	NA	NA	NA	NA	NA	NA	NA	inhibitor
MUC16	IGOVOMAB	binder	NA	NA	NA	NA	NA	NA	ncg_driver	NA	binder
MYH6	MAVACAMTEN	inhibitor	NA	NA	NA	NA	NA	NA	NA	NA	inhibitor
MYH7	MAVACAMTEN	inhibitor	NA	NA	NA	NA	NA	NA	ncg_driver	NA	inhibitor
MYH7B	MAVACAMTEN	inhibitor	NA	NA	NA	NA	NA	NA	NA	NA	inhibitor
MYL2	MAVACAMTEN	inhibitor	NA	NA	NA	NA	NA	NA	NA	NA	inhibitor
MYL3	MAVACAMTEN	inhibitor	NA	NA	NA	NA	NA	NA	NA	NA	inhibitor
MYL4	MAVACAMTEN	inhibitor	NA	NA	NA	NA	NA	NA	NA	NA	inhibitor
MYL7	MAVACAMTEN	inhibitor	NA	NA	NA	NA	NA	NA	NA	NA	inhibitor
NDUFA1	METFORMIN_HYDROCHLORIDE	inhibitor	NA	NA	NA	NA	NA	NA	NA	NA	inhibitor
NDUFA10	METFORMIN_HYDROCHLORIDE	inhibitor	NA	NA	NA	NA	NA	NA	NA	NA	inhibitor
NDUFA11	METFORMIN_HYDROCHLORIDE	inhibitor	NA	NA	NA	NA	NA	NA	NA	NA	inhibitor
NDUFA12	METFORMIN_HYDROCHLORIDE	inhibitor	NA	NA	NA	NA	NA	NA	NA	NA	inhibitor
NDUFA13	METFORMIN_HYDROCHLORIDE	inhibitor	NA	NA	NA	NA	NA	NA	NA	NA	inhibitor
NDUFA2	METFORMIN_HYDROCHLORIDE	inhibitor	NA	NA	NA	NA	NA	NA	NA	NA	inhibitor
NDUFA3	METFORMIN_HYDROCHLORIDE	inhibitor	NA	NA	NA	NA	NA	NA	NA	NA	inhibitor
NDUFA4	METFORMIN_HYDROCHLORIDE	inhibitor	NA	Enzyme	NA	NA	NA	NA	NA	NA	inhibitor
NDUFA4L2	METFORMIN_HYDROCHLORIDE	inhibitor	NA	NA	NA	NA	NA	NA	NA	NA	inhibitor
NDUFA5	METFORMIN_HYDROCHLORIDE	inhibitor	NA	NA	NA	NA	NA	NA	ncg_driver	NA	inhibitor
NDUFA6	METFORMIN_HYDROCHLORIDE	inhibitor	NA	NA	NA	NA	NA	NA	NA	NA	inhibitor
NDUFA7	METFORMIN_HYDROCHLORIDE	inhibitor	NA	NA	NA	NA	NA	NA	NA	NA	inhibitor
NDUFA8	METFORMIN_HYDROCHLORIDE	inhibitor	NA	NA	NA	NA	NA	NA	NA	NA	inhibitor
NDUFA9	METFORMIN_HYDROCHLORIDE	inhibitor	NA	NA	NA	NA	NA	NA	NA	NA	inhibitor
NDUFAB1	METFORMIN_HYDROCHLORIDE	inhibitor	NA	NA	NA	NA	NA	NA	NA	NA	inhibitor
NDUFAF1	METFORMIN_HYDROCHLORIDE	inhibitor	NA	NA	NA	NA	NA	NA	NA	NA	inhibitor
NDUFAF2	METFORMIN_HYDROCHLORIDE	inhibitor	NA	NA	NA	NA	NA	NA	NA	NA	inhibitor
NDUFAF3	METFORMIN_HYDROCHLORIDE	inhibitor	NA	NA	NA	NA	NA	NA	NA	NA	inhibitor
NDUFAF4	METFORMIN_HYDROCHLORIDE	inhibitor	NA	NA	NA	NA	NA	NA	NA	NA	inhibitor
NDUFB1	METFORMIN_HYDROCHLORIDE	inhibitor	NA	NA	NA	NA	NA	NA	NA	NA	inhibitor
NDUFB10	METFORMIN_HYDROCHLORIDE	inhibitor	NA	NA	NA	NA	NA	NA	NA	NA	inhibitor
NDUFB11	METFORMIN_HYDROCHLORIDE	inhibitor	NA	NA	NA	NA	NA	NA	NA	NA	inhibitor
NDUFB2	METFORMIN_HYDROCHLORIDE	inhibitor	NA	NA	NA	NA	NA	NA	ncg_driver	NA	inhibitor
NDUFB3	METFORMIN_HYDROCHLORIDE	inhibitor	NA	NA	NA	NA	NA	NA	NA	NA	inhibitor
NDUFB4	METFORMIN_HYDROCHLORIDE	inhibitor	NA	NA	NA	NA	NA	NA	NA	NA	inhibitor
NDUFB5	METFORMIN_HYDROCHLORIDE	inhibitor	NA	NA	NA	NA	NA	NA	NA	NA	inhibitor
NDUFB6	METFORMIN_HYDROCHLORIDE	inhibitor	NA	NA	NA	NA	NA	NA	NA	NA	inhibitor
NDUFB7	METFORMIN_HYDROCHLORIDE	inhibitor	NA	NA	NA	NA	NA	NA	NA	NA	inhibitor
NDUFB8	METFORMIN_HYDROCHLORIDE	inhibitor	NA	NA	NA	NA	NA	NA	NA	NA	inhibitor
NDUFB9	METFORMIN_HYDROCHLORIDE	inhibitor	NA	NA	NA	NA	NA	NA	ncg_driver	NA	inhibitor
NDUFC1	METFORMIN_HYDROCHLORIDE	inhibitor	NA	NA	NA	NA	NA	NA	NA	NA	inhibitor
NDUFC2	METFORMIN_HYDROCHLORIDE	inhibitor	NA	NA	NA	NA	NA	NA	NA	NA	inhibitor
NDUFS1	METFORMIN_HYDROCHLORIDE	inhibitor	NA	NA	NA	NA	NA	NA	NA	NA	inhibitor
NDUFS2	METFORMIN_HYDROCHLORIDE	inhibitor	NA	NA	NA	NA	NA	NA	NA	NA	inhibitor
NDUFS3	METFORMIN_HYDROCHLORIDE	inhibitor	NA	NA	NA	NA	NA	NA	NA	NA	inhibitor
NDUFS4	METFORMIN_HYDROCHLORIDE	inhibitor	NA	NA	NA	NA	NA	NA	NA	NA	inhibitor
NDUFS5	METFORMIN_HYDROCHLORIDE	inhibitor	NA	NA	NA	NA	NA	NA	NA	NA	inhibitor
NDUFS6	METFORMIN_HYDROCHLORIDE	inhibitor	NA	NA	NA	NA	NA	NA	NA	NA	inhibitor
NDUFS7	METFORMIN_HYDROCHLORIDE	inhibitor	NA	NA	NA	NA	NA	NA	ncg_driver	NA	inhibitor
NDUFS8	METFORMIN_HYDROCHLORIDE	inhibitor	NA	NA	NA	NA	NA	NA	NA	NA	inhibitor
NDUFV1	METFORMIN_HYDROCHLORIDE	inhibitor	NA	NA	NA	NA	NA	NA	NA	NA	inhibitor
NDUFV2	METFORMIN_HYDROCHLORIDE	inhibitor	NA	NA	NA	NA	NA	NA	ncg_driver	NA	inhibitor
NDUFV3	METFORMIN_HYDROCHLORIDE	inhibitor	NA	NA	NA	NA	NA	NA	NA	NA	inhibitor
NECTIN4	ENFORTUMAB_VEDOTIN-EJFV	binder	NA	NA	NA	NA	NA	NA	NA	3	binder
NFE2L2	OMAVELOXOLONE	activator	og	NA	Activator	Skyclarys	NA	NA	ncg_driver	3	activator
NFKB1	BORTEZOMIB	inhibitor	NA	TF	NA	NA	NA	NA	NA	NA	inhibitor
NISCH	MOXONIDINE	agonist	NA	Other	NA	NA	NA	NA	NA	NA	agonist
NOD2	MIFAMURTIDE	other/unknown	NA	NA	NA	NA	NA	NA	NA	NA	other/unknown
NOS2	DOXYCYCLINE_ANHYDROUS	inhibitor	NA	NA	NA	NA	NA	NA	NA	NA	inhibitor
NPC1L1	EZETIMIBE	inhibitor	NA	NA	NA	NA	NA	NA	NA	NA	inhibitor
NPM1	CRIZOTINIB,CERITINIB	inhibitor,inhibitor	tsg	Other	NA	NA	Transplant	Transplant	ncg_driver	3,2	inhibitor
NPR 1.00	NESIRITIDE	agonist	NA	NA	NA	NA	NA	NA	NA	NA	agonist
NPR 2.00	VOSORITIDE	binder	NA	NA	NA	NA	NA	NA	NA	NA	binder
NR1H4	CHENODEOXYCHOLIC_ACID,URSODIOL,OBETICHOLIC_ACID	agonist,agonist,agonist	NA	NHR	NA	NA	NA	NA	ncg_driver	NA	agonist
NR3C1	MEDRYSONE,DIFLUPREDNATE,FLUMETHASONE_PIVALATE,DEXAMETHASONE,FLUTICASONE_FUROATE,MOMETASONE,MIFEPRISTONE,HALCINONIDE,HYDROCORTISONE_BUTYRATE,PREDNISOLONE_ACETATE,CLOCORTOLONE,FLUOCINONIDE,DEFLAZACORT,CICLESONIDE,HYDROCORTISONE_SODIUM_SUCCINATE,RIMEXOLONE,TRIAMCINOLONE,FLUNISOLIDE_ANHYDROUS,CORTIVAZOL,PARAMETHASONE_ACETATE,PREDNISOLONE_TEBUTATE,BETAMETHASONE_BENZOATE,BETAMETHASONE,HYDROCORTISONE_CY…	agonist,agonist,agonist,agonist,agonist,agonist,inhibitor,agonist,agonist,agonist,agonist,agonist,agonist,agonist,agonist,agonist,agonist,agonist,agonist,agonist,agonist,agonist,agonist,agonist,agonist,agonist,agonist,agonist,agonist,agonist,agonist,agonist,agonist,inhibitor,agonist,agonist,agonist,agonist,agonist,agonist,agonist,agonist,agonist,agonist,agonist,agonist,agonist,agonist,agonist,ago…	NA	NHR	Modulator	Emflaza	NA	NA	ncg_driver	NA	agonist|inhibitor
NR3C2	FLUDROCORTISONE_ACETATE,FELODIPINE,SPIRONOLACTONE,DESOXYCORTICOSTERONE_ACETATE,DESOXYCORTICOSTERONE_PIVALATE,FINERENONE,CANRENOATE_POTASSIUM,NIMODIPINE,DROSPIRENONE,CANRENONE,EPLERENONE	agonist,inhibitor,inhibitor,agonist,agonist,inhibitor,inhibitor,inhibitor,inhibitor,inhibitor,inhibitor	NA	NA	Antagonist	Kerendia	NA	NA	ncg_driver	NA	agonist|inhibitor
NTRK1	LAROTRECTINIB,REGORAFENIB,CENEGERMIN-BKBJ,ENTRECTINIB,LAROTRECTINIB_SULFATE	inhibitor,inhibitor,agonist,inhibitor,inhibitor	og	NA	Inhibitor	Augtyro	NA	NA	ncg_driver	3,1	agonist|inhibitor
NTRK2	LAROTRECTINIB,ENTRECTINIB,CENEGERMIN-BKBJ,LAROTRECTINIB_SULFATE	inhibitor,inhibitor,agonist,inhibitor	og	NA	Inhibitor	Vitrakvi	NA	NA	ncg_driver	3	agonist|inhibitor
NTRK3	LAROTRECTINIB,ENTRECTINIB,CENEGERMIN-BKBJ,LAROTRECTINIB_SULFATE	inhibitor,inhibitor,agonist,inhibitor	og	NA	Inhibitor	Vitrakvi	PI3K/AKT/MTOR inhibitors,Dasatinib. src inhibitors,IGF1-R inhibitors	Inhibition	ncg_driver	3	agonist|inhibitor
OCA2	ADEFOVIR,LAMIVUDINE,ENTECAVIR_ANHYDROUS,ADEFOVIR_DIPIVOXIL,TELBIVUDINE,TENOFOVIR	inhibitor,inhibitor,inhibitor,inhibitor,inhibitor,inhibitor	NA	NA	NA	NA	NA	NA	NA	NA	inhibitor
ODC1	EFLORNITHINE_HYDROCHLORIDE	inhibitor	NA	NA	NA	NA	NA	NA	ncg_driver	NA	inhibitor
OPRD1	HYDROCODONE_POLISTIREX,BENZHYDROCODONE_HYDROCHLORIDE,CODEINE_ANHYDROUS,NALMEFENE_HYDROCHLORIDE,NALTREXONE,CODEINE_SULFATE,NALTREXONE_HYDROCHLORIDE,SAMIDORPHAN_L-MALATE,HYDROCODONE_BITARTRATE,DEXTROMORAMIDE,OXYMORPHONE,NALBUPHINE_HYDROCHLORIDE,CODEINE_PHOSPHATE,NALOXONE_HYDROCHLORIDE	agonist,agonist,agonist,inhibitor,inhibitor,agonist,inhibitor,agonist,agonist,agonist,agonist,agonist,agonist,inhibitor	NA	NA	NA	NA	NA	NA	ncg_driver	NA	agonist|inhibitor
OPRK1	HYDROCODONE_POLISTIREX,BUPRENORPHINE,CODEINE_ANHYDROUS,LEVALLORPHAN_TARTRATE,BENZHYDROCODONE_HYDROCHLORIDE,CODEINE_SULFATE,NALMEFENE_HYDROCHLORIDE,BUTORPHANOL_TARTRATE,NALTREXONE,ANILERIDINE_PHOSPHATE,NALTREXONE_HYDROCHLORIDE,DEZOCINE,ANILERIDINE_HYDROCHLORIDE,HYDROCODONE_BITARTRATE,SAMIDORPHAN_L-MALATE,NALBUPHINE_HYDROCHLORIDE,NALOXONE_HYDROCHLORIDE,DIFELIKEFALIN,OXYMORPHONE,DEXTROMORAMIDE,CODEI…	agonist,agonist,agonist,agonist,agonist,agonist,inhibitor,agonist,inhibitor,agonist,inhibitor,inhibitor,agonist,agonist,agonist,agonist,inhibitor,agonist,agonist,agonist,agonist	NA	GPCR	Agonist	Korsuva	NA	NA	ncg_driver	NA	agonist|inhibitor
OPRM1	HYDROMORPHONE_HYDROCHLORIDE,BUPRENORPHINE,OXYCODONE,METHADONE_HYDROCHLORIDE,LEVALLORPHAN_TARTRATE,TRAMADOL,METHYLNALTREXONE,NALOXEGOL,FENTANYL_HYDROCHLORIDE,LEVOMETHADYL_ACETATE_HYDROCHLORIDE,CODEINE_ANHYDROUS,HYDROCODONE_POLISTIREX,OLICERIDINE,BENZHYDROCODONE_HYDROCHLORIDE,LEVORPHANOL_TARTRATE,NALMEFENE_HYDROCHLORIDE,NALTREXONE,MEPERIDINE_HYDROCHLORIDE,FENTANYL_CITRATE,LOPERAMIDE,DIFENOXIN_HYDRO…	agonist,agonist,agonist,agonist,inhibitor,agonist,inhibitor,inhibitor,agonist,agonist,agonist,agonist,agonist,agonist,agonist,inhibitor,inhibitor,agonist,agonist,agonist,agonist,inhibitor,agonist,inhibitor,agonist,inhibitor,agonist,agonist,inhibitor,agonist,agonist,agonist,agonist,agonist,agonist,agonist,inhibitor,agonist,agonist,agonist,agonist,agonist,agonist,agonist,agonist,inhibitor,agonist,a…	NA	NA	Antagonist	Symproic	NA	NA	NA	NA	agonist|inhibitor
OXTR	ARGIPRESSIN,CARBETOCIN,ATOSIBAN	agonist,agonist,inhibitor	NA	NA	NA	NA	NA	NA	NA	NA	agonist|inhibitor
P2RY12	CANGRELOR_TETRASODIUM,CLOPIDOGREL_BISULFATE,TICLOPIDINE_HYDROCHLORIDE,PRASUGREL_HYDROCHLORIDE,TICAGRELOR	inhibitor,inhibitor,inhibitor,inhibitor,negativemodulator	NA	GPCR	NA	NA	NA	NA	NA	NA	inhibitor
P4HB	LOMITAPIDE_MESYLATE	inhibitor	NA	NA	NA	NA	NA	NA	NA	NA	inhibitor
P4HTM	ROXADUSTAT,DAPRODUSTAT	inhibitor,inhibitor	NA	NA	NA	NA	NA	NA	ncg_driver	NA	inhibitor
PAEP	DOCOSANOL	inhibitor	NA	NA	NA	NA	NA	NA	NA	NA	inhibitor
PAH	SAPROPTERIN_DIHYDROCHLORIDE	activator	NA	NA	Modulator	Palynziq	NA	NA	NA	NA	activator
PARP1	TALAZOPARIB,RUCAPARIB_CAMSYLATE,NIRAPARIB,NIRAPARIB,NIRAPARIB_TOSYLATE,RUCAPARIB,OLAPARIB,TALAZOPARIB_TOSYLATE,OLAPARIB,RUCAPARIB	inhibitor,inhibitor,other/unknown,inhibitor,inhibitor,inhibitor,inhibitor,inhibitor,other/unknown,other/unknown	tsg	NA	Modulator	Zejula	NA	NA	NA	3	inhibitor
PARP2	RUCAPARIB_CAMSYLATE,TALAZOPARIB,NIRAPARIB,NIRAPARIB,NIRAPARIB_TOSYLATE,RUCAPARIB,OLAPARIB,RUCAPARIB,OLAPARIB,TALAZOPARIB_TOSYLATE	inhibitor,inhibitor,inhibitor,other/unknown,inhibitor,inhibitor,inhibitor,other/unknown,other/unknown,inhibitor	NA	NA	NA	NA	NA	NA	ncg_driver	NA	inhibitor
PARP3	RUCAPARIB_CAMSYLATE,RUCAPARIB,OLAPARIB	inhibitor,inhibitor,inhibitor	NA	NA	NA	NA	NA	NA	NA	NA	inhibitor
PCSK9	ALIROCUMAB,EVOLOCUMAB	inhibitor,inhibitor	NA	NA	.	Leqvio	NA	NA	NA	NA	inhibitor,inhibitor
PDCD1	NIVOLUMAB,NIVOLUMAB,NIVOLUMAB,RETIFANLIMAB,NIVOLUMAB,PEMBROLIZUMAB,PEMBROLIZUMAB,CEMIPLIMAB-RWLC,DOSTARLIMAB,PEMBROLIZUMAB	blocker,immunotherapy,antibody,inhibitor,inhibitor,immunotherapy,antibody,inhibitor,inhibitor,inhibitor	og	NA	Modulator	Libtayo	NA	NA	NA	3	blocker|inhibitor
PDE1A	PENTOXIFYLLINE,DIPYRIDAMOLE	inhibitor,inhibitor	NA	NA	NA	NA	NA	NA	NA	NA	inhibitor
PDE1B	PENTOXIFYLLINE,DIPYRIDAMOLE	inhibitor,inhibitor	NA	NA	NA	NA	NA	NA	NA	NA	inhibitor
PDE1C	PENTOXIFYLLINE,DIPYRIDAMOLE	inhibitor,inhibitor	NA	NA	NA	NA	NA	NA	NA	NA	inhibitor
PDE2A	PENTOXIFYLLINE,DIPYRIDAMOLE	inhibitor,inhibitor	NA	NA	NA	NA	NA	NA	NA	NA	inhibitor
PDE3A	OXTRIPHYLLINE,THEOPHYLLINE_SODIUM_GLYCINATE,MILRINONE_LACTATE,PENTOXIFYLLINE,CILOSTAZOL,DYPHYLLINE,ENOXIMONE,AMINOPHYLLINE,LEVOSIMENDAN,ANAGRELIDE_HYDROCHLORIDE,THEOPHYLLINE,DIPYRIDAMOLE,INAMRINONE_LACTATE	inhibitor,inhibitor,inhibitor,inhibitor,inhibitor,inhibitor,inhibitor,inhibitor,inhibitor,inhibitor,inhibitor,inhibitor,inhibitor	NA	NA	NA	NA	NA	NA	NA	NA	inhibitor
PDE3B	OXTRIPHYLLINE,THEOPHYLLINE_SODIUM_GLYCINATE,PENTOXIFYLLINE,LEVOSIMENDAN,ENOXIMONE,ANAGRELIDE_HYDROCHLORIDE,AMINOPHYLLINE,THEOPHYLLINE,DIPYRIDAMOLE	inhibitor,inhibitor,inhibitor,inhibitor,inhibitor,inhibitor,inhibitor,inhibitor,inhibitor	NA	NA	NA	NA	NA	NA	NA	NA	inhibitor
PDE4A	OXTRIPHYLLINE,ROFLUMILAST,PENTOXIFYLLINE,CRISABOROLE,THEOPHYLLINE_SODIUM_GLYCINATE,DYPHYLLINE,AMINOPHYLLINE,FLAVOXATE_HYDROCHLORIDE,AMLEXANOX,THEOPHYLLINE,APREMILAST,DIPYRIDAMOLE	inhibitor,inhibitor,inhibitor,inhibitor,inhibitor,inhibitor,inhibitor,inhibitor,inhibitor,inhibitor,inhibitor,inhibitor	NA	NA	NA	NA	NA	NA	NA	NA	inhibitor
PDE4B	OXTRIPHYLLINE,THEOPHYLLINE_SODIUM_GLYCINATE,PENTOXIFYLLINE,ROFLUMILAST,CRISABOROLE,FLAVOXATE_HYDROCHLORIDE,AMLEXANOX,DYPHYLLINE,AMINOPHYLLINE,APREMILAST,DIPYRIDAMOLE,THEOPHYLLINE	inhibitor,inhibitor,inhibitor,inhibitor,inhibitor,inhibitor,inhibitor,inhibitor,inhibitor,inhibitor,inhibitor,inhibitor	NA	NA	NA	NA	NA	NA	NA	NA	inhibitor
PDE4C	OXTRIPHYLLINE,THEOPHYLLINE_SODIUM_GLYCINATE,CRISABOROLE,ROFLUMILAST,PENTOXIFYLLINE,DYPHYLLINE,FLAVOXATE_HYDROCHLORIDE,AMLEXANOX,AMINOPHYLLINE,APREMILAST,DIPYRIDAMOLE,THEOPHYLLINE	inhibitor,inhibitor,inhibitor,inhibitor,inhibitor,inhibitor,inhibitor,inhibitor,inhibitor,inhibitor,inhibitor,inhibitor	NA	NA	NA	NA	NA	NA	NA	NA	inhibitor
PDE4D	OXTRIPHYLLINE,THEOPHYLLINE_SODIUM_GLYCINATE,PENTOXIFYLLINE,ROFLUMILAST,CRISABOROLE,AMLEXANOX,DYPHYLLINE,AMINOPHYLLINE,FLAVOXATE_HYDROCHLORIDE,THEOPHYLLINE,DIPYRIDAMOLE,APREMILAST	inhibitor,inhibitor,inhibitor,inhibitor,inhibitor,inhibitor,inhibitor,inhibitor,inhibitor,inhibitor,inhibitor,inhibitor	NA	Enzyme	NA	NA	NA	NA	NA	NA	inhibitor
PDE5A	SILDENAFIL,TADALAFIL,VARDENAFIL_HYDROCHLORIDE_TRIHYDRATE,PENTOXIFYLLINE,AVANAFIL,UDENAFIL,DIPYRIDAMOLE	inhibitor,inhibitor,inhibitor,inhibitor,inhibitor,inhibitor,inhibitor	NA	NA	NA	NA	NA	NA	NA	NA	inhibitor
PDE6A	PENTOXIFYLLINE,DIPYRIDAMOLE	inhibitor,inhibitor	NA	NA	NA	NA	NA	NA	NA	NA	inhibitor
PDE6B	PENTOXIFYLLINE,DIPYRIDAMOLE	inhibitor,inhibitor	NA	NA	NA	NA	NA	NA	NA	NA	inhibitor
PDE6C	PENTOXIFYLLINE,DIPYRIDAMOLE	inhibitor,inhibitor	NA	NA	NA	NA	NA	NA	NA	NA	inhibitor
PDE6D	PENTOXIFYLLINE,DIPYRIDAMOLE	inhibitor,inhibitor	NA	NA	NA	NA	NA	NA	NA	NA	inhibitor
PDE6G	PENTOXIFYLLINE,DIPYRIDAMOLE	inhibitor,inhibitor	NA	NA	NA	NA	NA	NA	ncg_driver	NA	inhibitor
PDE6H	PENTOXIFYLLINE,DIPYRIDAMOLE	inhibitor,inhibitor	NA	NA	NA	NA	NA	NA	NA	NA	inhibitor
PDE7A	PENTOXIFYLLINE,FLAVOXATE_HYDROCHLORIDE,DIPYRIDAMOLE	inhibitor,inhibitor,inhibitor	NA	NA	NA	NA	NA	NA	NA	NA	inhibitor
PDE7B	PENTOXIFYLLINE,FLAVOXATE_HYDROCHLORIDE,DIPYRIDAMOLE	inhibitor,inhibitor,inhibitor	NA	NA	NA	NA	NA	NA	ncg_driver	NA	inhibitor
PDE8A	PENTOXIFYLLINE,FLAVOXATE_HYDROCHLORIDE,DIPYRIDAMOLE	inhibitor,inhibitor,inhibitor	NA	NA	NA	NA	NA	NA	NA	NA	inhibitor
PDE8B	PENTOXIFYLLINE,FLAVOXATE_HYDROCHLORIDE,DIPYRIDAMOLE	inhibitor,inhibitor,inhibitor	NA	NA	NA	NA	NA	NA	NA	NA	inhibitor
PDE9A	PENTOXIFYLLINE,DIPYRIDAMOLE	inhibitor,inhibitor	NA	NA	NA	NA	NA	NA	NA	NA	inhibitor
PDGFA	SUNITINIB	inhibitor	NA	Other	NA	NA	NA	NA	NA	NA	inhibitor
PDGFB	AXITINIB,SUNITINIB	inhibitor,inhibitor	og	NA	NA	NA	NA	NA	NA	NA	inhibitor
PDGFC	SUNITINIB	inhibitor	NA	NA	NA	NA	NA	NA	ncg_driver	NA	inhibitor
PDGFD	SUNITINIB	inhibitor	NA	NA	NA	NA	NA	NA	NA	NA	inhibitor
PDGFRA	SUNITINIB,REGORAFENIB,BECAPLERMIN,AVAPRITINIB,NINTEDANIB_ESYLATE,OLARATUMAB,PAZOPANIB_HYDROCHLORIDE,PAZOPANIB,SORAFENIB,MIDOSTAURIN,RAMUCIRUMAB,NILOTINIB,RAMUCIRUMAB,RIPRETINIB,MASITINIB	inhibitor,inhibitor,agonist,inhibitor,inhibitor,inhibitor,inhibitor,inhibitor,inhibitor,inhibitor,antibody,inhibitor,inhibitor,inhibitor,inhibitor	og	Kinase	NA	NA	Imatininb	Inhibition	ncg_driver	3,1	inhibitor
PDGFRB	SORAFENIB,REGORAFENIB,NINTEDANIB_ESYLATE,BECAPLERMIN,SUNITINIB,PAZOPANIB,PAZOPANIB_HYDROCHLORIDE,DASATINIB_ANHYDROUS,AXITINIB,NILOTINIB,TIVOZANIB_HYDROCHLORIDE,IMATINIB,MIDOSTAURIN,MASITINIB	inhibitor,inhibitor,inhibitor,agonist,inhibitor,inhibitor,inhibitor,inhibitor,inhibitor,inhibitor,inhibitor,inhibitor,inhibitor,inhibitor	og	Kinase	NA	NA	Imatininb	Inhibition	ncg_driver	3	inhibitor
PDK1	SODIUM_DICHLOROACETATE	inhibitor	og	Kinase	NA	NA	NA	NA	NA	NA	inhibitor
PDK2	SODIUM_DICHLOROACETATE	inhibitor	NA	NA	NA	NA	NA	NA	ncg_driver	NA	inhibitor
PDK3	SODIUM_DICHLOROACETATE	inhibitor	NA	NA	NA	NA	NA	NA	NA	NA	inhibitor
PDK4	SODIUM_DICHLOROACETATE	inhibitor	NA	NA	NA	NA	NA	NA	NA	NA	inhibitor
PGA5	SUCRALFATE	inhibitor	NA	NA	NA	NA	NA	NA	NA	NA	inhibitor
PGF	AFLIBERCEPT	inhibitor	NA	NA	NA	NA	NA	NA	NA	3	inhibitor
PGR	MIFEPRISTONE,SEGESTERONE_ACETATE,ULIPRISTAL_ACETATE,DYDROGESTERONE,NORGESTIMATE,NOMEGESTROL,MEDROXYPROGESTERONE_ACETATE,NORGESTREL,ONAPRISTONE,CHLORMADINONE_ACETATE,NORELGESTROMIN,DROSPIRENONE,ALLYLESTRENOL,CYPROTERONE_ACETATE,PROGESTERONE,ETHYNODIOL_DIACETATE,DANAZOL,HYDROXYPROGESTERONE_CAPROATE_(USP),MEGESTROL_ACETATE,NORETHYNODREL,ETONOGESTREL,DESOGESTREL,LEVONORGESTREL,GESTODENE,NORETHINDRONE…	inhibitor,agonist,modulator,agonist,agonist,agonist,agonist,agonist,inhibitor,modulator,agonist,agonist,agonist,agonist,agonist,agonist,agonist,agonist,agonist,agonist,agonist,agonist,agonist,agonist,agonist,agonist	og	NA	Modulator	Annovera	NA	NA	ncg_driver	3	agonist|inhibitor
PIGF	AFLIBERCEPT,AFLIBERCEPT	inhibitor,antibody	NA	NA	NA	NA	NA	NA	NA	NA	inhibitor
PIK3C2A	COPANLISIB,QUERCETIN,ALPELISIB,INFIGRATINIB	inhibitor,inhibitor,inhibitor,inhibitor	NA	NA	NA	NA	NA	NA	ncg_driver	NA	inhibitor
PIK3C2B	COPANLISIB,QUERCETIN,ALPELISIB,INFIGRATINIB	inhibitor,inhibitor,inhibitor,inhibitor	og	Kinase	NA	NA	NA	NA	ncg_driver	NA	inhibitor
PIK3C2G	COPANLISIB,QUERCETIN,ALPELISIB,INFIGRATINIB	inhibitor,inhibitor,inhibitor,inhibitor	NA	Kinase	NA	NA	NA	NA	ncg_driver	NA	inhibitor
PIK3C3	COPANLISIB,ALPELISIB,QUERCETIN,INFIGRATINIB	inhibitor,inhibitor,inhibitor,inhibitor	NA	Kinase	NA	NA	NA	NA	ncg_driver	NA	inhibitor
PIK3CA	COPANLISIB,ALPELISIB,COPANLISIB_HYDROCHLORIDE,QUERCETIN,INFIGRATINIB	inhibitor,inhibitor,inhibitor,inhibitor,inhibitor	og	Kinase	NA	NA	PI3K/AKT/MTOR inhibitors	Inhibition	ncg_driver	3,7,2	inhibitor
PIK3CB	COPANLISIB,ALPELISIB,QUERCETIN,INFIGRATINIB	inhibitor,inhibitor,inhibitor,inhibitor	og	Kinase	NA	NA	PI3K/AKT/MTOR inhibitors	Inhibition	ncg_driver	3	inhibitor
PIK3CD	COPANLISIB,LENIOLISIB,IDELALISIB,QUERCETIN,UMBRALISIB_TOSYLATE,COPANLISIB_HYDROCHLORIDE,ALPELISIB,DUVELISIB,INFIGRATINIB	inhibitor,inhibitor,inhibitor,inhibitor,inhibitor,inhibitor,inhibitor,inhibitor,inhibitor	og	Kinase	Modulator	Copiktra	NA	NA	ncg_driver	NA	inhibitor
PIK3CG	COPANLISIB,ALPELISIB,QUERCETIN,DUVELISIB,INFIGRATINIB	inhibitor,inhibitor,inhibitor,inhibitor,inhibitor	og	NA	Modulator	Copiktra	NA	NA	ncg_driver	NA	inhibitor
PIK3R1	COPANLISIB,ALPELISIB,QUERCETIN,INFIGRATINIB	inhibitor,inhibitor,inhibitor,inhibitor	tsg	NA	NA	NA	PI3K/AKT/MTOR inhibitors	Inhibition	ncg_driver	NA	inhibitor
PIK3R2	COPANLISIB,QUERCETIN,ALPELISIB,INFIGRATINIB	inhibitor,inhibitor,inhibitor,inhibitor	tsg	NA	NA	NA	NA	NA	ncg_driver	NA	inhibitor
PIK3R3	COPANLISIB,QUERCETIN,ALPELISIB,INFIGRATINIB	inhibitor,inhibitor,inhibitor,inhibitor	tsg	Enzyme	NA	NA	NA	NA	ncg_driver	NA	inhibitor
PIK3R4	COPANLISIB,ALPELISIB,QUERCETIN,INFIGRATINIB	inhibitor,inhibitor,inhibitor,inhibitor	NA	Kinase	NA	NA	NA	NA	ncg_driver	NA	inhibitor
PIK3R5	COPANLISIB,ALPELISIB,QUERCETIN,INFIGRATINIB	inhibitor,inhibitor,inhibitor,inhibitor	NA	NA	NA	NA	NA	NA	ncg_driver	NA	inhibitor
PIK3R6	COPANLISIB,ALPELISIB,QUERCETIN,INFIGRATINIB	inhibitor,inhibitor,inhibitor,inhibitor	NA	NA	NA	NA	NA	NA	ncg_driver	NA	inhibitor
PIPSL	CARFILZOMIB,BORTEZOMIB	other/unknown,other/unknown	NA	NA	NA	NA	NA	NA	NA	NA	other/unknown,other/unknown
PKLR	MITAPIVAT_SULFATE,MITAPIVAT	activator,activator	NA	Kinase	Activator	Pyrukynd	NA	NA	NA	NA	activator
PKN1	QUERCETIN	inhibitor	NA	NA	NA	NA	NA	NA	NA	NA	inhibitor
PKN2	QUERCETIN	inhibitor	NA	NA	NA	NA	NA	NA	NA	NA	inhibitor
PKN3	QUERCETIN	inhibitor	NA	NA	NA	NA	NA	NA	NA	NA	inhibitor
PLAT	6-AMINOCAPROIC_ACID	inhibitor	NA	NA	NA	NA	NA	NA	NA	NA	inhibitor
PLG	6-AMINOCAPROIC_ACID,DEFIBROTIDE,ANISTREPLASE,RETEPLASE,APROTININ,TRANEXAMIC_ACID,UROKINASE,ALTEPLASE,TENECTEPLASE,DESMOTEPLASE,STREPTOKINASE	inhibitor,activator,activator,activator,inhibitor,inhibitor,activator,activator,activator,activator,activator	NA	NA	NA	NA	NA	NA	NA	NA	agonist|inhibitor
PMEL	TEBENTAFUSP	binder	NA	NA	Modulator	Kimmtrak	NA	NA	NA	NA	binder
PNLIP	ORLISTAT	inhibitor	NA	NA	NA	NA	NA	NA	NA	NA	inhibitor
POLA1	FLUDARABINE,CLOFARABINE,CYTARABINE,GEMCITABINE	inhibitor,inhibitor,inhibitor,inhibitor	NA	Enzyme	NA	NA	NA	NA	NA	NA	inhibitor
POLA2	FLUDARABINE,CYTARABINE,CLOFARABINE,GEMCITABINE	inhibitor,inhibitor,inhibitor,inhibitor	NA	NA	NA	NA	NA	NA	NA	NA	inhibitor
POLD1	FLUDARABINE,CYTARABINE,CLOFARABINE,GEMCITABINE	inhibitor,inhibitor,inhibitor,inhibitor	tsg	Enzyme	NA	NA	NA	NA	ncg_driver	3	inhibitor
POLD2	FLUDARABINE,CYTARABINE,CLOFARABINE,GEMCITABINE	inhibitor,inhibitor,inhibitor,inhibitor	NA	NA	NA	NA	NA	NA	NA	NA	inhibitor
POLD3	FLUDARABINE,CLOFARABINE,CYTARABINE,GEMCITABINE	inhibitor,inhibitor,inhibitor,inhibitor	NA	NA	NA	NA	NA	NA	NA	NA	inhibitor
POLD4	FLUDARABINE,CYTARABINE,CLOFARABINE,GEMCITABINE	inhibitor,inhibitor,inhibitor,inhibitor	NA	NA	NA	NA	NA	NA	NA	NA	inhibitor
POLE	FLUDARABINE,CYTARABINE,CLOFARABINE,GEMCITABINE	inhibitor,inhibitor,inhibitor,inhibitor	tsg	Enzyme	NA	NA	NA	NA	ncg_driver	3	inhibitor
POLE2	CLOFARABINE,FLUDARABINE,CYTARABINE,GEMCITABINE	inhibitor,inhibitor,inhibitor,inhibitor	NA	NA	NA	NA	NA	NA	NA	NA	inhibitor
POLE3	FLUDARABINE,CYTARABINE,CLOFARABINE,GEMCITABINE	inhibitor,inhibitor,inhibitor,inhibitor	NA	NA	NA	NA	NA	NA	NA	NA	inhibitor
PPARA	GEMFIBROZIL,CHOLINE_FENOFIBRATE,CIPROFIBRATE,FENOFIBRATE,CLOFIBRATE,FENOFIBRIC_ACID,BEZAFIBRATE	agonist,agonist,agonist,agonist,agonist,agonist,agonist	NA	NA	NA	NA	NA	NA	NA	NA	agonist
PPARD	BEZAFIBRATE	agonist	NA	NA	NA	NA	NA	NA	ncg_driver	NA	agonist
PPARG	PIOGLITAZONE_HYDROCHLORIDE,ROSIGLITAZONE_MALEATE,BALSALAZIDE_DISODIUM,TROGLITAZONE,MESALAMINE,BEZAFIBRATE,OLSALAZINE_SODIUM	agonist,agonist,agonist,agonist,agonist,agonist,agonist	og	NHR	NA	NA	NA	NA	NA	NA	agonist
PPAT	MERCAPTOPURINE,AZATHIOPRINE,AZATHIOPRINE_SODIUM	inhibitor,inhibitor,inhibitor	NA	NA	NA	NA	NA	NA	NA	NA	inhibitor
PPIA	CYCLOSPORINE	modulator	NA	Enzyme	NA	NA	NA	NA	NA	NA	modulator
PPP1R3A	DOCOSANOL	inhibitor	NA	NA	NA	NA	NA	NA	ncg_driver	NA	inhibitor
PPP1R3B	DOCOSANOL	inhibitor	NA	NA	NA	NA	NA	NA	NA	NA	inhibitor
PPP3CA	VOCLOSPORIN	inhibitor	NA	NA	NA	NA	NA	NA	ncg_driver	NA	inhibitor
PRDX1	OBILTOXAXIMAB,RAXIBACUMAB	binder,binder	NA	NA	NA	NA	NA	NA	NA	NA	binder
PRIM1	CYTARABINE,FLUDARABINE,CLOFARABINE,GEMCITABINE	inhibitor,inhibitor,inhibitor,inhibitor	NA	Enzyme	NA	NA	NA	NA	NA	NA	inhibitor
PRIM2	CYTARABINE,CLOFARABINE,FLUDARABINE,GEMCITABINE	inhibitor,inhibitor,inhibitor,inhibitor	NA	NA	NA	NA	NA	NA	NA	NA	inhibitor
PRKAA1	METFORMIN_HYDROCHLORIDE	activator	NA	Kinase	NA	NA	NA	NA	NA	NA	activator
PRKAA2	METFORMIN_HYDROCHLORIDE	activator	NA	NA	NA	NA	NA	NA	NA	NA	activator
PRKAB1	METFORMIN_HYDROCHLORIDE	activator	NA	NA	NA	NA	NA	NA	NA	NA	activator
PRKCA	QUERCETIN,MIDOSTAURIN	inhibitor,inhibitor	NA	NA	NA	NA	NA	NA	NA	NA	inhibitor
PRKCB	QUERCETIN,MIDOSTAURIN	inhibitor,inhibitor	NA	NA	NA	NA	NA	NA	ncg_driver	NA	inhibitor
PRKCD	QUERCETIN,MIDOSTAURIN	inhibitor,inhibitor	NA	NA	NA	NA	NA	NA	NA	NA	inhibitor
PRKCE	QUERCETIN,MIDOSTAURIN	inhibitor,inhibitor	NA	NA	NA	NA	NA	NA	NA	NA	inhibitor
PRKCG	QUERCETIN,MIDOSTAURIN	inhibitor,inhibitor	NA	NA	Inhibitor	Rydapt	NA	NA	ncg_driver	NA	inhibitor
PRKCH	QUERCETIN,MIDOSTAURIN	inhibitor,inhibitor	NA	NA	NA	NA	NA	NA	NA	NA	inhibitor
PRKCI	QUERCETIN,MIDOSTAURIN	inhibitor,inhibitor	og	Kinase	NA	NA	NA	NA	ncg_driver	NA	inhibitor
PRKCQ	QUERCETIN,MIDOSTAURIN	inhibitor,inhibitor	NA	Kinase	NA	NA	NA	NA	ncg_driver	NA	inhibitor
PRKCZ	QUERCETIN,MIDOSTAURIN	inhibitor,inhibitor	NA	NA	NA	NA	NA	NA	ncg_driver	NA	inhibitor
PRKD1	QUERCETIN,MIDOSTAURIN	inhibitor,inhibitor	NA	NA	NA	NA	NA	NA	ncg_driver	NA	inhibitor
PRKD2	QUERCETIN	inhibitor	NA	NA	NA	NA	NA	NA	ncg_driver	NA	inhibitor
PRKD3	QUERCETIN,MIDOSTAURIN	inhibitor,inhibitor	NA	NA	NA	NA	NA	NA	NA	NA	inhibitor
PSMA1	IXAZOMIB,BORTEZOMIB,CARFILZOMIB,CARFILZOMIB,BORTEZOMIB,IXAZOMIB_CITRATE	inhibitor,other/unknown,inhibitor,other/unknown,inhibitor,inhibitor	NA	Enzyme	NA	NA	NA	NA	NA	NA	inhibitor
PSMA2	CARFILZOMIB,CARFILZOMIB,BORTEZOMIB,IXAZOMIB,IXAZOMIB_CITRATE,BORTEZOMIB	other/unknown,inhibitor,other/unknown,inhibitor,inhibitor,inhibitor	NA	Enzyme	NA	NA	NA	NA	NA	NA	inhibitor
PSMA3	CARFILZOMIB,BORTEZOMIB,CARFILZOMIB,IXAZOMIB,IXAZOMIB_CITRATE,BORTEZOMIB	inhibitor,other/unknown,other/unknown,inhibitor,inhibitor,inhibitor	NA	Enzyme	NA	NA	NA	NA	NA	NA	inhibitor
PSMA4	CARFILZOMIB,CARFILZOMIB,IXAZOMIB,BORTEZOMIB,BORTEZOMIB,IXAZOMIB_CITRATE	inhibitor,other/unknown,inhibitor,other/unknown,inhibitor,inhibitor	NA	Enzyme	NA	NA	NA	NA	NA	NA	inhibitor
PSMA5	BORTEZOMIB,IXAZOMIB,CARFILZOMIB,CARFILZOMIB,BORTEZOMIB,IXAZOMIB_CITRATE	other/unknown,inhibitor,inhibitor,other/unknown,inhibitor,inhibitor	NA	Enzyme	NA	NA	NA	NA	NA	NA	inhibitor
PSMA6	CARFILZOMIB,CARFILZOMIB,IXAZOMIB,BORTEZOMIB,BORTEZOMIB,IXAZOMIB_CITRATE	other/unknown,inhibitor,inhibitor,other/unknown,inhibitor,inhibitor	NA	Enzyme	NA	NA	NA	NA	NA	NA	inhibitor
PSMA7	BORTEZOMIB,CARFILZOMIB,IXAZOMIB,CARFILZOMIB,IXAZOMIB_CITRATE,BORTEZOMIB	other/unknown,other/unknown,inhibitor,inhibitor,inhibitor,inhibitor	NA	Enzyme	NA	NA	NA	NA	NA	NA	inhibitor
PSMA8	CARFILZOMIB,BORTEZOMIB,CARFILZOMIB,IXAZOMIB,BORTEZOMIB,IXAZOMIB_CITRATE	inhibitor,other/unknown,other/unknown,inhibitor,inhibitor,inhibitor	NA	NA	NA	NA	NA	NA	NA	NA	inhibitor
PSMB1	IXAZOMIB,CARFILZOMIB,CARFILZOMIB,BORTEZOMIB,BORTEZOMIB,IXAZOMIB_CITRATE	inhibitor,inhibitor,other/unknown,other/unknown,inhibitor,inhibitor	NA	Enzyme	NA	NA	NA	NA	NA	NA	inhibitor
PSMB10	BORTEZOMIB,CARFILZOMIB,IXAZOMIB,CARFILZOMIB,BORTEZOMIB,IXAZOMIB_CITRATE	other/unknown,inhibitor,inhibitor,other/unknown,inhibitor,inhibitor	NA	NA	NA	NA	NA	NA	NA	NA	inhibitor
PSMB11	CARFILZOMIB,IXAZOMIB,BORTEZOMIB,IXAZOMIB_CITRATE	inhibitor,inhibitor,inhibitor,inhibitor	NA	NA	NA	NA	NA	NA	NA	NA	inhibitor
PSMB2	BORTEZOMIB,CARFILZOMIB,CARFILZOMIB,IXAZOMIB,BORTEZOMIB,IXAZOMIB_CITRATE	other/unknown,inhibitor,other/unknown,inhibitor,inhibitor,inhibitor	og	Enzyme	NA	NA	NA	NA	NA	NA	inhibitor
PSMB3	BORTEZOMIB,CARFILZOMIB,CARFILZOMIB,IXAZOMIB,BORTEZOMIB,IXAZOMIB_CITRATE	other/unknown,inhibitor,other/unknown,inhibitor,inhibitor,inhibitor	NA	Enzyme	NA	NA	NA	NA	NA	NA	inhibitor
PSMB4	BORTEZOMIB,CARFILZOMIB,IXAZOMIB,CARFILZOMIB,BORTEZOMIB,IXAZOMIB_CITRATE	other/unknown,inhibitor,inhibitor,other/unknown,inhibitor,inhibitor	NA	Enzyme	NA	NA	NA	NA	NA	NA	inhibitor
PSMB5	CARFILZOMIB,CARFILZOMIB,IXAZOMIB,BORTEZOMIB,IXAZOMIB_CITRATE,BORTEZOMIB	inhibitor,other/unknown,inhibitor,other/unknown,inhibitor,inhibitor	NA	Enzyme	NA	NA	NA	NA	NA	NA	inhibitor
PSMB6	IXAZOMIB,BORTEZOMIB,CARFILZOMIB,CARFILZOMIB,BORTEZOMIB,IXAZOMIB_CITRATE	inhibitor,other/unknown,other/unknown,inhibitor,inhibitor,inhibitor	NA	Enzyme	NA	NA	NA	NA	NA	NA	inhibitor
PSMB7	BORTEZOMIB,CARFILZOMIB,IXAZOMIB,CARFILZOMIB,BORTEZOMIB,IXAZOMIB_CITRATE	other/unknown,inhibitor,inhibitor,other/unknown,inhibitor,inhibitor	NA	Enzyme	NA	NA	NA	NA	NA	NA	inhibitor
PSMB8	CARFILZOMIB,CARFILZOMIB,BORTEZOMIB,IXAZOMIB,IXAZOMIB_CITRATE,BORTEZOMIB	inhibitor,other/unknown,other/unknown,inhibitor,inhibitor,inhibitor	NA	NA	NA	NA	NA	NA	NA	NA	inhibitor
PSMB9	IXAZOMIB,BORTEZOMIB,CARFILZOMIB,CARFILZOMIB,BORTEZOMIB,IXAZOMIB_CITRATE	inhibitor,other/unknown,inhibitor,other/unknown,inhibitor,inhibitor	NA	NA	NA	NA	NA	NA	NA	NA	inhibitor
PSMC1	IXAZOMIB,BORTEZOMIB,CARFILZOMIB,CARFILZOMIB,BORTEZOMIB,IXAZOMIB_CITRATE	inhibitor,other/unknown,inhibitor,other/unknown,inhibitor,inhibitor	NA	Enzyme	NA	NA	NA	NA	NA	NA	inhibitor
PSMC1P1	CARFILZOMIB,BORTEZOMIB	other/unknown,other/unknown	NA	NA	NA	NA	NA	NA	NA	NA	other/unknown,other/unknown
PSMC2	BORTEZOMIB,CARFILZOMIB,IXAZOMIB,CARFILZOMIB,BORTEZOMIB,IXAZOMIB_CITRATE	other/unknown,inhibitor,inhibitor,other/unknown,inhibitor,inhibitor	NA	Enzyme	NA	NA	NA	NA	NA	NA	inhibitor
PSMC3	IXAZOMIB,BORTEZOMIB,CARFILZOMIB,CARFILZOMIB,IXAZOMIB_CITRATE,BORTEZOMIB	inhibitor,other/unknown,inhibitor,other/unknown,inhibitor,inhibitor	NA	NA	NA	NA	NA	NA	ncg_driver	NA	inhibitor
PSMC3IP	CARFILZOMIB,BORTEZOMIB	other/unknown,other/unknown	NA	NA	NA	NA	NA	NA	NA	NA	other/unknown,other/unknown
PSMC4	CARFILZOMIB,CARFILZOMIB,IXAZOMIB,BORTEZOMIB,IXAZOMIB_CITRATE,BORTEZOMIB	inhibitor,other/unknown,inhibitor,other/unknown,inhibitor,inhibitor	NA	NA	NA	NA	NA	NA	NA	NA	inhibitor
PSMC5	IXAZOMIB,CARFILZOMIB,CARFILZOMIB,BORTEZOMIB,BORTEZOMIB,IXAZOMIB_CITRATE	inhibitor,other/unknown,inhibitor,other/unknown,inhibitor,inhibitor	NA	Enzyme	NA	NA	NA	NA	NA	NA	inhibitor
PSMC6	CARFILZOMIB,CARFILZOMIB,IXAZOMIB,BORTEZOMIB,IXAZOMIB_CITRATE,BORTEZOMIB	other/unknown,inhibitor,inhibitor,other/unknown,inhibitor,inhibitor	NA	NA	NA	NA	NA	NA	NA	NA	inhibitor
PSMD1	IXAZOMIB,BORTEZOMIB,CARFILZOMIB,CARFILZOMIB,IXAZOMIB_CITRATE,BORTEZOMIB	inhibitor,other/unknown,inhibitor,other/unknown,inhibitor,inhibitor	NA	NA	NA	NA	NA	NA	NA	NA	inhibitor
PSMD10	CARFILZOMIB,BORTEZOMIB	other/unknown,other/unknown	NA	NA	NA	NA	NA	NA	NA	NA	other/unknown,other/unknown
PSMD10P1	BORTEZOMIB,CARFILZOMIB	other/unknown,other/unknown	NA	NA	NA	NA	NA	NA	NA	NA	other/unknown,other/unknown
PSMD10P2	CARFILZOMIB,BORTEZOMIB	other/unknown,other/unknown	NA	NA	NA	NA	NA	NA	NA	NA	other/unknown,other/unknown
PSMD10P3	CARFILZOMIB,BORTEZOMIB	other/unknown,other/unknown	NA	NA	NA	NA	NA	NA	NA	NA	other/unknown,other/unknown
PSMD11	CARFILZOMIB,BORTEZOMIB,CARFILZOMIB,IXAZOMIB,BORTEZOMIB,IXAZOMIB_CITRATE	inhibitor,other/unknown,other/unknown,inhibitor,inhibitor,inhibitor	NA	NA	NA	NA	NA	NA	NA	NA	inhibitor
PSMD12	BORTEZOMIB,CARFILZOMIB,IXAZOMIB,CARFILZOMIB,BORTEZOMIB,IXAZOMIB_CITRATE	other/unknown,inhibitor,inhibitor,other/unknown,inhibitor,inhibitor	NA	NA	NA	NA	NA	NA	NA	NA	inhibitor
PSMD13	CARFILZOMIB,CARFILZOMIB,IXAZOMIB,BORTEZOMIB,IXAZOMIB_CITRATE,BORTEZOMIB	inhibitor,other/unknown,inhibitor,other/unknown,inhibitor,inhibitor	NA	NA	NA	NA	NA	NA	NA	NA	inhibitor
PSMD14	IXAZOMIB,BORTEZOMIB,CARFILZOMIB,CARFILZOMIB,IXAZOMIB_CITRATE,BORTEZOMIB	inhibitor,other/unknown,inhibitor,other/unknown,inhibitor,inhibitor	NA	Enzyme	NA	NA	NA	NA	NA	NA	inhibitor
PSMD2	IXAZOMIB,CARFILZOMIB,BORTEZOMIB,CARFILZOMIB,BORTEZOMIB,IXAZOMIB_CITRATE	inhibitor,inhibitor,other/unknown,other/unknown,inhibitor,inhibitor	NA	NA	NA	NA	NA	NA	NA	NA	inhibitor
PSMD3	IXAZOMIB,CARFILZOMIB,BORTEZOMIB,CARFILZOMIB,IXAZOMIB_CITRATE,BORTEZOMIB	inhibitor,inhibitor,other/unknown,other/unknown,inhibitor,inhibitor	NA	NA	NA	NA	NA	NA	NA	NA	inhibitor
PSMD4	CARFILZOMIB,BORTEZOMIB,CARFILZOMIB,IXAZOMIB,BORTEZOMIB,IXAZOMIB_CITRATE	other/unknown,other/unknown,inhibitor,inhibitor,inhibitor,inhibitor	NA	NA	NA	NA	NA	NA	NA	NA	inhibitor
PSMD4P1	CARFILZOMIB,BORTEZOMIB	other/unknown,other/unknown	NA	NA	NA	NA	NA	NA	NA	NA	other/unknown,other/unknown
PSMD5	BORTEZOMIB,CARFILZOMIB	other/unknown,other/unknown	NA	NA	NA	NA	NA	NA	NA	NA	other/unknown,other/unknown
PSMD6	BORTEZOMIB,IXAZOMIB,CARFILZOMIB,CARFILZOMIB,BORTEZOMIB,IXAZOMIB_CITRATE	other/unknown,inhibitor,inhibitor,other/unknown,inhibitor,inhibitor	NA	NA	NA	NA	NA	NA	NA	NA	inhibitor
PSMD7	BORTEZOMIB,CARFILZOMIB,CARFILZOMIB,IXAZOMIB,BORTEZOMIB,IXAZOMIB_CITRATE	other/unknown,inhibitor,other/unknown,inhibitor,inhibitor,inhibitor	NA	Enzyme	NA	NA	NA	NA	NA	NA	inhibitor
PSMD8	IXAZOMIB,BORTEZOMIB,CARFILZOMIB,CARFILZOMIB,IXAZOMIB_CITRATE,BORTEZOMIB	inhibitor,other/unknown,other/unknown,inhibitor,inhibitor,inhibitor	NA	NA	NA	NA	NA	NA	ncg_driver	NA	inhibitor
PSMD9	BORTEZOMIB,CARFILZOMIB	other/unknown,other/unknown	NA	NA	NA	NA	NA	NA	NA	NA	other/unknown,other/unknown
PSME1	BORTEZOMIB,CARFILZOMIB	other/unknown,other/unknown	NA	NA	NA	NA	NA	NA	NA	NA	other/unknown,other/unknown
PSME2	BORTEZOMIB,CARFILZOMIB	other/unknown,other/unknown	NA	NA	NA	NA	NA	NA	NA	NA	other/unknown,other/unknown
PSME2P2	BORTEZOMIB,CARFILZOMIB	other/unknown,other/unknown	NA	NA	NA	NA	NA	NA	NA	NA	other/unknown,other/unknown
PSME3	BORTEZOMIB,CARFILZOMIB	other/unknown,other/unknown	NA	NA	NA	NA	NA	NA	NA	NA	other/unknown,other/unknown
PSME4	BORTEZOMIB,CARFILZOMIB	other/unknown,other/unknown	NA	NA	NA	NA	NA	NA	NA	NA	other/unknown,other/unknown
PSMF1	CARFILZOMIB,BORTEZOMIB	other/unknown,other/unknown	NA	NA	NA	NA	NA	NA	ncg_driver	NA	other/unknown,other/unknown
PTCH1	VISMODEGIB	other/unknown	tsg	NA	NA	NA	Vismodegib, hedgehog inhibitors	Inhibition	ncg_driver	3	other/unknown
PTGDR	LAROPIPRANT	inhibitor	NA	GPCR	NA	NA	NA	NA	NA	NA	inhibitor
PTGDS	ANTRAFENINE	inhibitor	NA	NA	NA	NA	NA	NA	NA	NA	inhibitor
PTGER1	ALPROSTADIL,DINOPROSTONE	agonist,agonist	NA	NA	NA	NA	NA	NA	NA	NA	agonist
PTGER2	ALPROSTADIL,DINOPROSTONE,OMIDENEPAG_ISOPROPYL,OMIDENEPAG	agonist,agonist,agonist,agonist	NA	NA	Agonist	Omlonti	NA	NA	NA	NA	agonist
PTGER3	MISOPROSTOL,DINOPROSTONE	agonist,agonist	NA	NA	NA	NA	NA	NA	NA	NA	agonist
PTGER4	DINOPROSTONE	agonist	NA	GPCR	NA	NA	NA	NA	NA	NA	agonist
PTGFR	DINOPROST_TROMETHAMINE,LATANOPROSTENE_BUNOD,BIMATOPROST,TRAVOPROST,LATANOPROST,TAFLUPROST,CARBOPROST_TROMETHAMINE	agonist,agonist,agonist,agonist,agonist,agonist,agonist	NA	NA	Agonist	Vyzulta	NA	NA	ncg_driver	NA	agonist
PTGIR	EPOPROSTENOL_SODIUM,ILOPROST,SELEXIPAG,TREPROSTINIL,TREPROSTINIL_DIOLAMINE	agonist,agonist,agonist,agonist,agonist	NA	NA	NA	NA	NA	NA	NA	NA	agonist
PTGS1	INDOMETHACIN,ALCLOFENAC,PHENYLBUTAZONE,MECLOFENAMATE_SODIUM,PIRPROFEN,NAPROXEN_SODIUM,BISMUTH_SUBSALICYLATE,OXYPHENBUTAZONE,ASPIRIN,INDOMETHACIN_SODIUM,IBUPROFEN_LYSINE,IBUPROFEN,_SODIUM_SALT,SULINDAC,KETOROLAC_TROMETHAMINE,CLOMETACIN,BENZYDAMINE_HYDROCHLORIDE,BALSALAZIDE_DISODIUM,DICLOFENAC_EPOLAMINE,DIFLUNISAL,ISOXICAM,BENZYDAMINE,FLURBIPROFEN,FENOPROFEN_CALCIUM,DICLOFENAC_SODIUM,DICLOFENAC_POT…	inhibitor,inhibitor,inhibitor,inhibitor,inhibitor,inhibitor,inhibitor,inhibitor,inhibitor,inhibitor,inhibitor,inhibitor,inhibitor,inhibitor,inhibitor,inhibitor,inhibitor,inhibitor,inhibitor,inhibitor,inhibitor,inhibitor,inhibitor,inhibitor,inhibitor,inhibitor,inhibitor,inhibitor,inhibitor,inhibitor,inhibitor,inhibitor,inhibitor,inhibitor,inhibitor,inhibitor,inhibitor,inhibitor,inhibitor,inhibitor…	NA	NA	NA	NA	NA	NA	ncg_driver	NA	inhibitor
PTGS2	VALDECOXIB,BISMUTH_SUBSALICYLATE,LUMIRACOXIB,ASPIRIN,IBUPROFEN_LYSINE,INDOMETHACIN_SODIUM,PIRPROFEN,NAPROXEN_SODIUM,OXYPHENBUTAZONE,PHENYLBUTAZONE,ACECLOFENAC,MECLOFENAMATE_SODIUM,INDOMETHACIN,OXAPROZIN,ETORICOXIB,CLOMETACIN,DICLOFENAC_EPOLAMINE,FENOPROFEN_CALCIUM,DIFLUNISAL,PARECOXIB_SODIUM,DICLOFENAC_SODIUM,FLURBIPROFEN,OXAPROZIN_POTASSIUM,ISOXICAM,BENZYDAMINE_HYDROCHLORIDE,ACEMETACIN,IBUPROFEN…	inhibitor,inhibitor,inhibitor,inhibitor,inhibitor,inhibitor,inhibitor,inhibitor,inhibitor,inhibitor,inhibitor,inhibitor,inhibitor,inhibitor,inhibitor,inhibitor,inhibitor,inhibitor,inhibitor,inhibitor,inhibitor,inhibitor,inhibitor,inhibitor,inhibitor,inhibitor,inhibitor,inhibitor,inhibitor,inhibitor,inhibitor,inhibitor,inhibitor,inhibitor,inhibitor,inhibitor,inhibitor,inhibitor,inhibitor,inhibitor…	NA	NA	NA	NA	NA	NA	NA	NA	inhibitor
PTH1R	PARATHYROID_HORMONE,TERIPARATIDE_ACETATE,TERIPARATIDE,ABALOPARATIDE	agonist,agonist,agonist,agonist	NA	NA	Modulator	Tymlos	NA	NA	NA	NA	agonist
PTK2	MASITINIB	inhibitor	NA	Kinase	NA	NA	NA	NA	ncg_driver	NA	inhibitor
PTK6	VANDETANIB	inhibitor	NA	NA	NA	NA	NA	NA	NA	NA	inhibitor
RAF1	SORAFENIB,REGORAFENIB,ENCORAFENIB	inhibitor,inhibitor,inhibitor	og	Kinase	NA	NA	Sorafenib,RAF inhibitors	Inhibition	ncg_driver	NA	inhibitor
RAMP1	PRAMLINTIDE_ACETATE	agonist	NA	NA	NA	NA	NA	NA	NA	NA	agonist
RAMP2	PRAMLINTIDE_ACETATE	agonist	NA	NA	NA	NA	NA	NA	NA	NA	agonist
RAMP3	PRAMLINTIDE_ACETATE	agonist	NA	NA	NA	NA	NA	NA	NA	NA	agonist
RARA	ACITRETIN,ETRETINATE,ADAPALENE,TAZAROTENE,ALITRETINOIN,TRETINOIN,ISOTRETINOIN	agonist,agonist,agonist,agonist,agonist,agonist,agonist	NA	NA	NA	NA	ATRA, Arsenic	Inhibition	ncg_driver	NA	agonist
RARB	ADAPALENE,ETRETINATE,ACITRETIN,TAZAROTENE,TRETINOIN,ALITRETINOIN,ISOTRETINOIN	agonist,agonist,agonist,agonist,agonist,agonist,agonist	NA	NA	NA	NA	NA	NA	NA	NA	agonist
RARG	TRIFAROTENE,ETRETINATE,ADAPALENE,ACITRETIN,TAZAROTENE,ISOTRETINOIN,TRETINOIN,ALITRETINOIN	agonist,agonist,agonist,agonist,agonist,agonist,agonist,agonist	NA	NHR	Agonist	Sohonos	NA	NA	NA	NA	agonist
RBX1	LENALIDOMIDE,THALIDOMIDE,POMALIDOMIDE	inhibitor,inhibitor,inhibitor	NA	NA	NA	NA	NA	NA	NA	NA	inhibitor
REN	ALISKIREN_FUMARATE	inhibitor	NA	NA	NA	NA	NA	NA	NA	NA	inhibitor
RET	PRALSETINIB,PONATINIB,SORAFENIB,SUNITINIB,REGORAFENIB,VANDETANIB,ALECTINIB_HYDROCHLORIDE,CABOZANTINIB_S-MALATE,LENVATINIB,SELPERCATINIB	inhibitor,inhibitor,inhibitor,inhibitor,inhibitor,inhibitor,inhibitor,inhibitor,inhibitor,inhibitor	og	NA	Inhibitor	GAVRETO	Sorafenib, vandetinib, RET Inhibitors	Inhibition	ncg_driver	4,3,2,1	inhibitor
RFC1	PRALATREXATE	inhibitor	NA	NA	NA	NA	NA	NA	ncg_driver	NA	inhibitor
RICTOR	SAPANISERTIB	inhibitor	og	NA	NA	NA	NA	NA	ncg_driver	3	inhibitor
RNF130	MAFTIVIMAB,ODESIVIMAB,ATOLTIVIMAB,ANSUVIMAB-ZYKL	inhibitor,inhibitor,inhibitor,binder	NA	NA	NA	NA	NA	NA	NA	NA	inhibitor
ROCK1	NETARSUDIL_DIMESYLATE,BELUMOSUDIL_MESYLATE	inhibitor,inhibitor	NA	NA	Inhibitor	Rhopressa	NA	NA	NA	NA	inhibitor
ROCK2	NETARSUDIL_DIMESYLATE,BELUMOSUDIL,BELUMOSUDIL_MESYLATE	inhibitor,inhibitor,inhibitor	NA	NA	Inhibitor	Rezurock	NA	NA	NA	NA	inhibitor
ROS1	CRIZOTINIB,ENTRECTINIB	inhibitor,inhibitor	og	NA	Inhibitor	Augtyro	Crizotinib	Inhibition	ncg_driver	4,3,1	inhibitor
RPE65	VORETIGENE_NEPARVOVEC	positivemodulator	NA	NA	NA	NA	NA	NA	NA	NA	positivemodulator
RPL10	ATALUREN	modulator	NA	NA	NA	NA	NA	NA	ncg_driver	NA	modulator
RPL10A	ATALUREN	modulator	NA	NA	NA	NA	NA	NA	NA	NA	modulator
RPL11	ATALUREN	modulator	NA	NA	NA	NA	NA	NA	NA	NA	modulator
RPL12	ATALUREN	modulator	NA	NA	NA	NA	NA	NA	NA	NA	modulator
RPL13	ATALUREN	modulator	NA	NA	NA	NA	NA	NA	NA	NA	modulator
RPL13A	ATALUREN	modulator	NA	NA	NA	NA	NA	NA	ncg_driver	NA	modulator
RPL14	ATALUREN	modulator	NA	NA	NA	NA	NA	NA	NA	NA	modulator
RPL15	ATALUREN	modulator	NA	NA	NA	NA	NA	NA	NA	NA	modulator
RPL17	ATALUREN	modulator	NA	NA	NA	NA	NA	NA	NA	NA	modulator
RPL18	ATALUREN	modulator	NA	NA	NA	NA	NA	NA	NA	NA	modulator
RPL18A	ATALUREN	modulator	NA	NA	NA	NA	NA	NA	ncg_driver	NA	modulator
RPL19	ATALUREN	modulator	NA	NA	NA	NA	NA	NA	NA	NA	modulator
RPL21	ATALUREN	modulator	NA	NA	NA	NA	NA	NA	NA	NA	modulator
RPL22	ATALUREN	modulator	NA	NA	NA	NA	NA	NA	ncg_driver	NA	modulator
RPL23	ATALUREN	modulator	NA	NA	NA	NA	NA	NA	NA	NA	modulator
RPL23A	ATALUREN	modulator	NA	NA	NA	NA	NA	NA	NA	NA	modulator
RPL24	ATALUREN	modulator	NA	NA	NA	NA	NA	NA	NA	NA	modulator
RPL26	ATALUREN	modulator	NA	NA	NA	NA	NA	NA	NA	NA	modulator
RPL27	ATALUREN	modulator	NA	NA	NA	NA	NA	NA	NA	NA	modulator
RPL27A	ATALUREN	modulator	NA	NA	NA	NA	NA	NA	NA	NA	modulator
RPL28	ATALUREN	modulator	NA	NA	NA	NA	NA	NA	ncg_driver	NA	modulator
RPL29	ATALUREN	modulator	NA	NA	NA	NA	NA	NA	ncg_driver	NA	modulator
RPL3	ATALUREN	modulator	NA	NA	NA	NA	NA	NA	NA	NA	modulator
RPL30	ATALUREN	modulator	NA	NA	NA	NA	NA	NA	NA	NA	modulator
RPL31	ATALUREN	modulator	NA	NA	NA	NA	NA	NA	ncg_driver	NA	modulator
RPL32	ATALUREN	modulator	NA	NA	NA	NA	NA	NA	NA	NA	modulator
RPL34	ATALUREN	modulator	NA	NA	NA	NA	NA	NA	ncg_driver	NA	modulator
RPL35	ATALUREN	modulator	NA	NA	NA	NA	NA	NA	NA	NA	modulator
RPL35A	ATALUREN	modulator	NA	NA	NA	NA	NA	NA	NA	NA	modulator
RPL36	ATALUREN	modulator	NA	NA	NA	NA	NA	NA	NA	NA	modulator
RPL36A	ATALUREN	modulator	NA	NA	NA	NA	NA	NA	NA	NA	modulator
RPL37	ATALUREN	modulator	NA	NA	NA	NA	NA	NA	NA	NA	modulator
RPL37A	ATALUREN	modulator	NA	NA	NA	NA	NA	NA	NA	NA	modulator
RPL38	ATALUREN	modulator	NA	NA	NA	NA	NA	NA	NA	NA	modulator
RPL39	ATALUREN	modulator	NA	NA	NA	NA	NA	NA	NA	NA	modulator
RPL4	ATALUREN	modulator	NA	NA	NA	NA	NA	NA	NA	NA	modulator
RPL41	ATALUREN	modulator	NA	NA	NA	NA	NA	NA	NA	NA	modulator
RPL5	ATALUREN	modulator	tsg	NA	NA	NA	NA	NA	ncg_driver	NA	modulator
RPL6	ATALUREN	modulator	NA	NA	NA	NA	NA	NA	NA	NA	modulator
RPL7	ATALUREN	modulator	NA	NA	NA	NA	NA	NA	NA	NA	modulator
RPL7A	ATALUREN	modulator	NA	NA	NA	NA	NA	NA	NA	NA	modulator
RPL8	ATALUREN	modulator	NA	NA	NA	NA	NA	NA	NA	NA	modulator
RPL9	ATALUREN	modulator	NA	NA	NA	NA	NA	NA	NA	NA	modulator
RPL9P7	ATALUREN	modulator	NA	NA	NA	NA	NA	NA	NA	NA	modulator
RPL9P8	ATALUREN	modulator	NA	NA	NA	NA	NA	NA	NA	NA	modulator
RPLP0	ATALUREN	modulator	NA	NA	NA	NA	NA	NA	NA	NA	modulator
RPLP1	ATALUREN	modulator	NA	NA	NA	NA	NA	NA	NA	NA	modulator
RPS10	ATALUREN	modulator	NA	NA	NA	NA	NA	NA	NA	NA	modulator
RPS11	ATALUREN	modulator	NA	NA	NA	NA	NA	NA	NA	NA	modulator
RPS12	ATALUREN	modulator	NA	NA	NA	NA	NA	NA	NA	NA	modulator
RPS13	ATALUREN	modulator	NA	NA	NA	NA	NA	NA	ncg_driver	NA	modulator
RPS14	ATALUREN	modulator	NA	NA	NA	NA	NA	NA	NA	NA	modulator
RPS15	ATALUREN	modulator	og	NA	NA	NA	NA	NA	ncg_driver	NA	modulator
RPS15A	ATALUREN	modulator	NA	NA	NA	NA	NA	NA	NA	NA	modulator
RPS16	ATALUREN	modulator	NA	NA	NA	NA	NA	NA	NA	NA	modulator
RPS17	ATALUREN	modulator	NA	NA	NA	NA	NA	NA	NA	NA	modulator
RPS18	ATALUREN	modulator	NA	NA	NA	NA	NA	NA	NA	NA	modulator
RPS19	ATALUREN	modulator	NA	NA	NA	NA	NA	NA	NA	NA	modulator
RPS2	ATALUREN	modulator	NA	NA	NA	NA	NA	NA	ncg_driver	NA	modulator
RPS20	ATALUREN	modulator	NA	NA	NA	NA	NA	NA	NA	NA	modulator
RPS21	ATALUREN	modulator	NA	NA	NA	NA	NA	NA	NA	NA	modulator
RPS23	ATALUREN	modulator	NA	NA	NA	NA	NA	NA	NA	NA	modulator
RPS24	ATALUREN	modulator	NA	NA	NA	NA	NA	NA	NA	NA	modulator
RPS25	ATALUREN	modulator	NA	NA	NA	NA	NA	NA	NA	NA	modulator
RPS26	ATALUREN	modulator	NA	NA	NA	NA	NA	NA	NA	NA	modulator
RPS27	ATALUREN	modulator	NA	Other	NA	NA	NA	NA	ncg_driver	NA	modulator
RPS27A	ATALUREN	modulator	NA	NA	NA	NA	NA	NA	ncg_driver	NA	modulator
RPS28	ATALUREN	modulator	NA	NA	NA	NA	NA	NA	NA	NA	modulator
RPS29	ATALUREN	modulator	NA	NA	NA	NA	NA	NA	NA	NA	modulator
RPS3	ATALUREN	modulator	NA	NA	NA	NA	NA	NA	NA	NA	modulator
RPS3A	ATALUREN	modulator	NA	NA	NA	NA	NA	NA	ncg_driver	NA	modulator
RPS4X	ATALUREN	modulator	NA	NA	NA	NA	NA	NA	NA	NA	modulator
RPS4Y1	ATALUREN	modulator	NA	NA	NA	NA	NA	NA	NA	NA	modulator
RPS5	ATALUREN	modulator	NA	NA	NA	NA	NA	NA	NA	NA	modulator
RPS6	ATALUREN	modulator	NA	NA	NA	NA	NA	NA	NA	NA	modulator
RPS7	ATALUREN	modulator	NA	NA	NA	NA	NA	NA	NA	NA	modulator
RPS8	ATALUREN	modulator	NA	NA	NA	NA	NA	NA	NA	NA	modulator
RPS9	ATALUREN	modulator	NA	NA	NA	NA	NA	NA	NA	NA	modulator
RPSA	KANAMYCIN_SULFATE,QUINUPRISTIN,LINCOMYCIN,METHACYCLINE_HYDROCHLORIDE,VIOMYCIN_SULFATE,DIRITHROMYCIN,CLINDAMYCIN_HYDROCHLORIDE,DEMECLOCYCLINE_HYDROCHLORIDE,TETRACYCLINE_PHOSPHATE_COMPLEX,TROLEANDOMYCIN,CLARITHROMYCIN,CHLORAMPHENICOL_PALMITATE,OXYTETRACYCLINE_CALCIUM,LINCOMYCIN_HYDROCHLORIDE,CAPREOMYCIN_SULFATE,TIGECYCLINE,ATALUREN,TELITHROMYCIN,QUINUPRISTIN/DALFOPRISTIN,STREPTOMYCIN_SULFATE,TETRAC…	inhibitor,inhibitor,inhibitor,inhibitor,inhibitor,inhibitor,inhibitor,inhibitor,inhibitor,inhibitor,inhibitor,inhibitor,inhibitor,inhibitor,inhibitor,inhibitor,modulator,inhibitor,inhibitor,inhibitor,inhibitor,inhibitor,inhibitor,inhibitor,inhibitor,inhibitor,inhibitor,inhibitor,inhibitor,inhibitor,inhibitor,inhibitor,inhibitor,inhibitor,inhibitor,inhibitor,inhibitor,inhibitor,inhibitor,inhibitor…	NA	NA	NA	NA	NA	NA	NA	NA	inhibitor
RPTOR	SIROLIMUS,TEMSIROLIMUS,SAPANISERTIB	inhibitor,inhibitor,inhibitor	og	NA	NA	NA	NA	NA	ncg_driver	NA	inhibitor
RRM1	GEMCITABINE,CLOFARABINE,FLUDARABINE,GALLIUM_NITRATE,HYDROXYUREA	inhibitor,inhibitor,inhibitor,inhibitor,inhibitor	NA	Enzyme	NA	NA	NA	NA	NA	NA	inhibitor
RRM2	FLUDARABINE,GEMCITABINE,CLOFARABINE,GALLIUM_NITRATE,HYDROXYUREA	inhibitor,inhibitor,inhibitor,inhibitor,inhibitor	NA	Enzyme	NA	NA	NA	NA	NA	NA	inhibitor
RRM2B	CLOFARABINE,GEMCITABINE,FLUDARABINE,GALLIUM_NITRATE,HYDROXYUREA	inhibitor,inhibitor,inhibitor,inhibitor,inhibitor	NA	NA	NA	NA	NA	NA	NA	NA	inhibitor
RXRA	ACITRETIN,ETRETINATE,BEXAROTENE,ALITRETINOIN,DANTHRON	agonist,agonist,agonist,agonist,inhibitor	NA	NHR	NA	NA	NA	NA	ncg_driver	NA	agonist|inhibitor
RXRB	ACITRETIN,ETRETINATE,BEXAROTENE,ALITRETINOIN	agonist,agonist,agonist,agonist	NA	NA	NA	NA	NA	NA	NA	NA	agonist
RXRG	ACITRETIN,ETRETINATE,BEXAROTENE,ALITRETINOIN	agonist,agonist,agonist,agonist	NA	NA	NA	NA	NA	NA	NA	NA	agonist
RYR1	DANTROLENE	inhibitor	NA	NA	NA	NA	NA	NA	ncg_driver	NA	inhibitor
RYR3	DANTROLENE	inhibitor	NA	IC	NA	NA	NA	NA	NA	NA	inhibitor
S1PR1	SIPONIMOD,PONESIMOD,SIPONIMOD_FUMARATE,FINGOLIMOD_HYDROCHLORIDE,FINGOLIMOD_LAURYL_SULFATE,OZANIMOD_HYDROCHLORIDE	agonist,agonist,agonist,agonist,binder,modulator	NA	NA	Agonist	Velsipity	NA	NA	ncg_driver	NA	agonist
S1PR2	FINGOLIMOD_HYDROCHLORIDE,FINGOLIMOD_LAURYL_SULFATE	agonist,binder	NA	NA	NA	NA	NA	NA	ncg_driver	NA	agonist
S1PR3	FINGOLIMOD_HYDROCHLORIDE,FINGOLIMOD_LAURYL_SULFATE	agonist,binder	NA	GPCR	NA	NA	NA	NA	NA	NA	agonist
S1PR4	FINGOLIMOD_HYDROCHLORIDE,FINGOLIMOD_LAURYL_SULFATE	agonist,binder	NA	NA	NA	NA	NA	NA	NA	NA	agonist
S1PR5	FINGOLIMOD_LAURYL_SULFATE,FINGOLIMOD_HYDROCHLORIDE	binder,agonist	NA	NA	NA	NA	NA	NA	NA	NA	agonist
SCN10A	TETRACAINE,CHLOROPROCAINE,PRILOCAINE_HYDROCHLORIDE,LIDOCAINE,DIBUCAINE_HYDROCHLORIDE,BENOXINATE_HYDROCHLORIDE,QUINIDINE_POLYGALACTURONATE,MEXILETINE_HYDROCHLORIDE,ETHOTOIN,RUFINAMIDE,INDECAINIDE_HYDROCHLORIDE,MEPHENYTOIN,QUINIDINE_GLUCONATE,PROCAINE_HYDROCHLORIDE,ARTICAINE_HYDROCHLORIDE,ORPHENADRINE_CITRATE,COCAINE_HYDROCHLORIDE,ESLICARBAZEPINE,PROPAFENONE_HYDROCHLORIDE,TOCAINIDE_HYDROCHLORIDE,ZO…	blocker,blocker,blocker,blocker,blocker,blocker,blocker,blocker,blocker,blocker,blocker,blocker,blocker,blocker,blocker,blocker,blocker,blocker,blocker,blocker,blocker,blocker,blocker,inhibitor,blocker,blocker,blocker,blocker,blocker,blocker,blocker,blocker,blocker,blocker,blocker,blocker,blocker,blocker,blocker,blocker,blocker,blocker,blocker,blocker,blocker,blocker,blocker,blocker,blocker,block…	NA	NA	NA	NA	NA	NA	ncg_driver	NA	blocker
SCN11A	QUINIDINE_POLYGALACTURONATE,CHLOROPROCAINE,PROCAINE_HYDROCHLORIDE,LIDOCAINE,TETRACAINE,MEPHENYTOIN,ETHOTOIN,MEXILETINE_HYDROCHLORIDE,QUINIDINE_GLUCONATE,RUFINAMIDE,PRILOCAINE_HYDROCHLORIDE,BENOXINATE_HYDROCHLORIDE,INDECAINIDE_HYDROCHLORIDE,CENOBAMATE,COCAINE_HYDROCHLORIDE,TOPIRAMATE,TOCAINIDE_HYDROCHLORIDE,ZONISAMIDE,PHENYTOIN_SODIUM,RILUZOLE,PRILOCAINE,PROPAFENONE_HYDROCHLORIDE,DRONEDARONE_HYDRO…	blocker,blocker,blocker,blocker,blocker,blocker,blocker,blocker,blocker,blocker,blocker,blocker,blocker,inhibitor,blocker,blocker,blocker,blocker,blocker,blocker,blocker,blocker,blocker,blocker,blocker,blocker,blocker,blocker,blocker,blocker,blocker,blocker,blocker,blocker,blocker,blocker,blocker,blocker,blocker,blocker,blocker,blocker,blocker,blocker,blocker,blocker,blocker,blocker,blocker,block…	NA	NA	NA	NA	NA	NA	ncg_driver	NA	blocker
SCN1A	QUINIDINE_POLYGALACTURONATE,BENOXINATE_HYDROCHLORIDE,PROCAINE_HYDROCHLORIDE,MEXILETINE_HYDROCHLORIDE,TETRACAINE,RUFINAMIDE,INDECAINIDE_HYDROCHLORIDE,LIDOCAINE,PRILOCAINE_HYDROCHLORIDE,CHLOROPROCAINE,ETHOTOIN,MEPHENYTOIN,QUINIDINE_GLUCONATE,RILUZOLE,DRONEDARONE_HYDROCHLORIDE,ZONISAMIDE,COCAINE_HYDROCHLORIDE,PROPOXYCAINE_HYDROCHLORIDE,ESLICARBAZEPINE,ARTICAINE_HYDROCHLORIDE,ORPHENADRINE_CITRATE,TOP…	blocker,blocker,blocker,blocker,blocker,blocker,blocker,blocker,blocker,blocker,blocker,blocker,blocker,blocker,blocker,blocker,blocker,blocker,blocker,blocker,blocker,blocker,inhibitor,blocker,blocker,blocker,blocker,blocker,blocker,blocker,blocker,blocker,blocker,blocker,blocker,blocker,blocker,blocker,blocker,blocker,blocker,blocker,blocker,blocker,blocker,blocker,blocker,blocker,blocker,block…	NA	NA	NA	NA	NA	NA	NA	NA	blocker
SCN2A	QUINIDINE_POLYGALACTURONATE,MEXILETINE_HYDROCHLORIDE,MEPHENYTOIN,RUFINAMIDE,PRILOCAINE_HYDROCHLORIDE,CHLOROPROCAINE,QUINIDINE_GLUCONATE,INDECAINIDE_HYDROCHLORIDE,BENOXINATE_HYDROCHLORIDE,TETRACAINE,LIDOCAINE,ETHOTOIN,PROCAINE_HYDROCHLORIDE,PRILOCAINE,CENOBAMATE,RILUZOLE,PHENYTOIN_SODIUM,PROPAFENONE_HYDROCHLORIDE,ESLICARBAZEPINE,DRONEDARONE_HYDROCHLORIDE,PROPOXYCAINE_HYDROCHLORIDE,ARTICAINE_HYDROC…	blocker,blocker,blocker,blocker,blocker,blocker,blocker,blocker,blocker,blocker,blocker,blocker,blocker,blocker,inhibitor,blocker,blocker,blocker,blocker,blocker,blocker,blocker,blocker,blocker,blocker,blocker,blocker,blocker,blocker,blocker,blocker,blocker,blocker,blocker,blocker,blocker,blocker,blocker,blocker,blocker,blocker,blocker,blocker,blocker,blocker,blocker,blocker,blocker,blocker,block…	NA	NA	NA	NA	NA	NA	NA	NA	blocker
SCN3A	CHLOROPROCAINE,QUINIDINE_GLUCONATE,TETRACAINE,RUFINAMIDE,LIDOCAINE,MEPHENYTOIN,QUINIDINE_POLYGALACTURONATE,MEXILETINE_HYDROCHLORIDE,PROCAINE_HYDROCHLORIDE,BENOXINATE_HYDROCHLORIDE,ETHOTOIN,PRILOCAINE_HYDROCHLORIDE,INDECAINIDE_HYDROCHLORIDE,PHENYTOIN_SODIUM,DRONEDARONE_HYDROCHLORIDE,RILUZOLE,PROPOXYCAINE_HYDROCHLORIDE,TOCAINIDE_HYDROCHLORIDE,ZONISAMIDE,COCAINE_HYDROCHLORIDE,PROPAFENONE_HYDROCHLORI…	blocker,blocker,blocker,blocker,blocker,blocker,blocker,blocker,blocker,blocker,blocker,blocker,blocker,blocker,blocker,blocker,blocker,blocker,blocker,blocker,blocker,blocker,blocker,blocker,blocker,blocker,inhibitor,blocker,blocker,blocker,blocker,blocker,blocker,blocker,blocker,blocker,blocker,blocker,blocker,blocker,blocker,blocker,blocker,blocker,blocker,blocker,blocker,blocker,blocker,block…	NA	NA	NA	NA	NA	NA	ncg_driver	NA	blocker
SCN4A	RANOLAZINE,ETHOTOIN,PRILOCAINE_HYDROCHLORIDE,LEVOBUPIVACAINE_HYDROCHLORIDE,MEXILETINE_HYDROCHLORIDE,PROCAINE_HYDROCHLORIDE,MEPHENYTOIN,TETRACAINE,BENOXINATE_HYDROCHLORIDE,QUINIDINE_GLUCONATE,INDECAINIDE_HYDROCHLORIDE,QUINIDINE_POLYGALACTURONATE,RUFINAMIDE,LIDOCAINE,CHLOROPROCAINE,BUPIVACAINE,TOPIRAMATE,ARTICAINE_HYDROCHLORIDE,TOCAINIDE_HYDROCHLORIDE,RILUZOLE,PRILOCAINE,PROPOXYCAINE_HYDROCHLORIDE,…	blocker,blocker,blocker,blocker,blocker,blocker,blocker,blocker,blocker,blocker,blocker,blocker,blocker,blocker,blocker,blocker,blocker,blocker,blocker,blocker,blocker,blocker,inhibitor,blocker,blocker,blocker,blocker,blocker,blocker,blocker,blocker,blocker,blocker,blocker,blocker,blocker,blocker,blocker,blocker,blocker,blocker,blocker,blocker,blocker,blocker,blocker,blocker,blocker,blocker,block…	NA	NA	NA	NA	NA	NA	NA	NA	blocker
SCN5A	BENOXINATE_HYDROCHLORIDE,MEPHENYTOIN,PROCAINE_HYDROCHLORIDE,RANOLAZINE,DIBUCAINE_HYDROCHLORIDE,CHLOROPROCAINE,TETRACAINE,RUFINAMIDE,INDECAINIDE_HYDROCHLORIDE,LIDOCAINE,PRILOCAINE_HYDROCHLORIDE,ETHOTOIN,QUINIDINE_POLYGALACTURONATE,MEXILETINE_HYDROCHLORIDE,QUINIDINE_GLUCONATE,DRONEDARONE_HYDROCHLORIDE,PRILOCAINE,ESLICARBAZEPINE,RILUZOLE,PROPAFENONE_HYDROCHLORIDE,TOCAINIDE_HYDROCHLORIDE,ZONISAMIDE,T…	blocker,blocker,blocker,blocker,blocker,blocker,blocker,blocker,blocker,blocker,blocker,blocker,blocker,blocker,blocker,blocker,blocker,blocker,blocker,blocker,blocker,blocker,blocker,blocker,inhibitor,blocker,blocker,blocker,blocker,blocker,blocker,blocker,blocker,blocker,blocker,blocker,blocker,blocker,blocker,blocker,blocker,blocker,blocker,blocker,blocker,blocker,blocker,blocker,blocker,block…	NA	NA	NA	NA	NA	NA	ncg_driver	NA	blocker
SCN7A	INDECAINIDE_HYDROCHLORIDE,BENOXINATE_HYDROCHLORIDE,MEPHENYTOIN,TETRACAINE,LIDOCAINE,QUINIDINE_POLYGALACTURONATE,CHLOROPROCAINE,QUINIDINE_GLUCONATE,RUFINAMIDE,MEXILETINE_HYDROCHLORIDE,ETHOTOIN,PROCAINE_HYDROCHLORIDE,PRILOCAINE_HYDROCHLORIDE,PHENYTOIN_SODIUM,TOPIRAMATE,COCAINE_HYDROCHLORIDE,RILUZOLE,ARTICAINE_HYDROCHLORIDE,ORPHENADRINE_CITRATE,PROPAFENONE_HYDROCHLORIDE,ZONISAMIDE,ESLICARBAZEPINE,PR…	blocker,blocker,blocker,blocker,blocker,blocker,blocker,blocker,blocker,blocker,blocker,blocker,blocker,blocker,blocker,blocker,blocker,blocker,blocker,blocker,blocker,blocker,blocker,blocker,blocker,blocker,inhibitor,blocker,blocker,blocker,blocker,blocker,blocker,blocker,blocker,blocker,blocker,blocker,blocker,blocker,blocker,blocker,blocker,blocker,blocker,blocker,blocker,blocker,blocker,block…	NA	NA	NA	NA	NA	NA	NA	NA	blocker
SCN8A	QUINIDINE_POLYGALACTURONATE,MEXILETINE_HYDROCHLORIDE,LIDOCAINE,PROCAINE_HYDROCHLORIDE,BENOXINATE_HYDROCHLORIDE,CHLOROPROCAINE,QUINIDINE_GLUCONATE,ETHOTOIN,TETRACAINE,RUFINAMIDE,PRILOCAINE_HYDROCHLORIDE,MEPHENYTOIN,INDECAINIDE_HYDROCHLORIDE,TOPIRAMATE,PROPOXYCAINE_HYDROCHLORIDE,ZONISAMIDE,ORPHENADRINE_CITRATE,TOCAINIDE_HYDROCHLORIDE,PHENYTOIN_SODIUM,PRILOCAINE,ESLICARBAZEPINE,COCAINE_HYDROCHLORIDE…	blocker,blocker,blocker,blocker,blocker,blocker,blocker,blocker,blocker,blocker,blocker,blocker,blocker,blocker,blocker,blocker,blocker,blocker,blocker,blocker,blocker,blocker,blocker,blocker,blocker,inhibitor,blocker,blocker,blocker,blocker,blocker,blocker,blocker,blocker,blocker,blocker,blocker,blocker,blocker,blocker,blocker,blocker,blocker,blocker,blocker,blocker,blocker,blocker,blocker,block…	NA	NA	NA	NA	NA	NA	NA	NA	blocker
SCN9A	QUINIDINE_GLUCONATE,MEPHENYTOIN,PROCAINE_HYDROCHLORIDE,LIDOCAINE,QUINIDINE_POLYGALACTURONATE,BENOXINATE_HYDROCHLORIDE,MEXILETINE_HYDROCHLORIDE,INDECAINIDE_HYDROCHLORIDE,ETHOTOIN,PRILOCAINE_HYDROCHLORIDE,TETRACAINE,CHLOROPROCAINE,RUFINAMIDE,CENOBAMATE,TOCAINIDE_HYDROCHLORIDE,PRILOCAINE,TOPIRAMATE,ORPHENADRINE_CITRATE,RILUZOLE,PHENYTOIN_SODIUM,DRONEDARONE_HYDROCHLORIDE,ARTICAINE_HYDROCHLORIDE,PROPA…	blocker,blocker,blocker,blocker,blocker,blocker,blocker,blocker,blocker,blocker,blocker,blocker,blocker,inhibitor,blocker,blocker,blocker,blocker,blocker,blocker,blocker,blocker,blocker,blocker,blocker,blocker,blocker,blocker,blocker,blocker,blocker,blocker,blocker,blocker,blocker,blocker,blocker,blocker,blocker,blocker,blocker,blocker,blocker,blocker,blocker,blocker,blocker,blocker,blocker,block…	NA	NA	NA	NA	NA	NA	ncg_driver	NA	blocker
SCNN1A	TRIAMTERENE,AMILORIDE_HYDROCHLORIDE	blocker,blocker	NA	NA	NA	NA	NA	NA	NA	NA	blocker
SCNN1B	TRIAMTERENE,AMILORIDE_HYDROCHLORIDE	blocker,blocker	NA	NA	NA	NA	NA	NA	NA	NA	blocker
SCNN1G	TRIAMTERENE,AMILORIDE_HYDROCHLORIDE	blocker,blocker	NA	NA	NA	NA	NA	NA	NA	NA	blocker
SCTR	SECRETIN_HUMAN,_SYNTHETIC,SECRETIN_SYNTHETIC_PORCINE	agonist,agonist	NA	NA	NA	NA	NA	NA	NA	NA	agonist
SELP	CRIZANLIZUMAB	blocker	NA	NA	NA	NA	NA	NA	ncg_driver	NA	blocker
SEM1	IXAZOMIB,CARFILZOMIB,BORTEZOMIB,IXAZOMIB_CITRATE	inhibitor,inhibitor,inhibitor,inhibitor	NA	NA	NA	NA	NA	NA	NA	NA	inhibitor
SERPINC1	ENOXAPARIN_SODIUM,HEPARIN_CALCIUM,BEMIPARIN_SODIUM,ARDEPARIN_SODIUM,TINZAPARIN_SODIUM,FONDAPARINUX,DANAPAROID_SODIUM	activator,activator,activator,activator,activator,activator,activator	NA	NA	NA	NA	NA	NA	NA	NA	activator
SI	VOGLIBOSE	inhibitor	NA	NA	NA	NA	NA	NA	ncg_driver	NA	inhibitor
SIGMAR1	PENTAZOCINE_LACTATE,DEXTROMETHORPHAN_HYDROBROMIDE,PENTAZOCINE_HYDROCHLORIDE,DEXTROMETHORPHAN_POLISTIREX,FENFLURAMINE_HYDROCHLORIDE,CARBETAPENTANE_CITRATE	modulator,agonist,modulator,agonist,inhibitor,agonist	NA	NA	NA	NA	NA	NA	NA	NA	agonist|inhibitor
SIRT1	PANOBINOSTAT	inhibitor	NA	NA	NA	NA	NA	NA	NA	NA	inhibitor
SIRT2	PANOBINOSTAT	inhibitor	NA	NA	NA	NA	NA	NA	NA	NA	inhibitor
SIRT3	PANOBINOSTAT	inhibitor	NA	NA	NA	NA	NA	NA	NA	NA	inhibitor
SIRT4	PANOBINOSTAT	inhibitor	NA	NA	NA	NA	NA	NA	ncg_driver	NA	inhibitor
SIRT5	PANOBINOSTAT	inhibitor	NA	NA	NA	NA	NA	NA	NA	NA	inhibitor
SIRT6	PANOBINOSTAT	inhibitor	NA	NA	NA	NA	NA	NA	NA	NA	inhibitor
SIRT7	PANOBINOSTAT	inhibitor	NA	NA	NA	NA	NA	NA	NA	NA	inhibitor
SLAMF7	ELOTUZUMAB	inhibitor	NA	NA	NA	NA	NA	NA	NA	NA	inhibitor
SLC10A1	BULEVIRTIDE	inhibitor	NA	NA	NA	NA	NA	NA	NA	NA	inhibitor
SLC10A2	ODEVIXIBAT,MARALIXIBAT,MARALIXIBAT_CHLORIDE	inhibitor,inhibitor,inhibitor	NA	Transporter	Inhibitor	Bylvay	NA	NA	NA	NA	inhibitor
SLC12A1	TORSEMIDE,ETHACRYNIC_ACID,ETHACRYNATE_SODIUM,BUMETANIDE,FUROSEMIDE	inhibitor,inhibitor,inhibitor,inhibitor,inhibitor	NA	NA	NA	NA	NA	NA	NA	NA	inhibitor
SLC12A3	POLYTHIAZIDE,METOLAZONE,QUINETHAZONE,BENZTHIAZIDE,CHLOROTHIAZIDE,CYCLOTHIAZIDE,INDAPAMIDE,METHYCLOTHIAZIDE,CHLORTHALIDONE,HYDROFLUMETHIAZIDE,HYDROCHLOROTHIAZIDE,CHLOROTHIAZIDE_SODIUM,BENDROFLUMETHIAZIDE,TRICHLORMETHIAZIDE	inhibitor,inhibitor,inhibitor,inhibitor,inhibitor,inhibitor,inhibitor,inhibitor,inhibitor,inhibitor,inhibitor,inhibitor,inhibitor,inhibitor	NA	NA	NA	NA	NA	NA	NA	NA	inhibitor
SLC18A2	DUTETRABENAZINE,VALBENAZINE_TOSYLATE,DEXTROAMPHETAMINE_SULFATE,TETRABENAZINE,BENZPHETAMINE_HYDROCHLORIDE,RESCINNAMINE,RESERPINE,VALBENAZINE,DEXTROAMPHETAMINE_ADIPATE,DEXTROAMPHETAMINE_SACCHARATE,DESERPIDINE,LISDEXAMFETAMINE_DIMESYLATE	inhibitor,inhibitor,inhibitor,inhibitor,inhibitor,inhibitor,inhibitor,inhibitor,inhibitor,inhibitor,inhibitor,inhibitor	NA	NA	Modulator	Austedo	NA	NA	NA	NA	inhibitor
SLC22A11	PROBENECID	inhibitor	NA	NA	NA	NA	NA	NA	ncg_driver	NA	inhibitor
SLC22A12	SULFINPYRAZONE,LESINURAD,BENZBROMARONE	inhibitor,inhibitor,inhibitor	NA	NA	NA	NA	NA	NA	NA	NA	inhibitor
SLC22A6	PROBENECID	inhibitor	NA	NA	NA	NA	NA	NA	NA	NA	inhibitor
SLC22A8	PROBENECID	inhibitor	NA	NA	NA	NA	NA	NA	ncg_driver	NA	inhibitor
SLC29A1	DIPYRIDAMOLE	inhibitor	NA	NA	NA	NA	NA	NA	NA	NA	inhibitor
SLC5A1	SOTAGLIFLOZIN	inhibitor	NA	NA	NA	NA	NA	NA	NA	NA	inhibitor
SLC5A2	ERTUGLIFLOZIN,EMPAGLIFLOZIN,DAPAGLIFLOZIN_PROPYLENE_GLYCOL,CANAGLIFLOZIN,SOTAGLIFLOZIN,DAPAGLIFLOZIN_PROPANEDIOL	inhibitor,inhibitor,inhibitor,inhibitor,inhibitor,inhibitor	NA	NA	Inhibitor	Brenzavvy	NA	NA	NA	NA	inhibitor
SLC6A1	TIAGABINE_HYDROCHLORIDE	inhibitor	NA	NA	NA	NA	NA	NA	NA	NA	inhibitor
SLC6A2	GUANADREL_SULFATE,AMITRIPTYLINE_HYDROCHLORIDE,IMIPRAMINE_PAMOATE,NORTRIPTYLINE_HYDROCHLORIDE,PHENDIMETRAZINE,MAPROTILINE_HYDROCHLORIDE,PYROVALERONE_HYDROCHLORIDE,3-IODOBENZYLGUANIDINE,NOMIFENSINE_MALEATE,AMPHETAMINE_SULFATE,DEXTROAMPHETAMINE_SULFATE,VENLAFAXINE_HYDROCHLORIDE,BUPROPION_HYDROCHLORIDE,PROTRIPTYLINE_HYDROCHLORIDE,LEVOMILNACIPRAN_HYDROCHLORIDE,DEBRISOQUIN,SERDEXMETHYLPHENIDATE_CHLORID…	other/unknown,inhibitor,inhibitor,inhibitor,inhibitor,inhibitor,inhibitor,other/unknown,inhibitor,other/unknown,other/unknown,inhibitor,inhibitor,inhibitor,inhibitor,inhibitor,inhibitor,other/unknown,other/unknown,other/unknown,other/unknown,other/unknown,other/unknown,other/unknown,inhibitor,other/unknown,inhibitor,inhibitor,inhibitor,inhibitor,inhibitor,inhibitor,other/unknown,other/unknown,inh…	NA	NA	Modulator	Rhopressa	NA	NA	ncg_driver	NA	inhibitor
SLC6A3	BUPROPION_HYDROCHLORIDE,NOMIFENSINE_MALEATE,AMPHETAMINE_SULFATE,PHENDIMETRAZINE,DEXTROAMPHETAMINE_SULFATE,PYROVALERONE_HYDROCHLORIDE,SERDEXMETHYLPHENIDATE_CHLORIDE,AMPHETAMINE_ASPARTATE,DIETHYLPROPION_HYDROCHLORIDE,MODAFINIL,AMPHETAMINE_ADIPATE,METHYLPHENIDATE_HYDROCHLORIDE,DEXTROAMPHETAMINE_ADIPATE,DEXTROAMPHETAMINE_SACCHARATE,METHAMPHETAMINE,SIBUTRAMINE_HYDROCHLORIDE,DEXMETHYLPHENIDATE,PHENMETR…	inhibitor,inhibitor,other/unknown,inhibitor,other/unknown,inhibitor,inhibitor,other/unknown,inhibitor,inhibitor,other/unknown,inhibitor,other/unknown,other/unknown,inhibitor,inhibitor,inhibitor,inhibitor,other/unknown,inhibitor	NA	Transporter	NA	NA	NA	NA	ncg_driver	NA	inhibitor
SLC6A4	AMITRIPTYLINE_HYDROCHLORIDE,VENLAFAXINE_HYDROCHLORIDE,NOMIFENSINE_MALEATE,IMIPRAMINE_PAMOATE,LEVOMILNACIPRAN_HYDROCHLORIDE,PAROXETINE_HYDROCHLORIDE,_HEMIHYDRATE,NORTRIPTYLINE_HYDROCHLORIDE,DAPOXETINE,SERTRALINE_HYDROCHLORIDE,VILAZODONE_HYDROCHLORIDE,PROTRIPTYLINE_HYDROCHLORIDE,TRAZODONE,LUMATEPERONE,NEFAZODONE_HYDROCHLORIDE,DESVENLAFAXINE_SUCCINATE,CLOMIPRAMINE_HYDROCHLORIDE,FLUOXETINE_HYDROCHLOR…	inhibitor,inhibitor,inhibitor,inhibitor,inhibitor,inhibitor,inhibitor,inhibitor,inhibitor,inhibitor,inhibitor,inhibitor,inhibitor,inhibitor,inhibitor,inhibitor,inhibitor,inhibitor,inhibitor,inhibitor,inhibitor,inhibitor,inhibitor,inhibitor,inhibitor,inhibitor,inhibitor,other/unknown,inhibitor,inhibitor,inhibitor,inhibitor	NA	NA	Inhibitor	Anacin	NA	NA	NA	NA	inhibitor
SLC9A3	TENAPANOR_HYDROCHLORIDE	inhibitor	NA	NA	NA	NA	NA	NA	NA	NA	inhibitor
SMN1	ONASEMNOGENE_ABEPARVOVEC-XIOI	positivemodulator	NA	NA	NA	NA	NA	NA	NA	NA	positivemodulator
SMN2	ONASEMNOGENE_ABEPARVOVEC-XIOI	positivemodulator	NA	HME	NA	NA	NA	NA	NA	NA	positivemodulator
SMO	SONIDEGIB,SONIDEGIB,GLASDEGIB,VISMODEGIB,VISMODEGIB,GLASDEGIB_MALEATE	inhibitor,other/unknown,inhibitor,other/unknown,inhibitor,inhibitor	og	NA	Modulator	Daurismo	Vismodegib, hedgehog inhibitors	Inhibition	ncg_driver	4,3	inhibitor
SNAP25	INCOBOTULINUMTOXINA,PRABOTULINUMTOXIN_A,DAXIBOTULINUMTOXINA,INCOBOTULINUMTOXINA	inhibitor,cleavage,inhibitor,cleavage	NA	NA	NA	NA	NA	NA	NA	NA	inhibitor
SOAT1	BENFLUOREX	inhibitor	NA	NA	NA	NA	NA	NA	ncg_driver	NA	inhibitor
SOST	ROMOSOZUMAB	inhibitor	NA	NA	NA	NA	NA	NA	NA	NA	inhibitor
SRC	DASATINIB_ANHYDROUS,TIRBANIBULIN,VANDETANIB,BOSUTINIB	inhibitor,inhibitor,inhibitor,inhibitor	og	NA	NA	NA	NA	NA	NA	NA	inhibitor
SRD5A1	ABIRATERONE_ACETATE,DUTASTERIDE	inhibitor,inhibitor	NA	NA	NA	NA	NA	NA	NA	NA	inhibitor
SRD5A2	ABIRATERONE_ACETATE,FINASTERIDE,DUTASTERIDE	inhibitor,inhibitor,inhibitor	NA	NA	NA	NA	NA	NA	NA	NA	inhibitor
SRD5A3	ABIRATERONE_ACETATE,DUTASTERIDE	inhibitor,inhibitor	NA	NA	NA	NA	NA	NA	NA	NA	inhibitor
SRMS	DASATINIB_ANHYDROUS	inhibitor	NA	NA	NA	NA	NA	NA	NA	NA	inhibitor
SSTR1	OCTREOTIDE_ACETATE,PASIREOTIDE_DIASPARTATE,PASIREOTIDE_PAMOATE,LUTETIUM_DOTATATE_LU-177	agonist,agonist,agonist,binder	NA	NA	Antagonist	Lutathera	NA	NA	NA	NA	agonist
SSTR2	LANREOTIDE_ACETATE,OCTREOTIDE_ACETATE,VAPREOTIDE,PASIREOTIDE_PAMOATE,PASIREOTIDE_DIASPARTATE,LUTETIUM_DOTATATE_LU-177	agonist,agonist,agonist,agonist,agonist,binder	NA	NA	NA	NA	NA	NA	NA	NA	agonist
SSTR3	OCTREOTIDE_ACETATE,VAPREOTIDE,PASIREOTIDE_PAMOATE,PASIREOTIDE_DIASPARTATE,LUTETIUM_DOTATATE_LU-177	agonist,agonist,agonist,agonist,binder	NA	NA	NA	NA	NA	NA	NA	NA	agonist
SSTR4	OCTREOTIDE_ACETATE,LUTETIUM_DOTATATE_LU-177	agonist,binder	NA	NA	NA	NA	NA	NA	NA	NA	agonist
SSTR5	LANREOTIDE_ACETATE,OCTREOTIDE_ACETATE,VAPREOTIDE,LUTETIUM_DOTATATE_LU-177,PASIREOTIDE_DIASPARTATE,PASIREOTIDE_PAMOATE	agonist,agonist,agonist,binder,agonist,agonist	NA	NA	NA	NA	NA	NA	NA	NA	agonist
SV2A	BRIVARACETAM,LEVETIRACETAM	modulator,modulator	NA	NA	NA	NA	NA	NA	NA	NA	modulator
SYK	FOSTAMATINIB,FOSTAMATINIB_DISODIUM	inhibitor,inhibitor	og	Kinase	Modulator	Tavalisse	SYK inhibitors	Inhibition	ncg_driver	NA	inhibitor
TACR1	FOSAPREPITANT,NETUPITANT,ROLAPITANT_HYDROCHLORIDE,FOSNETUPITANT_CHLORIDE_HYDROCHLORIDE,APREPITANT	inhibitor,inhibitor,inhibitor,inhibitor,inhibitor	NA	NA	Antagonist	Akynzeo IV	NA	NA	NA	NA	inhibitor
TACSTD2	SACITUZUMAB_GOVITECAN	binder	NA	NA	NA	NA	NA	NA	NA	3	binder
TARBP1	LETERMOVIR	inhibitor	NA	NA	NA	NA	NA	NA	NA	NA	inhibitor
TBXA2R	PICOTAMIDE	inhibitor	NA	NA	NA	NA	NA	NA	NA	NA	inhibitor
TBXAS1	PICOTAMIDE	inhibitor	NA	NA	NA	NA	NA	NA	NA	NA	inhibitor
TEK	REGORAFENIB,VANDETANIB,CABOZANTINIB_S-MALATE	inhibitor,inhibitor,inhibitor	NA	NA	NA	NA	NA	NA	NA	3	inhibitor
TFPI	ANDEXANET_ALFA	inhibitor	NA	NA	NA	NA	NA	NA	NA	NA	inhibitor
TGFB1	LUSPATERCEPT-AAMT	inhibitor	NA	NA	NA	NA	NA	NA	NA	NA	inhibitor
TGFB2	LUSPATERCEPT-AAMT	inhibitor	NA	NA	NA	NA	NA	NA	NA	NA	inhibitor
TGFB3	LUSPATERCEPT-AAMT	inhibitor	NA	NA	NA	NA	NA	NA	NA	NA	inhibitor
TH	METYROSINE	inhibitor	NA	NA	NA	NA	NA	NA	NA	NA	inhibitor
THRA	LIOTHYRONINE_SODIUM,DEXTROTHYROXINE_SODIUM,LEVOTHYROXINE,LIOTHYRONINE,DEXTROTHYROXINE	agonist,agonist,agonist,agonist,agonist	NA	NA	NA	NA	NA	NA	NA	NA	agonist
THRB	DEXTROTHYROXINE_SODIUM,LIOTHYRONINE_SODIUM,LEVOTHYROXINE,DEXTROTHYROXINE,LIOTHYRONINE	agonist,agonist,agonist,agonist,agonist	NA	NA	NA	NA	NA	NA	NA	NA	agonist
TLR7	HYDROXYCHLOROQUINE_SULFATE,IMIQUIMOD	inhibitor,agonist	NA	NA	NA	NA	NA	NA	ncg_driver	NA	agonist|inhibitor
TLR9	HYDROXYCHLOROQUINE_SULFATE	inhibitor	NA	NA	NA	NA	NA	NA	ncg_driver	NA	inhibitor
TNF	ADALIMUMAB-ADBM,LENALIDOMIDE,GOLIMUMAB,ETANERCEPT-SZZS,INFLIXIMAB-DYYB,CERTOLIZUMAB_PEGOL	inhibitor,inhibitor,inhibitor,inhibitor,inhibitor,inhibitor	NA	NA	NA	NA	NA	NA	ncg_driver	NA	inhibitor
TNFRSF11A	DENOSUMAB	antibody	NA	Other	NA	NA	NA	NA	NA	NA	antibody
TNFRSF17	TECLISTAMAB,BELANTAMAB_MAFODOTIN-BLMF,IDECABTAGENE_VICLEUCEL	binder,binder,binder	og	NA	.	Tecvayli	NA	NA	NA	NA	binder
TNFRSF8	BRENTUXIMAB_VEDOTIN	inhibitor	NA	NA	NA	NA	NA	NA	ncg_driver	3	inhibitor
TNFSF11	DENOSUMAB	inhibitor	NA	Other	NA	NA	NA	NA	NA	NA	inhibitor
TNFSF13B	BELIMUMAB,BELIMUMAB	inhibitor,antibody	NA	NA	NA	NA	NA	NA	NA	NA	inhibitor
TNNC1	LEVOSIMENDAN	positivemodulator	NA	NA	NA	NA	NA	NA	NA	NA	positivemodulator
TNNI3	LEVOSIMENDAN	positivemodulator	NA	NA	NA	NA	NA	NA	NA	NA	positivemodulator
TNNT2	LEVOSIMENDAN	positivemodulator	NA	Other	NA	NA	NA	NA	NA	NA	positivemodulator
TOP 1.00	IRINOTECAN_HYDROCHLORIDE,CAMPTOTHECIN,FAM-TRASTUZUMAB_DERUXTECAN-NXKI,TOPOTECAN_HYDROCHLORIDE,SACITUZUMAB_GOVITECAN	inhibitor,inhibitor,inhibitor,inhibitor,inhibitor	NA	NA	NA	NA	NA	NA	NA	NA	inhibitor
TOP1MT	TOPOTECAN_HYDROCHLORIDE	inhibitor	NA	NA	NA	NA	NA	NA	NA	NA	inhibitor
TOP2A	IDARUBICIN,ETOPOSIDE,DAUNORUBICIN,DOXORUBICIN_HYDROCHLORIDE,MITOXANTRONE_HYDROCHLORIDE,DEXRAZOXANE,ETOPOSIDE_PHOSPHATE,AMSACRINE,TENIPOSIDE,DAUNORUBICIN_HYDROCHLORIDE,VALRUBICIN,DAUNORUBICIN_CITRATE	inhibitor,inhibitor,inhibitor,inhibitor,inhibitor,inhibitor,inhibitor,inhibitor,inhibitor,inhibitor,inhibitor,inhibitor	NA	Enzyme	NA	NA	NA	NA	NA	NA	inhibitor
TOP2B	ETOPOSIDE,DEXRAZOXANE,DOXORUBICIN_HYDROCHLORIDE,TENIPOSIDE,AMSACRINE	inhibitor,inhibitor,inhibitor,inhibitor,inhibitor	NA	NA	NA	NA	NA	NA	NA	NA	inhibitor
TP53	GRANISETRON	activator	tsg	NA	NA	NA	Wee1 inhibitors,Chk1 inhibitors,kevetrin,APR-246,nutlins,gene therapy	Activation	ncg_driver	1,3,2	activator
TPH1	TELOTRISTAT,TELOTRISTAT_ETHYL,TELOTRISTAT_ETIPRATE	inhibitor,inhibitor,inhibitor	NA	Enzyme	NA	NA	NA	NA	NA	NA	inhibitor
TPH2	TELOTRISTAT,TELOTRISTAT_ETHYL,TELOTRISTAT_ETIPRATE	inhibitor,inhibitor,inhibitor	NA	NA	NA	NA	NA	NA	NA	NA	inhibitor
TPO	CARBIMAZOLE,PROPYLTHIOURACIL,METHIMAZOLE	inhibitor,inhibitor,inhibitor	NA	NA	NA	NA	NA	NA	ncg_driver	NA	inhibitor
TRHR	THYROTROPIN-RELEASING_HORMONE	agonist	NA	NA	NA	NA	NA	NA	NA	NA	agonist
TRPA1	BUTAMBEN_PICRATE,RACEMENTHOL,BUTAMBEN	inhibitor,potentiator,inhibitor	NA	NA	NA	NA	NA	NA	ncg_driver	NA	inhibitor
TRPM8	RACEMENTHOL	potentiator	NA	NA	NA	NA	NA	NA	NA	NA	potentiator
TRPV1	CAPSAICIN,ACETAMINOPHEN	potentiator,potentiator	NA	NA	NA	NA	NA	NA	NA	NA	potentiator
TRPV4	BUTAMBEN_PICRATE,BUTAMBEN	inhibitor,inhibitor	NA	NA	NA	NA	NA	NA	NA	NA	inhibitor
TRX-CAT1-2	LETERMOVIR	inhibitor	NA	NA	NA	NA	NA	NA	NA	NA	inhibitor
TSHR	THYROTROPIN_ALFA,THYROTROPIN	agonist,agonist	og	NA	NA	NA	NA	NA	ncg_driver	NA	agonist
TSLP	TEZEPELUMAB	inhibitor	NA	NA	Blocker	Tezspire	NA	NA	NA	NA	inhibitor
TSPO	ALPIDEM	agonist	NA	NA	NA	NA	NA	NA	NA	NA	agonist
TTR	INOTERSEN,TAFAMIDIS,TAFAMIDIS_MEGLUMINE	inhibitor,modulator,modulator	NA	NA	.	Onpattro	NA	NA	NA	NA	inhibitor
TUBA1A	COLCHICINE,VINFLUNINE,ENFORTUMAB_VEDOTIN-EJFV,BELANTAMAB_MAFODOTIN-BLMF,ERIBULIN_MESYLATE,EPOTHILONE_D,DOCETAXEL_ANHYDROUS,POLATUZUMAB_VEDOTIN,IXABEPILONE,VINCRISTINE_SULFATE,ADO-TRASTUZUMAB_EMTANSINE,BRENTUXIMAB_VEDOTIN,PACLITAXEL,TISOTUMAB_VEDOTIN-TFTV,CABAZITAXEL,MIRVETUXIMAB_SORAVTANSINE,VINBLASTINE_SULFATE,VINORELBINE_TARTRATE	inhibitor,inhibitor,inhibitor,inhibitor,inhibitor,modulator,inhibitor,inhibitor,inhibitor,inhibitor,inhibitor,inhibitor,inhibitor,inhibitor,inhibitor,inhibitor,inhibitor,inhibitor	NA	NA	NA	NA	NA	NA	NA	NA	inhibitor
TUBA1B	VINFLUNINE,COLCHICINE,ENFORTUMAB_VEDOTIN-EJFV,EPOTHILONE_D,DOCETAXEL_ANHYDROUS,BELANTAMAB_MAFODOTIN-BLMF,ERIBULIN_MESYLATE,IXABEPILONE,POLATUZUMAB_VEDOTIN,VINCRISTINE_SULFATE,ADO-TRASTUZUMAB_EMTANSINE,BRENTUXIMAB_VEDOTIN,VINORELBINE_TARTRATE,MIRVETUXIMAB_SORAVTANSINE,TISOTUMAB_VEDOTIN-TFTV,PACLITAXEL,CABAZITAXEL,VINBLASTINE_SULFATE	inhibitor,inhibitor,inhibitor,modulator,inhibitor,inhibitor,inhibitor,inhibitor,inhibitor,inhibitor,inhibitor,inhibitor,inhibitor,inhibitor,inhibitor,inhibitor,inhibitor,inhibitor	NA	Other	NA	NA	NA	NA	NA	NA	inhibitor
TUBA1C	COLCHICINE,ENFORTUMAB_VEDOTIN-EJFV,VINFLUNINE,DOCETAXEL_ANHYDROUS,ERIBULIN_MESYLATE,IXABEPILONE,BELANTAMAB_MAFODOTIN-BLMF,EPOTHILONE_D,POLATUZUMAB_VEDOTIN,ADO-TRASTUZUMAB_EMTANSINE,VINCRISTINE_SULFATE,VINORELBINE_TARTRATE,MIRVETUXIMAB_SORAVTANSINE,TISOTUMAB_VEDOTIN-TFTV,CABAZITAXEL,VINBLASTINE_SULFATE,PACLITAXEL,BRENTUXIMAB_VEDOTIN	inhibitor,inhibitor,inhibitor,inhibitor,inhibitor,inhibitor,inhibitor,modulator,inhibitor,inhibitor,inhibitor,inhibitor,inhibitor,inhibitor,inhibitor,inhibitor,inhibitor,inhibitor	NA	Other	NA	NA	NA	NA	ncg_driver	NA	inhibitor
TUBA3C	ENFORTUMAB_VEDOTIN-EJFV,VINFLUNINE,COLCHICINE,BELANTAMAB_MAFODOTIN-BLMF,DOCETAXEL_ANHYDROUS,POLATUZUMAB_VEDOTIN,EPOTHILONE_D,ERIBULIN_MESYLATE,IXABEPILONE,VINCRISTINE_SULFATE,ADO-TRASTUZUMAB_EMTANSINE,CABAZITAXEL,TISOTUMAB_VEDOTIN-TFTV,BRENTUXIMAB_VEDOTIN,VINORELBINE_TARTRATE,VINBLASTINE_SULFATE,MIRVETUXIMAB_SORAVTANSINE,PACLITAXEL	inhibitor,inhibitor,inhibitor,inhibitor,inhibitor,inhibitor,modulator,inhibitor,inhibitor,inhibitor,inhibitor,inhibitor,inhibitor,inhibitor,inhibitor,inhibitor,inhibitor,inhibitor	NA	NA	NA	NA	NA	NA	ncg_driver	NA	inhibitor
TUBA3E	COLCHICINE,VINFLUNINE,ENFORTUMAB_VEDOTIN-EJFV,IXABEPILONE,BELANTAMAB_MAFODOTIN-BLMF,EPOTHILONE_D,DOCETAXEL_ANHYDROUS,POLATUZUMAB_VEDOTIN,ERIBULIN_MESYLATE,ADO-TRASTUZUMAB_EMTANSINE,VINCRISTINE_SULFATE,CABAZITAXEL,VINBLASTINE_SULFATE,VINORELBINE_TARTRATE,TISOTUMAB_VEDOTIN-TFTV,BRENTUXIMAB_VEDOTIN,PACLITAXEL,MIRVETUXIMAB_SORAVTANSINE	inhibitor,inhibitor,inhibitor,inhibitor,inhibitor,modulator,inhibitor,inhibitor,inhibitor,inhibitor,inhibitor,inhibitor,inhibitor,inhibitor,inhibitor,inhibitor,inhibitor,inhibitor	NA	NA	NA	NA	NA	NA	NA	NA	inhibitor
TUBA4A	COLCHICINE,ENFORTUMAB_VEDOTIN-EJFV,VINFLUNINE,POLATUZUMAB_VEDOTIN,IXABEPILONE,BELANTAMAB_MAFODOTIN-BLMF,EPOTHILONE_D,ERIBULIN_MESYLATE,DOCETAXEL_ANHYDROUS,ADO-TRASTUZUMAB_EMTANSINE,VINCRISTINE_SULFATE,CABAZITAXEL,VINBLASTINE_SULFATE,VINORELBINE_TARTRATE,MIRVETUXIMAB_SORAVTANSINE,TISOTUMAB_VEDOTIN-TFTV,BRENTUXIMAB_VEDOTIN,PACLITAXEL	inhibitor,inhibitor,inhibitor,inhibitor,inhibitor,inhibitor,modulator,inhibitor,inhibitor,inhibitor,inhibitor,inhibitor,inhibitor,inhibitor,inhibitor,inhibitor,inhibitor,inhibitor	NA	NA	NA	NA	NA	NA	NA	NA	inhibitor
TUBB	VINFLUNINE,COLCHICINE,ENFORTUMAB_VEDOTIN-EJFV,BELANTAMAB_MAFODOTIN-BLMF,DOCETAXEL_ANHYDROUS,IXABEPILONE,EPOTHILONE_D,ERIBULIN_MESYLATE,POLATUZUMAB_VEDOTIN,ADO-TRASTUZUMAB_EMTANSINE,VINCRISTINE_SULFATE,PACLITAXEL,BRENTUXIMAB_VEDOTIN,VINORELBINE_TARTRATE,TISOTUMAB_VEDOTIN-TFTV,CABAZITAXEL,MIRVETUXIMAB_SORAVTANSINE,VINBLASTINE_SULFATE	inhibitor,inhibitor,inhibitor,inhibitor,inhibitor,inhibitor,modulator,inhibitor,inhibitor,inhibitor,inhibitor,inhibitor,inhibitor,inhibitor,inhibitor,inhibitor,inhibitor,inhibitor	NA	Other	NA	NA	NA	NA	NA	NA	inhibitor
TUBB1	ENFORTUMAB_VEDOTIN-EJFV,COLCHICINE,VINFLUNINE,BELANTAMAB_MAFODOTIN-BLMF,POLATUZUMAB_VEDOTIN,EPOTHILONE_D,IXABEPILONE,ERIBULIN_MESYLATE,DOCETAXEL_ANHYDROUS,ADO-TRASTUZUMAB_EMTANSINE,VINCRISTINE_SULFATE,PACLITAXEL,VINORELBINE_TARTRATE,VINBLASTINE_SULFATE,TISOTUMAB_VEDOTIN-TFTV,BRENTUXIMAB_VEDOTIN,CABAZITAXEL,MIRVETUXIMAB_SORAVTANSINE	inhibitor,inhibitor,inhibitor,inhibitor,inhibitor,modulator,inhibitor,inhibitor,inhibitor,inhibitor,inhibitor,inhibitor,inhibitor,inhibitor,inhibitor,inhibitor,inhibitor,inhibitor	NA	NA	NA	NA	NA	NA	NA	NA	inhibitor
TUBB2A	ENFORTUMAB_VEDOTIN-EJFV,COLCHICINE,VINFLUNINE,BELANTAMAB_MAFODOTIN-BLMF,ERIBULIN_MESYLATE,POLATUZUMAB_VEDOTIN,EPOTHILONE_D,IXABEPILONE,DOCETAXEL_ANHYDROUS,VINCRISTINE_SULFATE,ADO-TRASTUZUMAB_EMTANSINE,PACLITAXEL,VINBLASTINE_SULFATE,MIRVETUXIMAB_SORAVTANSINE,CABAZITAXEL,BRENTUXIMAB_VEDOTIN,TISOTUMAB_VEDOTIN-TFTV,VINORELBINE_TARTRATE	inhibitor,inhibitor,inhibitor,inhibitor,inhibitor,inhibitor,modulator,inhibitor,inhibitor,inhibitor,inhibitor,inhibitor,inhibitor,inhibitor,inhibitor,inhibitor,inhibitor,inhibitor	NA	NA	NA	NA	NA	NA	NA	NA	inhibitor
TUBB2B	ENFORTUMAB_VEDOTIN-EJFV,COLCHICINE,VINFLUNINE,ERIBULIN_MESYLATE,IXABEPILONE,BELANTAMAB_MAFODOTIN-BLMF,EPOTHILONE_D,DOCETAXEL_ANHYDROUS,POLATUZUMAB_VEDOTIN,VINCRISTINE_SULFATE,ADO-TRASTUZUMAB_EMTANSINE,BRENTUXIMAB_VEDOTIN,VINORELBINE_TARTRATE,MIRVETUXIMAB_SORAVTANSINE,VINBLASTINE_SULFATE,PACLITAXEL,CABAZITAXEL,TISOTUMAB_VEDOTIN-TFTV	inhibitor,inhibitor,inhibitor,inhibitor,inhibitor,inhibitor,modulator,inhibitor,inhibitor,inhibitor,inhibitor,inhibitor,inhibitor,inhibitor,inhibitor,inhibitor,inhibitor,inhibitor	NA	NA	NA	NA	NA	NA	NA	NA	inhibitor
TUBB3	COLCHICINE,VINFLUNINE,ENFORTUMAB_VEDOTIN-EJFV,DOCETAXEL_ANHYDROUS,ERIBULIN_MESYLATE,IXABEPILONE,EPOTHILONE_D,POLATUZUMAB_VEDOTIN,BELANTAMAB_MAFODOTIN-BLMF,VINCRISTINE_SULFATE,ADO-TRASTUZUMAB_EMTANSINE,VINBLASTINE_SULFATE,BRENTUXIMAB_VEDOTIN,VINORELBINE_TARTRATE,TISOTUMAB_VEDOTIN-TFTV,CABAZITAXEL,PACLITAXEL,MIRVETUXIMAB_SORAVTANSINE	inhibitor,inhibitor,inhibitor,inhibitor,inhibitor,inhibitor,modulator,inhibitor,inhibitor,inhibitor,inhibitor,inhibitor,inhibitor,inhibitor,inhibitor,inhibitor,inhibitor,inhibitor	NA	NA	NA	NA	NA	NA	NA	NA	inhibitor
TUBB4A	COLCHICINE,VINFLUNINE,ENFORTUMAB_VEDOTIN-EJFV,POLATUZUMAB_VEDOTIN,BELANTAMAB_MAFODOTIN-BLMF,EPOTHILONE_D,IXABEPILONE,ERIBULIN_MESYLATE,DOCETAXEL_ANHYDROUS,ADO-TRASTUZUMAB_EMTANSINE,VINCRISTINE_SULFATE,CABAZITAXEL,BRENTUXIMAB_VEDOTIN,MIRVETUXIMAB_SORAVTANSINE,TISOTUMAB_VEDOTIN-TFTV,VINBLASTINE_SULFATE,PACLITAXEL,VINORELBINE_TARTRATE	inhibitor,inhibitor,inhibitor,inhibitor,inhibitor,modulator,inhibitor,inhibitor,inhibitor,inhibitor,inhibitor,inhibitor,inhibitor,inhibitor,inhibitor,inhibitor,inhibitor,inhibitor	NA	NA	NA	NA	NA	NA	NA	NA	inhibitor
TUBB4B	COLCHICINE,ENFORTUMAB_VEDOTIN-EJFV,VINFLUNINE,BELANTAMAB_MAFODOTIN-BLMF,POLATUZUMAB_VEDOTIN,ERIBULIN_MESYLATE,EPOTHILONE_D,DOCETAXEL_ANHYDROUS,IXABEPILONE,ADO-TRASTUZUMAB_EMTANSINE,VINCRISTINE_SULFATE,MIRVETUXIMAB_SORAVTANSINE,PACLITAXEL,BRENTUXIMAB_VEDOTIN,VINBLASTINE_SULFATE,TISOTUMAB_VEDOTIN-TFTV,CABAZITAXEL,VINORELBINE_TARTRATE	inhibitor,inhibitor,inhibitor,inhibitor,inhibitor,inhibitor,modulator,inhibitor,inhibitor,inhibitor,inhibitor,inhibitor,inhibitor,inhibitor,inhibitor,inhibitor,inhibitor,inhibitor	NA	Other	NA	NA	NA	NA	NA	NA	inhibitor
TUBB6	COLCHICINE,ENFORTUMAB_VEDOTIN-EJFV,VINFLUNINE,DOCETAXEL_ANHYDROUS,ERIBULIN_MESYLATE,BELANTAMAB_MAFODOTIN-BLMF,POLATUZUMAB_VEDOTIN,EPOTHILONE_D,IXABEPILONE,VINCRISTINE_SULFATE,ADO-TRASTUZUMAB_EMTANSINE,MIRVETUXIMAB_SORAVTANSINE,VINORELBINE_TARTRATE,VINBLASTINE_SULFATE,BRENTUXIMAB_VEDOTIN,PACLITAXEL,CABAZITAXEL,TISOTUMAB_VEDOTIN-TFTV	inhibitor,inhibitor,inhibitor,inhibitor,inhibitor,inhibitor,inhibitor,modulator,inhibitor,inhibitor,inhibitor,inhibitor,inhibitor,inhibitor,inhibitor,inhibitor,inhibitor,inhibitor	NA	NA	NA	NA	NA	NA	NA	NA	inhibitor
TUBB8	VINFLUNINE,ENFORTUMAB_VEDOTIN-EJFV,COLCHICINE,ERIBULIN_MESYLATE,IXABEPILONE,BELANTAMAB_MAFODOTIN-BLMF,POLATUZUMAB_VEDOTIN,DOCETAXEL_ANHYDROUS,EPOTHILONE_D,VINCRISTINE_SULFATE,ADO-TRASTUZUMAB_EMTANSINE,CABAZITAXEL,BRENTUXIMAB_VEDOTIN,VINORELBINE_TARTRATE,PACLITAXEL,MIRVETUXIMAB_SORAVTANSINE,TISOTUMAB_VEDOTIN-TFTV,VINBLASTINE_SULFATE	inhibitor,inhibitor,inhibitor,inhibitor,inhibitor,inhibitor,inhibitor,inhibitor,modulator,inhibitor,inhibitor,inhibitor,inhibitor,inhibitor,inhibitor,inhibitor,inhibitor,inhibitor	NA	NA	NA	NA	NA	NA	NA	NA	inhibitor
TXNRD1	AUROTHIOGLUCOSE,ARSENIC_TRIOXIDE	inhibitor,inhibitor	NA	NA	NA	NA	NA	NA	NA	NA	inhibitor
TYK2	UPADACITINIB,TOFACITINIB,DEUCRAVACITINIB,DEUCRAVACITINIB	inhibitor,inhibitor,negativemodulator,inhibitor	og	Kinase	Inhibitor	Sotyktu	NA	NA	NA	NA	inhibitor
TYMP	TIPIRACIL_HYDROCHLORIDE	inhibitor	NA	Enzyme	NA	NA	NA	NA	NA	NA	inhibitor
TYMS	CAPECITABINE,PEMETREXED_DISODIUM,RALTITREXED,FLUOROURACIL,TEGAFUR,FLOXURIDINE	inhibitor,inhibitor,inhibitor,inhibitor,inhibitor,inhibitor	NA	Enzyme	NA	NA	NA	NA	NA	NA	inhibitor
TYR	ARBUTIN,MONOBENZONE,MEQUINOL	inhibitor,inhibitor,inhibitor	NA	NA	NA	NA	NA	NA	NA	NA	inhibitor
UGCG	ELIGLUSTAT_TARTRATE,MIGLUSTAT	inhibitor,inhibitor	NA	NA	NA	NA	NA	NA	NA	NA	inhibitor
UMPS	AZARIBINE	inhibitor	NA	NA	NA	NA	NA	NA	ncg_driver	NA	inhibitor
VAMP2	BOTULINUM_TOXIN_TYPE_B	inhibitor	NA	NA	NA	NA	NA	NA	NA	NA	inhibitor
VDR	ERGOCALCIFEROL,DIHYDROTACHYSTEROL,CALCIPOTRIENE,CHOLECALCIFEROL,PARICALCITOL,ALFACALCIDOL,CALCIFEDIOL_ANHYDROUS,DOXERCALCIFEROL,CALCITRIOL	agonist,agonist,agonist,agonist,agonist,agonist,agonist,agonist,agonist	NA	NA	NA	NA	NA	NA	NA	NA	agonist
VEGFA	LENALIDOMIDE,AFLIBERCEPT,BEVACIZUMAB-AWWB,BEVACIZUMAB-AWWB,AFLIBERCEPT,BROLUCIZUMAB,SORAFENIB,PEGAPTANIB,RANIBIZUMAB,FARICIMAB	inhibitor,inhibitor,inhibitor,antibody,antibody,inhibitor,inhibitor,inhibitor,inhibitor,inhibitor	og	NA	.	Vabysmo	NA	NA	NA	3	inhibitor
VEGFB	LENALIDOMIDE,AFLIBERCEPT,SORAFENIB,BEVACIZUMAB-AWWB	inhibitor,antibody,inhibitor,inhibitor	NA	NA	NA	NA	NA	NA	NA	NA	inhibitor
VEGFC	LENALIDOMIDE,SORAFENIB,BEVACIZUMAB-AWWB	inhibitor,inhibitor,inhibitor	NA	NA	NA	NA	NA	NA	NA	NA	inhibitor
VKORC1	DICUMAROL,PHENINDIONE,PHENPROCOUMON,ACENOCOUMAROL,WARFARIN_SODIUM,WARFARIN_POTASSIUM	inhibitor,inhibitor,inhibitor,inhibitor,inhibitor,inhibitor	NA	NA	NA	NA	NA	NA	NA	NA	inhibitor
VWF	VONICOG_ALFA,CAPLACIZUMAB-YHDP	positivemodulator,inhibitor	NA	NA	NA	NA	NA	NA	ncg_driver	NA	inhibitor
XDH	FEBUXOSTAT,OXYPURINOL,ALLOPURINOL_SODIUM,BENDAZAC,ALLOPURINOL	inhibitor,inhibitor,inhibitor,inhibitor,inhibitor	NA	Enzyme	NA	NA	NA	NA	ncg_driver	NA	inhibitor
XK	PERAMIVIR_ANHYDROUS,OSELTAMIVIR_PHOSPHATE,ZANAMIVIR	inhibitor,inhibitor,inhibitor	NA	NA	NA	NA	NA	NA	NA	NA	inhibitor
XPO1	SELINEXOR	inhibitor	og	NA	NA	NA	SINE agents	Inhibition	ncg_driver	NA	inhibitor
YES1	DASATINIB_ANHYDROUS	inhibitor	og	NA	NA	NA	NA	NA	NA	NA	inhibitor
ZHX2	REGORAFENIB,SORAFENIB	inhibitor,inhibitor	NA	NA	NA	NA	NA	NA	ncg_driver	NA	inhibitor
