# Supplementary material for: A new algorithm Precision OncoPanels (PrOPs) identifies short individualized actionable panels that can guide cancer treatment: a pan-cancer analysis of TCGA cohorts
Source: NAR Genom Bioinform. 2025 Dec 8;7(4):lqaf177. doi: 10.1093/nargab/lqaf177 (PMC12684385; doi:10.1093/nargab/lqaf177)
Supplement: lqaf177_Supplemental_Files [file lqaf177_supplemental_files.zip › Supplementary_table_S4.xlsx]

## Sheet: Readme
Supplementary Table 4
This file gives the breakdown of patient-wise actionable iPanel genes (iAct) and their mapped drug action along with their expression profiles and functional annotation.
Annotation sources:
DGIdb, TARGET, TTD – These databases were used to map the drugs to the genes.
NCG driver status – NCG 7.0 was used to determine if the identified gene is a gold standard cancer driver gene.
TCDA – This database was used to annotate the genes based on the gene family (Enzyme, GPCR, Kinase, HME, IC, NHR, TF, Transporter)
OncoKB – This database was used to annotate the genes based on their function into either Oncogene(og) or Tumor Suppresor gene (TSG)

## Sheet: BRCA_iact_action_pairs
Patient_ID	Genes	log2FC (Patient-specific)	Gene_regulation_direction	PrOPs_annotation	DGIdb_drugs	TARGET_drugs	TTD_drugs	Mode_of_action (DGIdb)	NCG_driver_status	TCDA_gene_family	OncoKB_annotation	COSMIC_actionability_rank
TCGA_A1_A0SJ_01	PSMD11	2.427	up_regulated	Panel_genes	CARFILZOMIB,BORTEZOMIB,CARFILZOMIB,IXAZOMIB,BORTEZOMIB,IXAZOMIB_CITRATE	NA	NA	Inhibition	NA	NA	NA	NA
TCGA_A1_A0SK_01	TP53	3.543	up_regulated	Panel_genes	GRANISETRON	Wee1 inhibitors,Chk1 inhibitors,kevetrin,APR-246,nutlins,gene therapy	NA	Activation	ncg_driver	NA	tsg	1,3,2
TCGA_A1_A0SP_01	TP53	4.38	up_regulated	Panel_genes	GRANISETRON	Wee1 inhibitors,Chk1 inhibitors,kevetrin,APR-246,nutlins,gene therapy	NA	Activation	ncg_driver	NA	tsg	1,3,2
TCGA_A2_A04P_01	PIK3CA	2.012	up_regulated	Panel_genes	COPANLISIB,ALPELISIB,COPANLISIB_HYDROCHLORIDE,QUERCETIN,INFIGRATINIB	PI3K/AKT/MTOR inhibitors	NA	Inhibition	ncg_driver	Kinase	og	3,7,2
TCGA_A2_A04P_01	TP53	2.15	up_regulated	Panel_genes	GRANISETRON	Wee1 inhibitors,Chk1 inhibitors,kevetrin,APR-246,nutlins,gene therapy	NA	Activation	ncg_driver	NA	tsg	1,3,2
TCGA_A2_A04T_01	TP53	-2.648	down_regulated	Panel_genes	GRANISETRON	Wee1 inhibitors,Chk1 inhibitors,kevetrin,APR-246,nutlins,gene therapy	NA	Activation	ncg_driver	NA	tsg	1,3,2
TCGA_A2_A0CM_01	TP53	4.188	up_regulated	Panel_genes	GRANISETRON	Wee1 inhibitors,Chk1 inhibitors,kevetrin,APR-246,nutlins,gene therapy	NA	Activation	ncg_driver	NA	tsg	1,3,2
TCGA_A2_A0D0_01	TP53	2.306	up_regulated	Panel_genes	GRANISETRON	Wee1 inhibitors,Chk1 inhibitors,kevetrin,APR-246,nutlins,gene therapy	NA	Activation	ncg_driver	NA	tsg	1,3,2
TCGA_A2_A0D1_01	TP53	4.898	up_regulated	Panel_genes	GRANISETRON	Wee1 inhibitors,Chk1 inhibitors,kevetrin,APR-246,nutlins,gene therapy	NA	Activation	ncg_driver	NA	tsg	1,3,2
TCGA_A2_A0EP_01	CACNA1A	2.997	up_regulated	Panel_genes	PHLOROGLUCINOL,GABAPENTIN,SULOCTIDIL,TERODILINE_HYDROCHLORIDE,GABAPENTIN_ENACARBIL,BEPRIDIL_HYDROCHLORIDE,PREGABALIN	NA	NA	Inhibition	ncg_driver	NA	NA	NA
TCGA_A2_A0EQ_01	TP53	2.99	up_regulated	Panel_genes	GRANISETRON	Wee1 inhibitors,Chk1 inhibitors,kevetrin,APR-246,nutlins,gene therapy	NA	Activation	ncg_driver	NA	tsg	1,3,2
TCGA_A2_A0ES_01	TLR7	-2.403	down_regulated	Panel_genes	HYDROXYCHLOROQUINE_SULFATE,IMIQUIMOD	NA	NA	Activation|Inhibition	ncg_driver	NA	NA	NA
TCGA_A2_A0EY_01	TP53	-3.665	down_regulated	Panel_genes	GRANISETRON	Wee1 inhibitors,Chk1 inhibitors,kevetrin,APR-246,nutlins,gene therapy	NA	Activation	ncg_driver	NA	tsg	1,3,2
TCGA_A2_A0SV_01	TP53	2.427	up_regulated	Panel_genes	GRANISETRON	Wee1 inhibitors,Chk1 inhibitors,kevetrin,APR-246,nutlins,gene therapy	NA	Activation	ncg_driver	NA	tsg	1,3,2
TCGA_A2_A0SW_01	TP53	2.986	up_regulated	Panel_genes	GRANISETRON	Wee1 inhibitors,Chk1 inhibitors,kevetrin,APR-246,nutlins,gene therapy	NA	Activation	ncg_driver	NA	tsg	1,3,2
TCGA_A2_A0SX_01	TP53	-2.589	down_regulated	Panel_genes	GRANISETRON	Wee1 inhibitors,Chk1 inhibitors,kevetrin,APR-246,nutlins,gene therapy	NA	Activation	ncg_driver	NA	tsg	1,3,2
TCGA_A2_A0T1_01	TP53	2.446	up_regulated	Panel_genes	GRANISETRON	Wee1 inhibitors,Chk1 inhibitors,kevetrin,APR-246,nutlins,gene therapy	NA	Activation	ncg_driver	NA	tsg	1,3,2
TCGA_A2_A0YC_01	PIK3CA	-2.614	down_regulated	Panel_genes	COPANLISIB,ALPELISIB,COPANLISIB_HYDROCHLORIDE,QUERCETIN,INFIGRATINIB	PI3K/AKT/MTOR inhibitors	NA	Inhibition	ncg_driver	Kinase	og	3,7,2
TCGA_A2_A0YC_01	PPARG	-3.446	down_regulated	Panel_genes	PIOGLITAZONE_HYDROCHLORIDE,ROSIGLITAZONE_MALEATE,BALSALAZIDE_DISODIUM,TROGLITAZONE,MESALAMINE,BEZAFIBRATE,OLSALAZINE_SODIUM	NA	NA	Activation	NA	NHR	og	NA
TCGA_A2_A0YE_01	EZH2	2.219	up_regulated	Panel_genes	TAZEMETOSTAT_HYDROBROMIDE	EZH2 inhibitors	NA	Inhibition	ncg_driver	NA	og|tsg	3,1
TCGA_A2_A0YI_01	PIK3CA	-3.307	down_regulated	Panel_genes	COPANLISIB,ALPELISIB,COPANLISIB_HYDROCHLORIDE,QUERCETIN,INFIGRATINIB	PI3K/AKT/MTOR inhibitors	NA	Inhibition	ncg_driver	Kinase	og	3,7,2
TCGA_A2_A0YM_01	TP53	-4.311	down_regulated	Panel_genes	GRANISETRON	Wee1 inhibitors,Chk1 inhibitors,kevetrin,APR-246,nutlins,gene therapy	NA	Activation	ncg_driver	NA	tsg	1,3,2
TCGA_A2_A0YT_01	TP53	-2.585	down_regulated	Panel_genes	GRANISETRON	Wee1 inhibitors,Chk1 inhibitors,kevetrin,APR-246,nutlins,gene therapy	NA	Activation	ncg_driver	NA	tsg	1,3,2
TCGA_A2_A1G4_01	RET	4.116	up_regulated	Panel_genes	PRALSETINIB,PONATINIB,SORAFENIB,SUNITINIB,REGORAFENIB,VANDETANIB,ALECTINIB_HYDROCHLORIDE,CABOZANTINIB_S-MALATE,LENVATINIB,SELPERCATINIB	Sorafenib, vandetinib, RET Inhibitors	GAVRETO	Inhibition	ncg_driver	NA	og	4,3,2,1
TCGA_A2_A3XV_01	TP53	-5.109	down_regulated	Panel_genes	GRANISETRON	Wee1 inhibitors,Chk1 inhibitors,kevetrin,APR-246,nutlins,gene therapy	NA	Activation	ncg_driver	NA	tsg	1,3,2
TCGA_A2_A3Y0_01	TP53	-4.972	down_regulated	Panel_genes	GRANISETRON	Wee1 inhibitors,Chk1 inhibitors,kevetrin,APR-246,nutlins,gene therapy	NA	Activation	ncg_driver	NA	tsg	1,3,2
TCGA_A2_A4S1_01	TP53	2.2	up_regulated	Panel_genes	GRANISETRON	Wee1 inhibitors,Chk1 inhibitors,kevetrin,APR-246,nutlins,gene therapy	NA	Activation	ncg_driver	NA	tsg	1,3,2
TCGA_A7_A0CJ_01	TP53	-3.389	down_regulated	Panel_genes	GRANISETRON	Wee1 inhibitors,Chk1 inhibitors,kevetrin,APR-246,nutlins,gene therapy	NA	Activation	ncg_driver	NA	tsg	1,3,2
TCGA_A7_A0D9_01	RET	2.11	up_regulated	Panel_genes	PRALSETINIB,PONATINIB,SORAFENIB,SUNITINIB,REGORAFENIB,VANDETANIB,ALECTINIB_HYDROCHLORIDE,CABOZANTINIB_S-MALATE,LENVATINIB,SELPERCATINIB	Sorafenib, vandetinib, RET Inhibitors	GAVRETO	Inhibition	ncg_driver	NA	og	4,3,2,1
TCGA_A7_A0DA_01	TP53	3.46	up_regulated	Panel_genes	GRANISETRON	Wee1 inhibitors,Chk1 inhibitors,kevetrin,APR-246,nutlins,gene therapy	NA	Activation	ncg_driver	NA	tsg	1,3,2
TCGA_A7_A13D_01	TP53	-3.286	down_regulated	Panel_genes	GRANISETRON	Wee1 inhibitors,Chk1 inhibitors,kevetrin,APR-246,nutlins,gene therapy	NA	Activation	ncg_driver	NA	tsg	1,3,2
TCGA_A7_A13E_01	IL2RA	2.649	up_regulated	Panel_genes	DACLIZUMAB,BASILIXIMAB,ALDESLEUKIN,DENILEUKIN_DIFTITOX	NA	NA	Activation|Inhibition	NA	NA	NA	NA
TCGA_A7_A26F_01	TP53	-3.934	down_regulated	Panel_genes	GRANISETRON	Wee1 inhibitors,Chk1 inhibitors,kevetrin,APR-246,nutlins,gene therapy	NA	Activation	ncg_driver	NA	tsg	1,3,2
TCGA_A7_A26G_01	TP53	-3.262	down_regulated	Panel_genes	GRANISETRON	Wee1 inhibitors,Chk1 inhibitors,kevetrin,APR-246,nutlins,gene therapy	NA	Activation	ncg_driver	NA	tsg	1,3,2
TCGA_A7_A26I_01	TP53	3.715	up_regulated	Panel_genes	GRANISETRON	Wee1 inhibitors,Chk1 inhibitors,kevetrin,APR-246,nutlins,gene therapy	NA	Activation	ncg_driver	NA	tsg	1,3,2
TCGA_A7_A26J_01	EPHB2	5.426	up_regulated	Panel_genes	VANDETANIB	NA	NA	Inhibition	NA	NA	NA	NA
TCGA_A7_A2KD_01	TP53	-4.096	down_regulated	Panel_genes	GRANISETRON	Wee1 inhibitors,Chk1 inhibitors,kevetrin,APR-246,nutlins,gene therapy	NA	Activation	ncg_driver	NA	tsg	1,3,2
TCGA_A7_A3RF_01	TP53	3.71	up_regulated	Panel_genes	GRANISETRON	Wee1 inhibitors,Chk1 inhibitors,kevetrin,APR-246,nutlins,gene therapy	NA	Activation	ncg_driver	NA	tsg	1,3,2
TCGA_A7_A4SA_01	ALK	3.83	up_regulated	Panel_genes	CRIZOTINIB,BRIGATINIB,CERITINIB,ENTRECTINIB,ALECTINIB_HYDROCHLORIDE,ALECTINIB,LORLATINIB	Crizotinib, ALK inhibitors	Alunbrig	Inhibition	ncg_driver	Kinase	og	3,1
TCGA_A7_A4SA_01	TP53	3.742	up_regulated	Panel_genes	GRANISETRON	Wee1 inhibitors,Chk1 inhibitors,kevetrin,APR-246,nutlins,gene therapy	NA	Activation	ncg_driver	NA	tsg	1,3,2
TCGA_A7_A4SC_01	CACNA1E	4.921	up_regulated	Panel_genes	GABAPENTIN,PHLOROGLUCINOL,SULOCTIDIL,TERODILINE_HYDROCHLORIDE,GABAPENTIN_ENACARBIL,BEPRIDIL_HYDROCHLORIDE,PREGABALIN	NA	NA	Inhibition	ncg_driver	NA	NA	NA
TCGA_A7_A56D_01	ERBB3	2.402	up_regulated	Panel_genes	DACOMITINIB_ANHYDROUS,VANDETANIB,GEFITINIB,MARGETUXIMAB-CMKB	Pertuzumab	NA	Inhibition	ncg_driver	Kinase	og	3,2
TCGA_A8_A06O_01	TP53	2.806	up_regulated	Panel_genes	GRANISETRON	Wee1 inhibitors,Chk1 inhibitors,kevetrin,APR-246,nutlins,gene therapy	NA	Activation	ncg_driver	NA	tsg	1,3,2
TCGA_A8_A06P_01	LAMB2	3.352	up_regulated	Panel_genes	OCRIPLASMIN	NA	NA	Inhibition	NA	Other	NA	NA
TCGA_A8_A07C_01	POLA1	2.523	up_regulated	Panel_genes	FLUDARABINE,CLOFARABINE,CYTARABINE,GEMCITABINE	NA	NA	Inhibition	NA	Enzyme	NA	NA
TCGA_A8_A07G_01	PIK3CA	4.025	up_regulated	Panel_genes	COPANLISIB,ALPELISIB,COPANLISIB_HYDROCHLORIDE,QUERCETIN,INFIGRATINIB	PI3K/AKT/MTOR inhibitors	NA	Inhibition	ncg_driver	Kinase	og	3,7,2
TCGA_A8_A07R_01	TP53	-2.725	down_regulated	Panel_genes	GRANISETRON	Wee1 inhibitors,Chk1 inhibitors,kevetrin,APR-246,nutlins,gene therapy	NA	Activation	ncg_driver	NA	tsg	1,3,2
TCGA_A8_A07U_01	CD22	2.704	up_regulated	Panel_genes	MOXETUMOMAB_PASUDOTOX,INOTUZUMAB_OZOGAMICIN,INOTUZUMAB	NA	Lumoxiti	Inhibition	NA	NA	NA	NA
TCGA_A8_A084_01	FGFR2	2.905	up_regulated	Panel_genes	PEMIGATINIB,INFIGRATINIB,MASITINIB,PONATINIB,NINTEDANIB_ESYLATE,INFIGRATINIB_PHOSPHATE,REGORAFENIB,ERDAFITINIB,LENVATINIB,FUTIBATINIB,RABEPRAZOLE,PALIFERMIN	FGFR Inhibitors	NA	Inhibition	ncg_driver	Kinase	og	3,1,2
TCGA_A8_A085_01	FN1	6.314	up_regulated	Panel_genes	OCRIPLASMIN	NA	NA	Inhibition	NA	NA	NA	NA
TCGA_A8_A08I_01	TP53	2.276	up_regulated	Panel_genes	GRANISETRON	Wee1 inhibitors,Chk1 inhibitors,kevetrin,APR-246,nutlins,gene therapy	NA	Activation	ncg_driver	NA	tsg	1,3,2
TCGA_A8_A08O_01	PIK3CA	-2.059	down_regulated	Panel_genes	COPANLISIB,ALPELISIB,COPANLISIB_HYDROCHLORIDE,QUERCETIN,INFIGRATINIB	PI3K/AKT/MTOR inhibitors	NA	Inhibition	ncg_driver	Kinase	og	3,7,2
TCGA_A8_A08X_01	TP53	4.572	up_regulated	Panel_genes	GRANISETRON	Wee1 inhibitors,Chk1 inhibitors,kevetrin,APR-246,nutlins,gene therapy	NA	Activation	ncg_driver	NA	tsg	1,3,2
TCGA_A8_A092_01	PARP1	2.658	up_regulated	Panel_genes	TALAZOPARIB,RUCAPARIB_CAMSYLATE,NIRAPARIB,NIRAPARIB,NIRAPARIB_TOSYLATE,RUCAPARIB,OLAPARIB,TALAZOPARIB_TOSYLATE,OLAPARIB,RUCAPARIB	NA	Zejula	Inhibition	NA	NA	tsg	3
TCGA_A8_A094_01	ABL1	-2.344	down_regulated	Panel_genes	NILOTINIB,IMATINIB,PONATINIB,REGORAFENIB,ASCIMINIB,ASCIMINIB_HYDROCHLORIDE,BOSUTINIB,DASATINIB_ANHYDROUS,UMBRALISIB_TOSYLATE,NILOTINIB_HYDROCHLORIDE_MONOHYDRATE	Imatinib, Dasatinib, Nilotinib, ABL1 inhibitors	NA	Inhibition	ncg_driver	Kinase	og	3,1
TCGA_A8_A096_01	PIK3CA	-2.73	down_regulated	Panel_genes	COPANLISIB,ALPELISIB,COPANLISIB_HYDROCHLORIDE,QUERCETIN,INFIGRATINIB	PI3K/AKT/MTOR inhibitors	NA	Inhibition	ncg_driver	Kinase	og	3,7,2
TCGA_A8_A097_01	TP53	-3.283	down_regulated	Panel_genes	GRANISETRON	Wee1 inhibitors,Chk1 inhibitors,kevetrin,APR-246,nutlins,gene therapy	NA	Activation	ncg_driver	NA	tsg	1,3,2
TCGA_A8_A09X_01	TP53	-4.312	down_regulated	Panel_genes	GRANISETRON	Wee1 inhibitors,Chk1 inhibitors,kevetrin,APR-246,nutlins,gene therapy	NA	Activation	ncg_driver	NA	tsg	1,3,2
TCGA_A8_A0A6_01	APP	2.802	up_regulated	Panel_genes	LECANEMAB,ADUCANUMAB	NA	Aduhelm, Leqembi	Inhibition	NA	NA	NA	NA
TCGA_A8_A0A9_01	GRIN3A	2.636	up_regulated	Panel_genes	FELBAMATE,ACAMPROSATE_CALCIUM,ESKETAMINE,ORPHENADRINE_CITRATE,MEMANTINE_HYDROCHLORIDE,ORPHENADRINE_HYDROCHLORIDE,AMANTADINE_HYDROCHLORIDE,KETAMINE_HYDROCHLORIDE	NA	NA	Inhibition	NA	NA	NA	NA
TCGA_AC_A2QH_01	TP53	-3.331	down_regulated	Panel_genes	GRANISETRON	Wee1 inhibitors,Chk1 inhibitors,kevetrin,APR-246,nutlins,gene therapy	NA	Activation	ncg_driver	NA	tsg	1,3,2
TCGA_AC_A3OD_01	AR	7.819	up_regulated	Panel_genes	METHYLTESTOSTERONE,OXYMETHOLONE,ETHYLESTRENOL,ENZALUTAMIDE,TESTOSTERONE,OXANDROLONE,DAROLUTAMIDE,TESTOSTERONE_PROPIONATE,APALUTAMIDE,DANAZOL,NILUTAMIDE,FLUTAMIDE,ABIRATERONE_ACETATE,CYPROTERONE_ACETATE,METHANDROSTENOLONE,STANOZOLOL,TESTOSTERONE_ENANTHATE,CLASCOTERONE,TESTOSTERONE_CYPIONATE,NANDROLONE_DECANOATE,DROMOSTANOLONE,BICALUTAMIDE,FLUOXYMESTERONE	Androgen Deprivation,Enzalutamide	Erleada	Activation|Inhibition	ncg_driver	NHR	og	3,2
TCGA_AC_A3YI_01	ERBB2	-2.23	down_regulated	Panel_genes	AFATINIB,ADO-TRASTUZUMAB_EMTANSINE,NERATINIB,DACOMITINIB_ANHYDROUS,NERATINIB_MALEATE,TRASTUZUMAB-DKST,PERTUZUMAB,LAPATINIB,AFATINIB_DIMALEATE,FAM-TRASTUZUMAB_DERUXTECAN-NXKI,VANDETANIB,TRASTUZUMAB-DKST,ADO-TRASTUZUMAB_EMTANSINE,MARGETUXIMAB-CMKB,PERTUZUMAB,GEFITINIB,TUCATINIB	Trastuzumab, Lapatinib, TDM1, Pertuzumab	Vizimpro	Inhibition	ncg_driver	Kinase	og	3,4,2,1
TCGA_AC_A3YJ_01	CACNA2D3	4.865	up_regulated	Panel_genes	GABAPENTIN,PHLOROGLUCINOL,TERODILINE_HYDROCHLORIDE,SULOCTIDIL,GABAPENTIN_ENACARBIL,BEPRIDIL_HYDROCHLORIDE,PREGABALIN	NA	NA	Inhibition	ncg_driver	IC	NA	NA
TCGA_AC_A5EH_01	TP53	2.805	up_regulated	Panel_genes	GRANISETRON	Wee1 inhibitors,Chk1 inhibitors,kevetrin,APR-246,nutlins,gene therapy	NA	Activation	ncg_driver	NA	tsg	1,3,2
TCGA_AC_A5XU_01	TP53	-2.295	down_regulated	Panel_genes	GRANISETRON	Wee1 inhibitors,Chk1 inhibitors,kevetrin,APR-246,nutlins,gene therapy	NA	Activation	ncg_driver	NA	tsg	1,3,2
TCGA_AC_A62X_01	TP53	-5.128	down_regulated	Panel_genes	GRANISETRON	Wee1 inhibitors,Chk1 inhibitors,kevetrin,APR-246,nutlins,gene therapy	NA	Activation	ncg_driver	NA	tsg	1,3,2
TCGA_AN_A04C_01	RPL13A	2.016	up_regulated	Panel_genes	ATALUREN	NA	NA	Modulator	ncg_driver	NA	NA	NA
TCGA_AN_A0AL_01	TP53	4.546	up_regulated	Panel_genes	GRANISETRON	Wee1 inhibitors,Chk1 inhibitors,kevetrin,APR-246,nutlins,gene therapy	NA	Activation	ncg_driver	NA	tsg	1,3,2
TCGA_AN_A0AM_01	IGF1R	5.944	up_regulated	Panel_genes	MECASERMIN,MECASERMIN_RINFABATE,PODOFILOX,TEPROTUMUMAB-TRBW	IFG1-R Inhibitor	NA	Activation|Inhibition	ncg_driver	Kinase	og	NA
TCGA_AN_A0AS_01	TP53	3.061	up_regulated	Panel_genes	GRANISETRON	Wee1 inhibitors,Chk1 inhibitors,kevetrin,APR-246,nutlins,gene therapy	NA	Activation	ncg_driver	NA	tsg	1,3,2
TCGA_AN_A0FT_01	TP53	2.648	up_regulated	Panel_genes	GRANISETRON	Wee1 inhibitors,Chk1 inhibitors,kevetrin,APR-246,nutlins,gene therapy	NA	Activation	ncg_driver	NA	tsg	1,3,2
TCGA_AN_A0FV_01	TP53	-2.672	down_regulated	Panel_genes	GRANISETRON	Wee1 inhibitors,Chk1 inhibitors,kevetrin,APR-246,nutlins,gene therapy	NA	Activation	ncg_driver	NA	tsg	1,3,2
TCGA_AN_A0FX_01	TP53	-4.07	down_regulated	Panel_genes	GRANISETRON	Wee1 inhibitors,Chk1 inhibitors,kevetrin,APR-246,nutlins,gene therapy	NA	Activation	ncg_driver	NA	tsg	1,3,2
TCGA_AN_A0FY_01	TP53	2.947	up_regulated	Panel_genes	GRANISETRON	Wee1 inhibitors,Chk1 inhibitors,kevetrin,APR-246,nutlins,gene therapy	NA	Activation	ncg_driver	NA	tsg	1,3,2
TCGA_AN_A0XN_01	ITGB1	-2.58	down_regulated	Panel_genes	NATALIZUMAB	NA	NA	Inhibition	NA	Other	NA	NA
TCGA_AN_A0XR_01	AKT1	-2.84	down_regulated	Panel_genes	EVEROLIMUS,NELFINAVIR	AKT/MTOR inhibitors	Truqap	Inhibition	ncg_driver	Kinase	og	3
TCGA_AN_A0XU_01	TYR	-2.587	down_regulated	Panel_genes	ARBUTIN,MONOBENZONE,MEQUINOL	NA	NA	Inhibition	NA	NA	NA	NA
TCGA_AO_A03M_01	ITGB1	-2.988	down_regulated	Panel_genes	NATALIZUMAB	NA	NA	Inhibition	NA	Other	NA	NA
TCGA_AO_A03N_01	TP53	2.23	up_regulated	Panel_genes	GRANISETRON	Wee1 inhibitors,Chk1 inhibitors,kevetrin,APR-246,nutlins,gene therapy	NA	Activation	ncg_driver	NA	tsg	1,3,2
TCGA_AO_A03O_01	TP53	4.224	up_regulated	Panel_genes	GRANISETRON	Wee1 inhibitors,Chk1 inhibitors,kevetrin,APR-246,nutlins,gene therapy	NA	Activation	ncg_driver	NA	tsg	1,3,2
TCGA_AO_A03R_01	TP53	-4.686	down_regulated	Panel_genes	GRANISETRON	Wee1 inhibitors,Chk1 inhibitors,kevetrin,APR-246,nutlins,gene therapy	NA	Activation	ncg_driver	NA	tsg	1,3,2
TCGA_AO_A03V_01	TP53	3.242	up_regulated	Panel_genes	GRANISETRON	Wee1 inhibitors,Chk1 inhibitors,kevetrin,APR-246,nutlins,gene therapy	NA	Activation	ncg_driver	NA	tsg	1,3,2
TCGA_AO_A0J2_01	TP53	2.283	up_regulated	Panel_genes	GRANISETRON	Wee1 inhibitors,Chk1 inhibitors,kevetrin,APR-246,nutlins,gene therapy	NA	Activation	ncg_driver	NA	tsg	1,3,2
TCGA_AO_A0JB_01	TUBB4B	2.266	up_regulated	Panel_genes	COLCHICINE,ENFORTUMAB_VEDOTIN-EJFV,VINFLUNINE,BELANTAMAB_MAFODOTIN-BLMF,POLATUZUMAB_VEDOTIN,ERIBULIN_MESYLATE,EPOTHILONE_D,DOCETAXEL_ANHYDROUS,IXABEPILONE,ADO-TRASTUZUMAB_EMTANSINE,VINCRISTINE_SULFATE,MIRVETUXIMAB_SORAVTANSINE,PACLITAXEL,BRENTUXIMAB_VEDOTIN,VINBLASTINE_SULFATE,TISOTUMAB_VEDOTIN-TFTV,CABAZITAXEL,VINORELBINE_TARTRATE	NA	NA	Inhibition	NA	Other	NA	NA
TCGA_AO_A0JD_01	TP53	3.341	up_regulated	Panel_genes	GRANISETRON	Wee1 inhibitors,Chk1 inhibitors,kevetrin,APR-246,nutlins,gene therapy	NA	Activation	ncg_driver	NA	tsg	1,3,2
TCGA_AO_A0JF_01	MAP2K4	2.52	up_regulated	Panel_genes	TRAMETINIB_DIMETHYL_SULFOXIDE,COBIMETINIB,SELUMETINIB,BINIMETINIB,DABRAFENIB	NA	NA	Inhibition	ncg_driver	NA	tsg	NA
TCGA_AO_A0JL_01	TP53	2.418	up_regulated	Panel_genes	GRANISETRON	Wee1 inhibitors,Chk1 inhibitors,kevetrin,APR-246,nutlins,gene therapy	NA	Activation	ncg_driver	NA	tsg	1,3,2
TCGA_AO_A125_01	JAK2	-3.876	down_regulated	Panel_genes	BARICITINIB,RUXOLITINIB,PACRITINIB,PACRITINIB_CITRATE,RUXOLITINIB_PHOSPHATE,UPADACITINIB,TOFACITINIB,FEDRATINIB,FEDRATINIB_HYDROCHLORIDE	ruxolitinib, JAK inhibitors	Cibinqo	Inhibition	ncg_driver	Kinase	og	2,3
TCGA_AO_A12A_01	PIK3CA	-2.961	down_regulated	Panel_genes	COPANLISIB,ALPELISIB,COPANLISIB_HYDROCHLORIDE,QUERCETIN,INFIGRATINIB	PI3K/AKT/MTOR inhibitors	NA	Inhibition	ncg_driver	Kinase	og	3,7,2
TCGA_AO_A12B_01	PRKCQ	-2.419	down_regulated	Panel_genes	QUERCETIN,MIDOSTAURIN	NA	NA	Inhibition	ncg_driver	Kinase	NA	NA
TCGA_AO_A12D_01	TP53	-3.606	down_regulated	Panel_genes	GRANISETRON	Wee1 inhibitors,Chk1 inhibitors,kevetrin,APR-246,nutlins,gene therapy	NA	Activation	ncg_driver	NA	tsg	1,3,2
TCGA_AQ_A04H_01	TP53	3.572	up_regulated	Panel_genes	GRANISETRON	Wee1 inhibitors,Chk1 inhibitors,kevetrin,APR-246,nutlins,gene therapy	NA	Activation	ncg_driver	NA	tsg	1,3,2
TCGA_AQ_A04J_01	TP53	-3.552	down_regulated	Panel_genes	GRANISETRON	Wee1 inhibitors,Chk1 inhibitors,kevetrin,APR-246,nutlins,gene therapy	NA	Activation	ncg_driver	NA	tsg	1,3,2
TCGA_AQ_A04L_01	TP53	4.935	up_regulated	Panel_genes	GRANISETRON	Wee1 inhibitors,Chk1 inhibitors,kevetrin,APR-246,nutlins,gene therapy	NA	Activation	ncg_driver	NA	tsg	1,3,2
TCGA_AQ_A54N_01	TP53	-4.452	down_regulated	Panel_genes	GRANISETRON	Wee1 inhibitors,Chk1 inhibitors,kevetrin,APR-246,nutlins,gene therapy	NA	Activation	ncg_driver	NA	tsg	1,3,2
TCGA_AQ_A54O_01	CA2	-4.787	down_regulated	Panel_genes	DICHLORPHENAMIDE,ACETAZOLAMIDE,DORZOLAMIDE_HYDROCHLORIDE,TOPIRAMATE,SULTHIAME,BRINZOLAMIDE,ETHOXZOLAMIDE,ACETAZOLAMIDE_SODIUM,METHAZOLAMIDE	NA	NA	Inhibition	NA	NA	NA	NA
TCGA_AR_A0TS_01	TP53	2.877	up_regulated	Panel_genes	GRANISETRON	Wee1 inhibitors,Chk1 inhibitors,kevetrin,APR-246,nutlins,gene therapy	NA	Activation	ncg_driver	NA	tsg	1,3,2
TCGA_AR_A0U0_01	TP53	2.312	up_regulated	Panel_genes	GRANISETRON	Wee1 inhibitors,Chk1 inhibitors,kevetrin,APR-246,nutlins,gene therapy	NA	Activation	ncg_driver	NA	tsg	1,3,2
TCGA_AR_A0U2_01	TP53	3.467	up_regulated	Panel_genes	GRANISETRON	Wee1 inhibitors,Chk1 inhibitors,kevetrin,APR-246,nutlins,gene therapy	NA	Activation	ncg_driver	NA	tsg	1,3,2
TCGA_AR_A0U3_01	TP53	2.398	up_regulated	Panel_genes	GRANISETRON	Wee1 inhibitors,Chk1 inhibitors,kevetrin,APR-246,nutlins,gene therapy	NA	Activation	ncg_driver	NA	tsg	1,3,2
TCGA_AR_A1AI_01	TP53	2.688	up_regulated	Panel_genes	GRANISETRON	Wee1 inhibitors,Chk1 inhibitors,kevetrin,APR-246,nutlins,gene therapy	NA	Activation	ncg_driver	NA	tsg	1,3,2
TCGA_AR_A1AJ_01	TP53	-5.311	down_regulated	Panel_genes	GRANISETRON	Wee1 inhibitors,Chk1 inhibitors,kevetrin,APR-246,nutlins,gene therapy	NA	Activation	ncg_driver	NA	tsg	1,3,2
TCGA_AR_A1AO_01	GRIN2D	3.585	up_regulated	Panel_genes	FELBAMATE,ACAMPROSATE_CALCIUM,ORPHENADRINE_CITRATE,ESKETAMINE,MEMANTINE_HYDROCHLORIDE,AMANTADINE_HYDROCHLORIDE,KETAMINE_HYDROCHLORIDE,ORPHENADRINE_HYDROCHLORIDE	NA	NA	Inhibition	ncg_driver	NA	NA	NA
TCGA_AR_A1AR_01	TP53	-4.242	down_regulated	Panel_genes	GRANISETRON	Wee1 inhibitors,Chk1 inhibitors,kevetrin,APR-246,nutlins,gene therapy	NA	Activation	ncg_driver	NA	tsg	1,3,2
TCGA_AR_A1AS_01	TP53	3.121	up_regulated	Panel_genes	GRANISETRON	Wee1 inhibitors,Chk1 inhibitors,kevetrin,APR-246,nutlins,gene therapy	NA	Activation	ncg_driver	NA	tsg	1,3,2
TCGA_AR_A1AW_01	TP53	-2.541	down_regulated	Panel_genes	GRANISETRON	Wee1 inhibitors,Chk1 inhibitors,kevetrin,APR-246,nutlins,gene therapy	NA	Activation	ncg_driver	NA	tsg	1,3,2
TCGA_AR_A1AY_01	TP53	2.63	up_regulated	Panel_genes	GRANISETRON	Wee1 inhibitors,Chk1 inhibitors,kevetrin,APR-246,nutlins,gene therapy	NA	Activation	ncg_driver	NA	tsg	1,3,2
TCGA_AR_A24K_01	TP53	-3.878	down_regulated	Panel_genes	GRANISETRON	Wee1 inhibitors,Chk1 inhibitors,kevetrin,APR-246,nutlins,gene therapy	NA	Activation	ncg_driver	NA	tsg	1,3,2
TCGA_AR_A24L_01	NFKB1	2.037	up_regulated	Panel_genes	BORTEZOMIB	NA	NA	Inhibition	NA	TF	NA	NA
TCGA_AR_A24M_01	PIK3R1	3.432	up_regulated	Panel_genes	COPANLISIB,ALPELISIB,QUERCETIN,INFIGRATINIB	PI3K/AKT/MTOR inhibitors	NA	Inhibition	ncg_driver	NA	tsg	NA
TCGA_AR_A24Q_01	PRKCQ	-2.058	down_regulated	Panel_genes	QUERCETIN,MIDOSTAURIN	NA	NA	Inhibition	ncg_driver	Kinase	NA	NA
TCGA_AR_A24S_01	TP53	2.617	up_regulated	Panel_genes	GRANISETRON	Wee1 inhibitors,Chk1 inhibitors,kevetrin,APR-246,nutlins,gene therapy	NA	Activation	ncg_driver	NA	tsg	1,3,2
TCGA_AR_A254_01	TP53	2.598	up_regulated	Panel_genes	GRANISETRON	Wee1 inhibitors,Chk1 inhibitors,kevetrin,APR-246,nutlins,gene therapy	NA	Activation	ncg_driver	NA	tsg	1,3,2
TCGA_AR_A255_01	PGR	3.66	up_regulated	Panel_genes	MIFEPRISTONE,SEGESTERONE_ACETATE,ULIPRISTAL_ACETATE,DYDROGESTERONE,NORGESTIMATE,NOMEGESTROL,MEDROXYPROGESTERONE_ACETATE,NORGESTREL,ONAPRISTONE,CHLORMADINONE_ACETATE,NORELGESTROMIN,DROSPIRENONE,ALLYLESTRENOL,CYPROTERONE_ACETATE,PROGESTERONE,ETHYNODIOL_DIACETATE,DANAZOL,HYDROXYPROGESTERONE_CAPROATE_(USP),MEGESTROL_ACETATE,NORETHYNODREL,ETONOGESTREL,DESOGESTREL,LEVONORGESTREL,GESTODENE,NORETHINDRONE…	NA	Annovera	Activation|Inhibition	ncg_driver	NA	og	3
TCGA_AR_A2LR_01	GRIK2	4.444	up_regulated	Panel_genes	TOPIRAMATE	NA	NA	Inhibition	ncg_driver	NA	NA	NA
TCGA_AR_A5QQ_01	TP53	2.058	up_regulated	Panel_genes	GRANISETRON	Wee1 inhibitors,Chk1 inhibitors,kevetrin,APR-246,nutlins,gene therapy	NA	Activation	ncg_driver	NA	tsg	1,3,2
TCGA_B6_A0I1_01	GABBR2	5.323	up_regulated	Panel_genes	POTASSIUM_OXYBATE,SODIUM_OXYBATE,BACLOFEN,CALCIUM_OXYBATE,MAGNESIUM_OXYBATE	NA	NA	Activation	NA	GPCR	NA	NA
TCGA_B6_A0IJ_01	TP53	-3.041	down_regulated	Panel_genes	GRANISETRON	Wee1 inhibitors,Chk1 inhibitors,kevetrin,APR-246,nutlins,gene therapy	NA	Activation	ncg_driver	NA	tsg	1,3,2
TCGA_B6_A0RH_01	TP53	3.421	up_regulated	Panel_genes	GRANISETRON	Wee1 inhibitors,Chk1 inhibitors,kevetrin,APR-246,nutlins,gene therapy	NA	Activation	ncg_driver	NA	tsg	1,3,2
TCGA_B6_A0WX_01	TP53	3.229	up_regulated	Panel_genes	GRANISETRON	Wee1 inhibitors,Chk1 inhibitors,kevetrin,APR-246,nutlins,gene therapy	NA	Activation	ncg_driver	NA	tsg	1,3,2
TCGA_B6_A0X7_01	CACNA1D	4.383	up_regulated	Panel_genes	NISOLDIPINE,AMLODIPINE_MALEATE,CINNARIZINE,LERCANIDIPINE_HYDROCHLORIDE,GABAPENTIN,FELODIPINE,PHLOROGLUCINOL,DILTIAZEM_MALATE,DRONEDARONE_HYDROCHLORIDE,SULOCTIDIL,TERODILINE_HYDROCHLORIDE,CLEVIDIPINE,NICARDIPINE_HYDROCHLORIDE,VERAPAMIL,ISRADIPINE,GABAPENTIN_ENACARBIL,NIMODIPINE,AMLODIPINE_BENZOATE,LACIDIPINE,NIFEDIPINE,BEPRIDIL_HYDROCHLORIDE,PREGABALIN,AMLODIPINE_BESYLATE,DILTIAZEM_HYDROCHLORIDE,L…	NA	NA	Inhibition	NA	NA	og	NA
TCGA_B6_A1KN_01	TP53	3.2	up_regulated	Panel_genes	GRANISETRON	Wee1 inhibitors,Chk1 inhibitors,kevetrin,APR-246,nutlins,gene therapy	NA	Activation	ncg_driver	NA	tsg	1,3,2
TCGA_B6_A3ZX_01	TP53	3.094	up_regulated	Panel_genes	GRANISETRON	Wee1 inhibitors,Chk1 inhibitors,kevetrin,APR-246,nutlins,gene therapy	NA	Activation	ncg_driver	NA	tsg	1,3,2
TCGA_B6_A400_01	TP53	-3.765	down_regulated	Panel_genes	GRANISETRON	Wee1 inhibitors,Chk1 inhibitors,kevetrin,APR-246,nutlins,gene therapy	NA	Activation	ncg_driver	NA	tsg	1,3,2
TCGA_B6_A401_01	TP53	-3.378	down_regulated	Panel_genes	GRANISETRON	Wee1 inhibitors,Chk1 inhibitors,kevetrin,APR-246,nutlins,gene therapy	NA	Activation	ncg_driver	NA	tsg	1,3,2
TCGA_B6_A409_01	TP53	5.302	up_regulated	Panel_genes	GRANISETRON	Wee1 inhibitors,Chk1 inhibitors,kevetrin,APR-246,nutlins,gene therapy	NA	Activation	ncg_driver	NA	tsg	1,3,2
TCGA_BH_A0B6_01	AR	4.518	up_regulated	Panel_genes	METHYLTESTOSTERONE,OXYMETHOLONE,ETHYLESTRENOL,ENZALUTAMIDE,TESTOSTERONE,OXANDROLONE,DAROLUTAMIDE,TESTOSTERONE_PROPIONATE,APALUTAMIDE,DANAZOL,NILUTAMIDE,FLUTAMIDE,ABIRATERONE_ACETATE,CYPROTERONE_ACETATE,METHANDROSTENOLONE,STANOZOLOL,TESTOSTERONE_ENANTHATE,CLASCOTERONE,TESTOSTERONE_CYPIONATE,NANDROLONE_DECANOATE,DROMOSTANOLONE,BICALUTAMIDE,FLUOXYMESTERONE	Androgen Deprivation,Enzalutamide	Erleada	Activation|Inhibition	ncg_driver	NHR	og	3,2
TCGA_BH_A0B9_01	TP53	2.268	up_regulated	Panel_genes	GRANISETRON	Wee1 inhibitors,Chk1 inhibitors,kevetrin,APR-246,nutlins,gene therapy	NA	Activation	ncg_driver	NA	tsg	1,3,2
TCGA_BH_A0BC_01	TP53	4.751	up_regulated	Panel_genes	GRANISETRON	Wee1 inhibitors,Chk1 inhibitors,kevetrin,APR-246,nutlins,gene therapy	NA	Activation	ncg_driver	NA	tsg	1,3,2
TCGA_BH_A0BG_01	TP53	-2.333	down_regulated	Panel_genes	GRANISETRON	Wee1 inhibitors,Chk1 inhibitors,kevetrin,APR-246,nutlins,gene therapy	NA	Activation	ncg_driver	NA	tsg	1,3,2
TCGA_BH_A0BL_01	TP53	-3.915	down_regulated	Panel_genes	GRANISETRON	Wee1 inhibitors,Chk1 inhibitors,kevetrin,APR-246,nutlins,gene therapy	NA	Activation	ncg_driver	NA	tsg	1,3,2
TCGA_BH_A0BT_01	TP53	-5.43	down_regulated	Panel_genes	GRANISETRON	Wee1 inhibitors,Chk1 inhibitors,kevetrin,APR-246,nutlins,gene therapy	NA	Activation	ncg_driver	NA	tsg	1,3,2
TCGA_BH_A0BV_01	PIK3CA	2.796	up_regulated	Panel_genes	COPANLISIB,ALPELISIB,COPANLISIB_HYDROCHLORIDE,QUERCETIN,INFIGRATINIB	PI3K/AKT/MTOR inhibitors	NA	Inhibition	ncg_driver	Kinase	og	3,7,2
TCGA_BH_A0C0_01	RET	-5.166	down_regulated	Panel_genes	PRALSETINIB,PONATINIB,SORAFENIB,SUNITINIB,REGORAFENIB,VANDETANIB,ALECTINIB_HYDROCHLORIDE,CABOZANTINIB_S-MALATE,LENVATINIB,SELPERCATINIB	Sorafenib, vandetinib, RET Inhibitors	GAVRETO	Inhibition	ncg_driver	NA	og	4,3,2,1
TCGA_BH_A0DG_01	C3	5.804	up_regulated	Panel_genes	PEGCETACOPLAN	NA	Empaveli	Inhibition	ncg_driver	NA	NA	NA
TCGA_BH_A0DI_01	TP53	-3.279	down_regulated	Panel_genes	GRANISETRON	Wee1 inhibitors,Chk1 inhibitors,kevetrin,APR-246,nutlins,gene therapy	NA	Activation	ncg_driver	NA	tsg	1,3,2
TCGA_BH_A0DL_01	TP53	2.689	up_regulated	Panel_genes	GRANISETRON	Wee1 inhibitors,Chk1 inhibitors,kevetrin,APR-246,nutlins,gene therapy	NA	Activation	ncg_driver	NA	tsg	1,3,2
TCGA_BH_A0E0_01	TP53	-4.361	down_regulated	Panel_genes	GRANISETRON	Wee1 inhibitors,Chk1 inhibitors,kevetrin,APR-246,nutlins,gene therapy	NA	Activation	ncg_driver	NA	tsg	1,3,2
TCGA_BH_A0H5_01	GRIN2B	-2.049	down_regulated	Panel_genes	ACAMPROSATE_CALCIUM,FELBAMATE,ESKETAMINE,ORPHENADRINE_CITRATE,MEMANTINE_HYDROCHLORIDE,AMANTADINE_HYDROCHLORIDE,ORPHENADRINE_HYDROCHLORIDE,KETAMINE_HYDROCHLORIDE	NA	NA	Inhibition	NA	IC	NA	NA
TCGA_BH_A0H7_01	TP53	-3.41	down_regulated	Panel_genes	GRANISETRON	Wee1 inhibitors,Chk1 inhibitors,kevetrin,APR-246,nutlins,gene therapy	NA	Activation	ncg_driver	NA	tsg	1,3,2
TCGA_BH_A0HA_01	PDE6B	3.276	up_regulated	Panel_genes	PENTOXIFYLLINE,DIPYRIDAMOLE	NA	NA	Inhibition	NA	NA	NA	NA
TCGA_BH_A0HI_01	PDE6B	3.6	up_regulated	Panel_genes	PENTOXIFYLLINE,DIPYRIDAMOLE	NA	NA	Inhibition	NA	NA	NA	NA
TCGA_BH_A0HU_01	CHRNA1	2.452	up_regulated	Panel_genes	DECAMETHONIUM_BROMIDE,MIVACURIUM_CHLORIDE,TUBOCURARINE_CHLORIDE,PIPECURONIUM_BROMIDE,ROCURONIUM_BROMIDE,CISATRACURIUM_BESYLATE,GALLAMINE_TRIETHIODIDE,METOCURINE_IODIDE,RAPACURONIUM_BROMIDE,PANCURONIUM,VECURONIUM_BROMIDE,DOXACURIUM_CHLORIDE,ATRACURIUM_BESYLATE,SUCCINYLCHOLINE	NA	NA	Inhibition	NA	NA	NA	NA
TCGA_BH_A0WA_01	TP53	2.243	up_regulated	Panel_genes	GRANISETRON	Wee1 inhibitors,Chk1 inhibitors,kevetrin,APR-246,nutlins,gene therapy	NA	Activation	ncg_driver	NA	tsg	1,3,2
TCGA_BH_A18F_01	XPO1	-2.744	down_regulated	Panel_genes	SELINEXOR	SINE agents	NA	Inhibition	ncg_driver	NA	og	NA
TCGA_BH_A18H_01	TP53	-2.784	down_regulated	Panel_genes	GRANISETRON	Wee1 inhibitors,Chk1 inhibitors,kevetrin,APR-246,nutlins,gene therapy	NA	Activation	ncg_driver	NA	tsg	1,3,2
TCGA_BH_A18U_01	TP53	2.69	up_regulated	Panel_genes	GRANISETRON	Wee1 inhibitors,Chk1 inhibitors,kevetrin,APR-246,nutlins,gene therapy	NA	Activation	ncg_driver	NA	tsg	1,3,2
TCGA_BH_A18V_01	TP53	2.45	up_regulated	Panel_genes	GRANISETRON	Wee1 inhibitors,Chk1 inhibitors,kevetrin,APR-246,nutlins,gene therapy	NA	Activation	ncg_driver	NA	tsg	1,3,2
TCGA_BH_A1EY_01	TP53	2.688	up_regulated	Panel_genes	GRANISETRON	Wee1 inhibitors,Chk1 inhibitors,kevetrin,APR-246,nutlins,gene therapy	NA	Activation	ncg_driver	NA	tsg	1,3,2
TCGA_BH_A1F0_01	TP53	-3.346	down_regulated	Panel_genes	GRANISETRON	Wee1 inhibitors,Chk1 inhibitors,kevetrin,APR-246,nutlins,gene therapy	NA	Activation	ncg_driver	NA	tsg	1,3,2
TCGA_BH_A1F2_01	TP53	-2.438	down_regulated	Panel_genes	GRANISETRON	Wee1 inhibitors,Chk1 inhibitors,kevetrin,APR-246,nutlins,gene therapy	NA	Activation	ncg_driver	NA	tsg	1,3,2
TCGA_BH_A1F8_01	NR3C1	-2.813	down_regulated	Panel_genes	MEDRYSONE,DIFLUPREDNATE,FLUMETHASONE_PIVALATE,DEXAMETHASONE,FLUTICASONE_FUROATE,MOMETASONE,MIFEPRISTONE,HALCINONIDE,HYDROCORTISONE_BUTYRATE,PREDNISOLONE_ACETATE,CLOCORTOLONE,FLUOCINONIDE,DEFLAZACORT,CICLESONIDE,HYDROCORTISONE_SODIUM_SUCCINATE,RIMEXOLONE,TRIAMCINOLONE,FLUNISOLIDE_ANHYDROUS,CORTIVAZOL,PARAMETHASONE_ACETATE,PREDNISOLONE_TEBUTATE,BETAMETHASONE_BENZOATE,BETAMETHASONE,HYDROCORTISONE_CY…	NA	Emflaza	Activation|Inhibition	ncg_driver	NHR	NA	NA
TCGA_BH_A1FD_01	TP53	2.185	up_regulated	Panel_genes	GRANISETRON	Wee1 inhibitors,Chk1 inhibitors,kevetrin,APR-246,nutlins,gene therapy	NA	Activation	ncg_driver	NA	tsg	1,3,2
TCGA_BH_A1FM_01	F2R	2.693	up_regulated	Panel_genes	VORAPAXAR_SULFATE	NA	NA	Inhibition	NA	NA	NA	NA
TCGA_BH_A1FN_01	A2M	-2.531	down_regulated	Panel_genes	TECHNETIUM_TC_99M_SUCCIMER	NA	NA	Inhibition	NA	NA	NA	NA
TCGA_BH_A1FN_01	TP53	2.71	up_regulated	Panel_genes	GRANISETRON	Wee1 inhibitors,Chk1 inhibitors,kevetrin,APR-246,nutlins,gene therapy	NA	Activation	ncg_driver	NA	tsg	1,3,2
TCGA_BH_A1FU_01	TP53	3.344	up_regulated	Panel_genes	GRANISETRON	Wee1 inhibitors,Chk1 inhibitors,kevetrin,APR-246,nutlins,gene therapy	NA	Activation	ncg_driver	NA	tsg	1,3,2
TCGA_BH_A203_01	TP53	-2.513	down_regulated	Panel_genes	GRANISETRON	Wee1 inhibitors,Chk1 inhibitors,kevetrin,APR-246,nutlins,gene therapy	NA	Activation	ncg_driver	NA	tsg	1,3,2
TCGA_BH_A42V_01	SIRT6	2.383	up_regulated	Panel_genes	PANOBINOSTAT	NA	NA	Inhibition	NA	NA	NA	NA
TCGA_BH_A5IZ_01	TP53	-3.466	down_regulated	Panel_genes	GRANISETRON	Wee1 inhibitors,Chk1 inhibitors,kevetrin,APR-246,nutlins,gene therapy	NA	Activation	ncg_driver	NA	tsg	1,3,2
TCGA_BH_A5J0_01	TP53	2.108	up_regulated	Panel_genes	GRANISETRON	Wee1 inhibitors,Chk1 inhibitors,kevetrin,APR-246,nutlins,gene therapy	NA	Activation	ncg_driver	NA	tsg	1,3,2
TCGA_C8_A12K_01	TP53	-5.6	down_regulated	Panel_genes	GRANISETRON	Wee1 inhibitors,Chk1 inhibitors,kevetrin,APR-246,nutlins,gene therapy	NA	Activation	ncg_driver	NA	tsg	1,3,2
TCGA_C8_A12L_01	TP53	-3.41	down_regulated	Panel_genes	GRANISETRON	Wee1 inhibitors,Chk1 inhibitors,kevetrin,APR-246,nutlins,gene therapy	NA	Activation	ncg_driver	NA	tsg	1,3,2
TCGA_C8_A12O_01	TP53	-2.433	down_regulated	Panel_genes	GRANISETRON	Wee1 inhibitors,Chk1 inhibitors,kevetrin,APR-246,nutlins,gene therapy	NA	Activation	ncg_driver	NA	tsg	1,3,2
TCGA_C8_A12P_01	TP53	2.391	up_regulated	Panel_genes	GRANISETRON	Wee1 inhibitors,Chk1 inhibitors,kevetrin,APR-246,nutlins,gene therapy	NA	Activation	ncg_driver	NA	tsg	1,3,2
TCGA_C8_A12Q_01	TP53	2.115	up_regulated	Panel_genes	GRANISETRON	Wee1 inhibitors,Chk1 inhibitors,kevetrin,APR-246,nutlins,gene therapy	NA	Activation	ncg_driver	NA	tsg	1,3,2
TCGA_C8_A12W_01	TP53	-3.047	down_regulated	Panel_genes	GRANISETRON	Wee1 inhibitors,Chk1 inhibitors,kevetrin,APR-246,nutlins,gene therapy	NA	Activation	ncg_driver	NA	tsg	1,3,2
TCGA_C8_A12X_01	PSMC6	-3.423	down_regulated	Panel_genes	CARFILZOMIB,CARFILZOMIB,IXAZOMIB,BORTEZOMIB,IXAZOMIB_CITRATE,BORTEZOMIB	NA	NA	Inhibition	NA	NA	NA	NA
TCGA_C8_A12Z_01	TP53	3.025	up_regulated	Panel_genes	GRANISETRON	Wee1 inhibitors,Chk1 inhibitors,kevetrin,APR-246,nutlins,gene therapy	NA	Activation	ncg_driver	NA	tsg	1,3,2
TCGA_C8_A131_01	TP53	-2.517	down_regulated	Panel_genes	GRANISETRON	Wee1 inhibitors,Chk1 inhibitors,kevetrin,APR-246,nutlins,gene therapy	NA	Activation	ncg_driver	NA	tsg	1,3,2
TCGA_C8_A135_01	ERBB2	4.823	up_regulated	Panel_genes	AFATINIB,ADO-TRASTUZUMAB_EMTANSINE,NERATINIB,DACOMITINIB_ANHYDROUS,NERATINIB_MALEATE,TRASTUZUMAB-DKST,PERTUZUMAB,LAPATINIB,AFATINIB_DIMALEATE,FAM-TRASTUZUMAB_DERUXTECAN-NXKI,VANDETANIB,TRASTUZUMAB-DKST,ADO-TRASTUZUMAB_EMTANSINE,MARGETUXIMAB-CMKB,PERTUZUMAB,GEFITINIB,TUCATINIB	Trastuzumab, Lapatinib, TDM1, Pertuzumab	Vizimpro	Inhibition	ncg_driver	Kinase	og	3,4,2,1
TCGA_C8_A138_01	TP53	2.826	up_regulated	Panel_genes	GRANISETRON	Wee1 inhibitors,Chk1 inhibitors,kevetrin,APR-246,nutlins,gene therapy	NA	Activation	ncg_driver	NA	tsg	1,3,2
TCGA_C8_A1HG_01	TP53	2.325	up_regulated	Panel_genes	GRANISETRON	Wee1 inhibitors,Chk1 inhibitors,kevetrin,APR-246,nutlins,gene therapy	NA	Activation	ncg_driver	NA	tsg	1,3,2
TCGA_C8_A1HK_01	TP53	3.008	up_regulated	Panel_genes	GRANISETRON	Wee1 inhibitors,Chk1 inhibitors,kevetrin,APR-246,nutlins,gene therapy	NA	Activation	ncg_driver	NA	tsg	1,3,2
TCGA_C8_A1HM_01	TP53	2.382	up_regulated	Panel_genes	GRANISETRON	Wee1 inhibitors,Chk1 inhibitors,kevetrin,APR-246,nutlins,gene therapy	NA	Activation	ncg_driver	NA	tsg	1,3,2
TCGA_C8_A275_01	TP53	3.822	up_regulated	Panel_genes	GRANISETRON	Wee1 inhibitors,Chk1 inhibitors,kevetrin,APR-246,nutlins,gene therapy	NA	Activation	ncg_driver	NA	tsg	1,3,2
TCGA_C8_A278_01	TP53	2.842	up_regulated	Panel_genes	GRANISETRON	Wee1 inhibitors,Chk1 inhibitors,kevetrin,APR-246,nutlins,gene therapy	NA	Activation	ncg_driver	NA	tsg	1,3,2
TCGA_C8_A27A_01	TP53	-4.377	down_regulated	Panel_genes	GRANISETRON	Wee1 inhibitors,Chk1 inhibitors,kevetrin,APR-246,nutlins,gene therapy	NA	Activation	ncg_driver	NA	tsg	1,3,2
TCGA_C8_A27B_01	TP53	3.053	up_regulated	Panel_genes	GRANISETRON	Wee1 inhibitors,Chk1 inhibitors,kevetrin,APR-246,nutlins,gene therapy	NA	Activation	ncg_driver	NA	tsg	1,3,2
TCGA_C8_A3M7_01	HDAC7	2.51	up_regulated	Panel_genes	PANOBINOSTAT,VALPROIC_ACID,VORINOSTAT,BELINOSTAT,ROMIDEPSIN,PANOBINOSTAT_LACTATE,4-PHENYLBUTYRIC_ACID	NA	NA	Inhibition	ncg_driver	HME	og	NA
TCGA_D8_A13Z_01	TP53	3.298	up_regulated	Panel_genes	GRANISETRON	Wee1 inhibitors,Chk1 inhibitors,kevetrin,APR-246,nutlins,gene therapy	NA	Activation	ncg_driver	NA	tsg	1,3,2
TCGA_D8_A142_01	TP53	3.186	up_regulated	Panel_genes	GRANISETRON	Wee1 inhibitors,Chk1 inhibitors,kevetrin,APR-246,nutlins,gene therapy	NA	Activation	ncg_driver	NA	tsg	1,3,2
TCGA_D8_A1JB_01	SI	5.408	up_regulated	Panel_genes	VOGLIBOSE	NA	NA	Inhibition	ncg_driver	NA	NA	NA
TCGA_D8_A1JF_01	TP53	-3.222	down_regulated	Panel_genes	GRANISETRON	Wee1 inhibitors,Chk1 inhibitors,kevetrin,APR-246,nutlins,gene therapy	NA	Activation	ncg_driver	NA	tsg	1,3,2
TCGA_D8_A1JG_01	TP53	-3.135	down_regulated	Panel_genes	GRANISETRON	Wee1 inhibitors,Chk1 inhibitors,kevetrin,APR-246,nutlins,gene therapy	NA	Activation	ncg_driver	NA	tsg	1,3,2
TCGA_D8_A1JJ_01	TP53	2.527	up_regulated	Panel_genes	GRANISETRON	Wee1 inhibitors,Chk1 inhibitors,kevetrin,APR-246,nutlins,gene therapy	NA	Activation	ncg_driver	NA	tsg	1,3,2
TCGA_D8_A1JL_01	TP53	-3.3	down_regulated	Panel_genes	GRANISETRON	Wee1 inhibitors,Chk1 inhibitors,kevetrin,APR-246,nutlins,gene therapy	NA	Activation	ncg_driver	NA	tsg	1,3,2
TCGA_D8_A1JM_01	TP53	4.554	up_regulated	Panel_genes	GRANISETRON	Wee1 inhibitors,Chk1 inhibitors,kevetrin,APR-246,nutlins,gene therapy	NA	Activation	ncg_driver	NA	tsg	1,3,2
TCGA_D8_A1X5_01	TP53	3.223	up_regulated	Panel_genes	GRANISETRON	Wee1 inhibitors,Chk1 inhibitors,kevetrin,APR-246,nutlins,gene therapy	NA	Activation	ncg_driver	NA	tsg	1,3,2
TCGA_D8_A1XG_01	C3	10.218	up_regulated	Panel_genes	PEGCETACOPLAN	NA	Empaveli	Inhibition	ncg_driver	NA	NA	NA
TCGA_D8_A1XJ_01	TP53	2.636	up_regulated	Panel_genes	GRANISETRON	Wee1 inhibitors,Chk1 inhibitors,kevetrin,APR-246,nutlins,gene therapy	NA	Activation	ncg_driver	NA	tsg	1,3,2
TCGA_D8_A1XL_01	TP53	-3.152	down_regulated	Panel_genes	GRANISETRON	Wee1 inhibitors,Chk1 inhibitors,kevetrin,APR-246,nutlins,gene therapy	NA	Activation	ncg_driver	NA	tsg	1,3,2
TCGA_D8_A1XO_01	PIK3CA	3.212	up_regulated	Panel_genes	COPANLISIB,ALPELISIB,COPANLISIB_HYDROCHLORIDE,QUERCETIN,INFIGRATINIB	PI3K/AKT/MTOR inhibitors	NA	Inhibition	ncg_driver	Kinase	og	3,7,2
TCGA_D8_A1XS_01	RRM1	3.567	up_regulated	Panel_genes	GEMCITABINE,CLOFARABINE,FLUDARABINE,GALLIUM_NITRATE,HYDROXYUREA	NA	NA	Inhibition	NA	Enzyme	NA	NA
TCGA_D8_A1XW_01	TP53	-4.042	down_regulated	Panel_genes	GRANISETRON	Wee1 inhibitors,Chk1 inhibitors,kevetrin,APR-246,nutlins,gene therapy	NA	Activation	ncg_driver	NA	tsg	1,3,2
TCGA_D8_A1XY_01	FN1	5.261	up_regulated	Panel_genes	OCRIPLASMIN	NA	NA	Inhibition	NA	NA	NA	NA
TCGA_D8_A1XZ_01	TP53	-2.419	down_regulated	Panel_genes	GRANISETRON	Wee1 inhibitors,Chk1 inhibitors,kevetrin,APR-246,nutlins,gene therapy	NA	Activation	ncg_driver	NA	tsg	1,3,2
TCGA_D8_A1Y3_01	TP53	3.939	up_regulated	Panel_genes	GRANISETRON	Wee1 inhibitors,Chk1 inhibitors,kevetrin,APR-246,nutlins,gene therapy	NA	Activation	ncg_driver	NA	tsg	1,3,2
TCGA_D8_A27N_01	TP53	2.833	up_regulated	Panel_genes	GRANISETRON	Wee1 inhibitors,Chk1 inhibitors,kevetrin,APR-246,nutlins,gene therapy	NA	Activation	ncg_driver	NA	tsg	1,3,2
TCGA_E2_A108_01	TP53	3.822	up_regulated	Panel_genes	GRANISETRON	Wee1 inhibitors,Chk1 inhibitors,kevetrin,APR-246,nutlins,gene therapy	NA	Activation	ncg_driver	NA	tsg	1,3,2
TCGA_E2_A10A_01	ESR1	2.651	up_regulated	Panel_genes	MESTRANOL,TOREMIFENE,CLOMIPHENE_CITRATE,ESTROGENS,_CONJUGATED_(USP),ESTROGENS,_CONJUGATED_SYNTHETIC_A,FULVESTRANT,ESTRADIOL_CYPIONATE,ESTROGENS,_ESTERIFIED_(USP),CYCLOFENIL,DIENESTROL,SYNTHETIC_CONJUGATED_ESTROGENS,_B,ESTRADIOL_VALERATE,TAMOXIFEN_CITRATE,ELACESTRANT,ESTRIOL,DIETHYLSTILBESTROL,ESTRONE,OSPEMIFENE,ALLYLESTRENOL,ETHINYL_ESTRADIOL,ESTROPIPATE,POLYESTRADIOL_PHOSPHATE,ESTETROL,TAMOXIFEN…	Hormonal therapy	Orserdu	Activation|Inhibition	ncg_driver	NHR	og	3,2,1
TCGA_E2_A10E_01	GRIN2D	3.307	up_regulated	Panel_genes	FELBAMATE,ACAMPROSATE_CALCIUM,ORPHENADRINE_CITRATE,ESKETAMINE,MEMANTINE_HYDROCHLORIDE,AMANTADINE_HYDROCHLORIDE,KETAMINE_HYDROCHLORIDE,ORPHENADRINE_HYDROCHLORIDE	NA	NA	Inhibition	ncg_driver	NA	NA	NA
TCGA_E2_A14N_01	TP53	3.875	up_regulated	Panel_genes	GRANISETRON	Wee1 inhibitors,Chk1 inhibitors,kevetrin,APR-246,nutlins,gene therapy	NA	Activation	ncg_driver	NA	tsg	1,3,2
TCGA_E2_A152_01	TP53	3.595	up_regulated	Panel_genes	GRANISETRON	Wee1 inhibitors,Chk1 inhibitors,kevetrin,APR-246,nutlins,gene therapy	NA	Activation	ncg_driver	NA	tsg	1,3,2
TCGA_E2_A153_01	GABRB2	3.293	up_regulated	Panel_genes	MEPROBAMATE,METHARBITAL,METHYPRYLON,PROPOFOL,SECOBARBITAL_SODIUM,FLUMAZENIL,CLOBAZAM,CLONAZEPAM,BUTABARBITAL_SODIUM,ACAMPROSATE_CALCIUM,GANAXOLONE,METHOXYFLURANE,ETOMIDATE,TOPIRAMATE,METHAQUALONE,BREXANOLONE,GLUTETHIMIDE,DIAZEPAM,DESFLURANE,FLURAZEPAM_HYDROCHLORIDE,CENOBAMATE,PRAZEPAM,ETHCHLORVYNOL,ESZOPICLONE,TRIAZOLAM,TALBUTAL,ENFLURANE,MIDAZOLAM_HYDROCHLORIDE,CHLORDIAZEPOXIDE,LORAZEPAM,METHOHE…	NA	NA	Activation	ncg_driver	NA	NA	NA
TCGA_E2_A158_01	TP53	-4.395	down_regulated	Panel_genes	GRANISETRON	Wee1 inhibitors,Chk1 inhibitors,kevetrin,APR-246,nutlins,gene therapy	NA	Activation	ncg_driver	NA	tsg	1,3,2
TCGA_E2_A15A_01	F2	5.538	up_regulated	Panel_genes	BIVALIRUDIN,XIMELAGATRAN,DABIGATRAN,ARGATROBAN,ANTITHROMBIN_ALFA,DESIRUDIN,DABIGATRAN_ETEXILATE_MESYLATE	NA	NA	Inhibition	NA	NA	NA	NA
TCGA_E2_A15E_06	TP53	-2.455	down_regulated	Panel_genes	GRANISETRON	Wee1 inhibitors,Chk1 inhibitors,kevetrin,APR-246,nutlins,gene therapy	NA	Activation	ncg_driver	NA	tsg	1,3,2
TCGA_E2_A1B6_01	TP53	-2.849	down_regulated	Panel_genes	GRANISETRON	Wee1 inhibitors,Chk1 inhibitors,kevetrin,APR-246,nutlins,gene therapy	NA	Activation	ncg_driver	NA	tsg	1,3,2
TCGA_E2_A1IN_01	TP53	2.436	up_regulated	Panel_genes	GRANISETRON	Wee1 inhibitors,Chk1 inhibitors,kevetrin,APR-246,nutlins,gene therapy	NA	Activation	ncg_driver	NA	tsg	1,3,2
TCGA_E2_A1IO_01	TP53	-4.545	down_regulated	Panel_genes	GRANISETRON	Wee1 inhibitors,Chk1 inhibitors,kevetrin,APR-246,nutlins,gene therapy	NA	Activation	ncg_driver	NA	tsg	1,3,2
TCGA_E2_A1L7_01	TP53	2.234	up_regulated	Panel_genes	GRANISETRON	Wee1 inhibitors,Chk1 inhibitors,kevetrin,APR-246,nutlins,gene therapy	NA	Activation	ncg_driver	NA	tsg	1,3,2
TCGA_E2_A1LE_01	TP53	3.799	up_regulated	Panel_genes	GRANISETRON	Wee1 inhibitors,Chk1 inhibitors,kevetrin,APR-246,nutlins,gene therapy	NA	Activation	ncg_driver	NA	tsg	1,3,2
TCGA_E2_A1LG_01	TP53	2.244	up_regulated	Panel_genes	GRANISETRON	Wee1 inhibitors,Chk1 inhibitors,kevetrin,APR-246,nutlins,gene therapy	NA	Activation	ncg_driver	NA	tsg	1,3,2
TCGA_E2_A1LH_01	TP53	-3.805	down_regulated	Panel_genes	GRANISETRON	Wee1 inhibitors,Chk1 inhibitors,kevetrin,APR-246,nutlins,gene therapy	NA	Activation	ncg_driver	NA	tsg	1,3,2
TCGA_E2_A1LS_01	TP53	3.336	up_regulated	Panel_genes	GRANISETRON	Wee1 inhibitors,Chk1 inhibitors,kevetrin,APR-246,nutlins,gene therapy	NA	Activation	ncg_driver	NA	tsg	1,3,2
TCGA_E2_A573_01	TP53	4.061	up_regulated	Panel_genes	GRANISETRON	Wee1 inhibitors,Chk1 inhibitors,kevetrin,APR-246,nutlins,gene therapy	NA	Activation	ncg_driver	NA	tsg	1,3,2
TCGA_E9_A1N5_01	TP53	-2.049	down_regulated	Panel_genes	GRANISETRON	Wee1 inhibitors,Chk1 inhibitors,kevetrin,APR-246,nutlins,gene therapy	NA	Activation	ncg_driver	NA	tsg	1,3,2
TCGA_E9_A1N8_01	TP53	-2.586	down_regulated	Panel_genes	GRANISETRON	Wee1 inhibitors,Chk1 inhibitors,kevetrin,APR-246,nutlins,gene therapy	NA	Activation	ncg_driver	NA	tsg	1,3,2
TCGA_E9_A1N9_01	TP53	2.934	up_regulated	Panel_genes	GRANISETRON	Wee1 inhibitors,Chk1 inhibitors,kevetrin,APR-246,nutlins,gene therapy	NA	Activation	ncg_driver	NA	tsg	1,3,2
TCGA_E9_A1ND_01	TP53	3.731	up_regulated	Panel_genes	GRANISETRON	Wee1 inhibitors,Chk1 inhibitors,kevetrin,APR-246,nutlins,gene therapy	NA	Activation	ncg_driver	NA	tsg	1,3,2
TCGA_E9_A1NF_01	TP53	-3.733	down_regulated	Panel_genes	GRANISETRON	Wee1 inhibitors,Chk1 inhibitors,kevetrin,APR-246,nutlins,gene therapy	NA	Activation	ncg_driver	NA	tsg	1,3,2
TCGA_E9_A1NG_01	KRAS	3.043	up_regulated	Panel_genes	VOXILAPREVIR,REGORAFENIB,SOTORASIB,GLECAPREVIR,SIMEPREVIR_SODIUM,SELUMETINIB,GRAZOPREVIR,BOCEPREVIR,PARITAPREVIR,SIMVASTATIN,ADAGRASIB,TELAPREVIR	Cetuximab,MEK inhibitors	Lumakras	Inhibition	ncg_driver	NA	og	3,1,4,2,7
TCGA_E9_A1R3_01	PIK3CA	-3.778	down_regulated	Panel_genes	COPANLISIB,ALPELISIB,COPANLISIB_HYDROCHLORIDE,QUERCETIN,INFIGRATINIB	PI3K/AKT/MTOR inhibitors	NA	Inhibition	ncg_driver	Kinase	og	3,7,2
TCGA_E9_A1R5_01	ERBB2	3.055	up_regulated	Panel_genes	AFATINIB,ADO-TRASTUZUMAB_EMTANSINE,NERATINIB,DACOMITINIB_ANHYDROUS,NERATINIB_MALEATE,TRASTUZUMAB-DKST,PERTUZUMAB,LAPATINIB,AFATINIB_DIMALEATE,FAM-TRASTUZUMAB_DERUXTECAN-NXKI,VANDETANIB,TRASTUZUMAB-DKST,ADO-TRASTUZUMAB_EMTANSINE,MARGETUXIMAB-CMKB,PERTUZUMAB,GEFITINIB,TUCATINIB	Trastuzumab, Lapatinib, TDM1, Pertuzumab	Vizimpro	Inhibition	ncg_driver	Kinase	og	3,4,2,1
TCGA_E9_A1RB_01	TP53	-4.102	down_regulated	Panel_genes	GRANISETRON	Wee1 inhibitors,Chk1 inhibitors,kevetrin,APR-246,nutlins,gene therapy	NA	Activation	ncg_driver	NA	tsg	1,3,2
TCGA_E9_A1RD_01	INSR	3.548	up_regulated	Panel_genes	INSULIN_ZINC_SUSP_PURIFIED_BEEF,INSULIN,_REGULAR,_PORK,INSULIN_SUSP_ISOPHANE_PURIFIED_PORK,INSULIN_[INJECTION],_BIPHASIC,INSULIN_ZINC_SUSP_PROMPT_PURIFIED_PORK,INSULIN_SUSP_ISOPHANE_BEEF/PORK,INSULIN_ZINC,_EXTENDED,INSULIN_ZINC_SUSP_EXTENDED_BEEF,INSULIN_ZINC_SUSP_PURIFIED_PORK,INSULIN_ZINC,_PROMPT,INSULIN_SUSP_ISOPHANE_RECOMBINANT_HUMAN,INSULIN_LISPRO_PROTAMINE_RECOMBINANT,INSULIN_ASPART_PROTAMI…	NA	NA	Activation	ncg_driver	Kinase	og	NA
TCGA_E9_A1RH_01	TP53	-4.675	down_regulated	Panel_genes	GRANISETRON	Wee1 inhibitors,Chk1 inhibitors,kevetrin,APR-246,nutlins,gene therapy	NA	Activation	ncg_driver	NA	tsg	1,3,2
TCGA_E9_A1RI_01	PIK3CA	-3.185	down_regulated	Panel_genes	COPANLISIB,ALPELISIB,COPANLISIB_HYDROCHLORIDE,QUERCETIN,INFIGRATINIB	PI3K/AKT/MTOR inhibitors	NA	Inhibition	ncg_driver	Kinase	og	3,7,2
TCGA_E9_A243_01	TP53	-2.265	down_regulated	Panel_genes	GRANISETRON	Wee1 inhibitors,Chk1 inhibitors,kevetrin,APR-246,nutlins,gene therapy	NA	Activation	ncg_driver	NA	tsg	1,3,2
TCGA_E9_A244_01	TP53	-4.038	down_regulated	Panel_genes	GRANISETRON	Wee1 inhibitors,Chk1 inhibitors,kevetrin,APR-246,nutlins,gene therapy	NA	Activation	ncg_driver	NA	tsg	1,3,2
TCGA_E9_A247_01	POLE	3.806	up_regulated	Panel_genes	FLUDARABINE,CYTARABINE,CLOFARABINE,GEMCITABINE	NA	NA	Inhibition	ncg_driver	Enzyme	tsg	3
TCGA_E9_A248_01	TP53	-3.267	down_regulated	Panel_genes	GRANISETRON	Wee1 inhibitors,Chk1 inhibitors,kevetrin,APR-246,nutlins,gene therapy	NA	Activation	ncg_driver	NA	tsg	1,3,2
TCGA_E9_A3X8_01	GABBR1	2.114	up_regulated	Panel_genes	POTASSIUM_OXYBATE,SODIUM_OXYBATE,MAGNESIUM_OXYBATE,BACLOFEN,CALCIUM_OXYBATE	NA	NA	Activation	NA	NA	NA	NA
TCGA_E9_A5FL_01	TP53	2.01	up_regulated	Panel_genes	GRANISETRON	Wee1 inhibitors,Chk1 inhibitors,kevetrin,APR-246,nutlins,gene therapy	NA	Activation	ncg_driver	NA	tsg	1,3,2
TCGA_EW_A1OY_01	TP53	-3.243	down_regulated	Panel_genes	GRANISETRON	Wee1 inhibitors,Chk1 inhibitors,kevetrin,APR-246,nutlins,gene therapy	NA	Activation	ncg_driver	NA	tsg	1,3,2
TCGA_EW_A1P4_01	TP53	-5.15	down_regulated	Panel_genes	GRANISETRON	Wee1 inhibitors,Chk1 inhibitors,kevetrin,APR-246,nutlins,gene therapy	NA	Activation	ncg_driver	NA	tsg	1,3,2
TCGA_EW_A1P7_01	NTRK1	2.301	up_regulated	Panel_genes	LAROTRECTINIB,REGORAFENIB,CENEGERMIN-BKBJ,ENTRECTINIB,LAROTRECTINIB_SULFATE	NA	Augtyro	Activation|Inhibition	ncg_driver	NA	og	3,1
TCGA_EW_A1PA_01	TP53	-4.474	down_regulated	Panel_genes	GRANISETRON	Wee1 inhibitors,Chk1 inhibitors,kevetrin,APR-246,nutlins,gene therapy	NA	Activation	ncg_driver	NA	tsg	1,3,2
TCGA_EW_A1PB_01	F12	7.808	up_regulated	Panel_genes	BISMUTH_SUBGALLATE,HUMAN_C1-ESTERASE_INHIBITOR	NA	NA	Activation|Inhibition	NA	NA	NA	NA
TCGA_EW_A1PC_01	TP53	2.824	up_regulated	Panel_genes	GRANISETRON	Wee1 inhibitors,Chk1 inhibitors,kevetrin,APR-246,nutlins,gene therapy	NA	Activation	ncg_driver	NA	tsg	1,3,2
TCGA_EW_A1PD_01	ERBB2	5.02	up_regulated	Panel_genes	AFATINIB,ADO-TRASTUZUMAB_EMTANSINE,NERATINIB,DACOMITINIB_ANHYDROUS,NERATINIB_MALEATE,TRASTUZUMAB-DKST,PERTUZUMAB,LAPATINIB,AFATINIB_DIMALEATE,FAM-TRASTUZUMAB_DERUXTECAN-NXKI,VANDETANIB,TRASTUZUMAB-DKST,ADO-TRASTUZUMAB_EMTANSINE,MARGETUXIMAB-CMKB,PERTUZUMAB,GEFITINIB,TUCATINIB	Trastuzumab, Lapatinib, TDM1, Pertuzumab	Vizimpro	Inhibition	ncg_driver	Kinase	og	3,4,2,1
TCGA_EW_A1PH_01	TP53	-4.149	down_regulated	Panel_genes	GRANISETRON	Wee1 inhibitors,Chk1 inhibitors,kevetrin,APR-246,nutlins,gene therapy	NA	Activation	ncg_driver	NA	tsg	1,3,2
TCGA_EW_A2FR_01	TP53	2.518	up_regulated	Panel_genes	GRANISETRON	Wee1 inhibitors,Chk1 inhibitors,kevetrin,APR-246,nutlins,gene therapy	NA	Activation	ncg_driver	NA	tsg	1,3,2
TCGA_EW_A2FV_01	PIK3CA	-2.37	down_regulated	Panel_genes	COPANLISIB,ALPELISIB,COPANLISIB_HYDROCHLORIDE,QUERCETIN,INFIGRATINIB	PI3K/AKT/MTOR inhibitors	NA	Inhibition	ncg_driver	Kinase	og	3,7,2
TCGA_EW_A3E8_01	HTR1D	2.4	up_regulated	Panel_genes	AMISULPRIDE,ERGOTAMINE_TARTRATE,SUMATRIPTAN,ZIMELDINE_HYDROCHLORIDE,DIHYDROERGOTAMINE_MESYLATE,ZOLMITRIPTAN,FROVATRIPTAN_SUCCINATE,DEXFENFLURAMINE_HYDROCHLORIDE,RIZATRIPTAN_BENZOATE,FENFLURAMINE_HYDROCHLORIDE,ALMOTRIPTAN_MALATE,NARATRIPTAN_HYDROCHLORIDE,ELETRIPTAN	NA	NA	Activation|Inhibition	NA	NA	NA	NA
TCGA_EW_A3U0_01	TP53	-3.168	down_regulated	Panel_genes	GRANISETRON	Wee1 inhibitors,Chk1 inhibitors,kevetrin,APR-246,nutlins,gene therapy	NA	Activation	ncg_driver	NA	tsg	1,3,2
TCGA_GI_A2C9_01	TP53	4.679	up_regulated	Panel_genes	GRANISETRON	Wee1 inhibitors,Chk1 inhibitors,kevetrin,APR-246,nutlins,gene therapy	NA	Activation	ncg_driver	NA	tsg	1,3,2
TCGA_GM_A2DB_01	FN1	4.605	up_regulated	Panel_genes	OCRIPLASMIN	NA	NA	Inhibition	NA	NA	NA	NA
TCGA_GM_A2DD_01	TP53	-3.587	down_regulated	Panel_genes	GRANISETRON	Wee1 inhibitors,Chk1 inhibitors,kevetrin,APR-246,nutlins,gene therapy	NA	Activation	ncg_driver	NA	tsg	1,3,2
TCGA_GM_A2DH_01	TPH1	6.096	up_regulated	Panel_genes	TELOTRISTAT,TELOTRISTAT_ETHYL,TELOTRISTAT_ETIPRATE	NA	NA	Inhibition	NA	Enzyme	NA	NA
TCGA_GM_A2DI_01	TP53	3.25	up_regulated	Panel_genes	GRANISETRON	Wee1 inhibitors,Chk1 inhibitors,kevetrin,APR-246,nutlins,gene therapy	NA	Activation	ncg_driver	NA	tsg	1,3,2
TCGA_GM_A3NW_01	AKT1	2.357	up_regulated	Panel_genes	EVEROLIMUS,NELFINAVIR	AKT/MTOR inhibitors	Truqap	Inhibition	ncg_driver	Kinase	og	3
TCGA_GM_A3XL_01	TP53	-4.327	down_regulated	Panel_genes	GRANISETRON	Wee1 inhibitors,Chk1 inhibitors,kevetrin,APR-246,nutlins,gene therapy	NA	Activation	ncg_driver	NA	tsg	1,3,2
TCGA_LL_A5YO_01	TP53	-2.731	down_regulated	Panel_genes	GRANISETRON	Wee1 inhibitors,Chk1 inhibitors,kevetrin,APR-246,nutlins,gene therapy	NA	Activation	ncg_driver	NA	tsg	1,3,2
TCGA_OL_A5D6_01	ERBB2	2.929	up_regulated	Panel_genes	AFATINIB,ADO-TRASTUZUMAB_EMTANSINE,NERATINIB,DACOMITINIB_ANHYDROUS,NERATINIB_MALEATE,TRASTUZUMAB-DKST,PERTUZUMAB,LAPATINIB,AFATINIB_DIMALEATE,FAM-TRASTUZUMAB_DERUXTECAN-NXKI,VANDETANIB,TRASTUZUMAB-DKST,ADO-TRASTUZUMAB_EMTANSINE,MARGETUXIMAB-CMKB,PERTUZUMAB,GEFITINIB,TUCATINIB	Trastuzumab, Lapatinib, TDM1, Pertuzumab	Vizimpro	Inhibition	ncg_driver	Kinase	og	3,4,2,1
TCGA_OL_A5D7_01	TP53	-3.731	down_regulated	Panel_genes	GRANISETRON	Wee1 inhibitors,Chk1 inhibitors,kevetrin,APR-246,nutlins,gene therapy	NA	Activation	ncg_driver	NA	tsg	1,3,2
TCGA_OL_A5RW_01	TP53	-4.284	down_regulated	Panel_genes	GRANISETRON	Wee1 inhibitors,Chk1 inhibitors,kevetrin,APR-246,nutlins,gene therapy	NA	Activation	ncg_driver	NA	tsg	1,3,2
TCGA_OL_A5RY_01	TP53	-3.383	down_regulated	Panel_genes	GRANISETRON	Wee1 inhibitors,Chk1 inhibitors,kevetrin,APR-246,nutlins,gene therapy	NA	Activation	ncg_driver	NA	tsg	1,3,2
TCGA_OL_A66I_01	TP53	2.007	up_regulated	Panel_genes	GRANISETRON	Wee1 inhibitors,Chk1 inhibitors,kevetrin,APR-246,nutlins,gene therapy	NA	Activation	ncg_driver	NA	tsg	1,3,2
TCGA_OL_A66K_01	AR	5.667	up_regulated	Panel_genes	METHYLTESTOSTERONE,OXYMETHOLONE,ETHYLESTRENOL,ENZALUTAMIDE,TESTOSTERONE,OXANDROLONE,DAROLUTAMIDE,TESTOSTERONE_PROPIONATE,APALUTAMIDE,DANAZOL,NILUTAMIDE,FLUTAMIDE,ABIRATERONE_ACETATE,CYPROTERONE_ACETATE,METHANDROSTENOLONE,STANOZOLOL,TESTOSTERONE_ENANTHATE,CLASCOTERONE,TESTOSTERONE_CYPIONATE,NANDROLONE_DECANOATE,DROMOSTANOLONE,BICALUTAMIDE,FLUOXYMESTERONE	Androgen Deprivation,Enzalutamide	Erleada	Activation|Inhibition	ncg_driver	NHR	og	3,2

## Sheet: COAD_iact_action_pairs
Patient_ID	Genes	log2FC (Patient-specific)	Gene_regulation_direction	PrOPs_annotation	DGIdb_drugs	TARGET_drugs	TTD_drugs	Mode_of_action (DGIdb)	NCG_driver_status	TCDA_gene_family	OncoKB_annotation	COSMIC_actionability_rank
TCGA_A6_2674_01	TP53	-6.191	down_regulated	Panel_genes	GRANISETRON	Wee1 inhibitors,Chk1 inhibitors,kevetrin,APR-246,nutlins,gene therapy	NA	Activation	ncg_driver	NA	tsg	1,3,2
TCGA_A6_2676_01	TP53	-6.346	down_regulated	Panel_genes	GRANISETRON	Wee1 inhibitors,Chk1 inhibitors,kevetrin,APR-246,nutlins,gene therapy	NA	Activation	ncg_driver	NA	tsg	1,3,2
TCGA_A6_3807_01	TP53	-5.291	down_regulated	Panel_genes	GRANISETRON	Wee1 inhibitors,Chk1 inhibitors,kevetrin,APR-246,nutlins,gene therapy	NA	Activation	ncg_driver	NA	tsg	1,3,2
TCGA_A6_3810_01	PSMC3	3.545	up_regulated	Panel_genes	IXAZOMIB,BORTEZOMIB,CARFILZOMIB,CARFILZOMIB,IXAZOMIB_CITRATE,BORTEZOMIB	NA	NA	Inhibition	ncg_driver	NA	NA	NA
TCGA_A6_3810_01	TP53	2.983	up_regulated	Panel_genes	GRANISETRON	Wee1 inhibitors,Chk1 inhibitors,kevetrin,APR-246,nutlins,gene therapy	NA	Activation	ncg_driver	NA	tsg	1,3,2
TCGA_AA_3517_01	TP53	3	up_regulated	Panel_genes	GRANISETRON	Wee1 inhibitors,Chk1 inhibitors,kevetrin,APR-246,nutlins,gene therapy	NA	Activation	ncg_driver	NA	tsg	1,3,2
TCGA_AA_3519_01	TP53	4.809	up_regulated	Panel_genes	GRANISETRON	Wee1 inhibitors,Chk1 inhibitors,kevetrin,APR-246,nutlins,gene therapy	NA	Activation	ncg_driver	NA	tsg	1,3,2
TCGA_AA_3521_01	HDAC3	-2.424	down_regulated	Panel_genes	VALPROIC_ACID,PANOBINOSTAT,VORINOSTAT,BELINOSTAT,ROMIDEPSIN,PANOBINOSTAT_LACTATE,4-PHENYLBUTYRIC_ACID	NA	NA	Inhibition	NA	HME	NA	NA
TCGA_AA_3526_01	TP53	3.436	up_regulated	Panel_genes	GRANISETRON	Wee1 inhibitors,Chk1 inhibitors,kevetrin,APR-246,nutlins,gene therapy	NA	Activation	ncg_driver	NA	tsg	1,3,2
TCGA_AA_3531_01	TP53	2.176	up_regulated	Panel_genes	GRANISETRON	Wee1 inhibitors,Chk1 inhibitors,kevetrin,APR-246,nutlins,gene therapy	NA	Activation	ncg_driver	NA	tsg	1,3,2
TCGA_AA_3542_01	TP53	2.766	up_regulated	Panel_genes	GRANISETRON	Wee1 inhibitors,Chk1 inhibitors,kevetrin,APR-246,nutlins,gene therapy	NA	Activation	ncg_driver	NA	tsg	1,3,2
TCGA_AA_3549_01	TP53	-4.418	down_regulated	Panel_genes	GRANISETRON	Wee1 inhibitors,Chk1 inhibitors,kevetrin,APR-246,nutlins,gene therapy	NA	Activation	ncg_driver	NA	tsg	1,3,2
TCGA_AA_3561_01	TP53	-6.522	down_regulated	Panel_genes	GRANISETRON	Wee1 inhibitors,Chk1 inhibitors,kevetrin,APR-246,nutlins,gene therapy	NA	Activation	ncg_driver	NA	tsg	1,3,2
TCGA_AA_3562_01	TP53	-5.431	down_regulated	Panel_genes	GRANISETRON	Wee1 inhibitors,Chk1 inhibitors,kevetrin,APR-246,nutlins,gene therapy	NA	Activation	ncg_driver	NA	tsg	1,3,2
TCGA_AA_3666_01	TP53	-4.498	down_regulated	Panel_genes	GRANISETRON	Wee1 inhibitors,Chk1 inhibitors,kevetrin,APR-246,nutlins,gene therapy	NA	Activation	ncg_driver	NA	tsg	1,3,2
TCGA_AA_3667_01	TP53	4.022	up_regulated	Panel_genes	GRANISETRON	Wee1 inhibitors,Chk1 inhibitors,kevetrin,APR-246,nutlins,gene therapy	NA	Activation	ncg_driver	NA	tsg	1,3,2
TCGA_AA_3679_01	TP53	2.527	up_regulated	Panel_genes	GRANISETRON	Wee1 inhibitors,Chk1 inhibitors,kevetrin,APR-246,nutlins,gene therapy	NA	Activation	ncg_driver	NA	tsg	1,3,2
TCGA_AA_3681_01	TP53	-3.202	down_regulated	Panel_genes	GRANISETRON	Wee1 inhibitors,Chk1 inhibitors,kevetrin,APR-246,nutlins,gene therapy	NA	Activation	ncg_driver	NA	tsg	1,3,2
TCGA_AA_3814_01	TP53	-3.158	down_regulated	Panel_genes	GRANISETRON	Wee1 inhibitors,Chk1 inhibitors,kevetrin,APR-246,nutlins,gene therapy	NA	Activation	ncg_driver	NA	tsg	1,3,2
TCGA_AA_3842_01	TP53	-2.369	down_regulated	Panel_genes	GRANISETRON	Wee1 inhibitors,Chk1 inhibitors,kevetrin,APR-246,nutlins,gene therapy	NA	Activation	ncg_driver	NA	tsg	1,3,2
TCGA_AA_3844_01	TP53	3.77	up_regulated	Panel_genes	GRANISETRON	Wee1 inhibitors,Chk1 inhibitors,kevetrin,APR-246,nutlins,gene therapy	NA	Activation	ncg_driver	NA	tsg	1,3,2
TCGA_AA_3848_01	TP53	-4.92	down_regulated	Panel_genes	GRANISETRON	Wee1 inhibitors,Chk1 inhibitors,kevetrin,APR-246,nutlins,gene therapy	NA	Activation	ncg_driver	NA	tsg	1,3,2
TCGA_AA_3851_01	TP53	-3.144	down_regulated	Panel_genes	GRANISETRON	Wee1 inhibitors,Chk1 inhibitors,kevetrin,APR-246,nutlins,gene therapy	NA	Activation	ncg_driver	NA	tsg	1,3,2
TCGA_AA_3858_01	COL18A1	2.028	up_regulated	Panel_genes	OCRIPLASMIN,COLLAGENASE_CLOSTRIDIUM_HISTOLYTICUM-AAES	NA	NA	Inhibition	NA	NA	NA	NA
TCGA_AA_3858_01	TP53	3.613	up_regulated	Panel_genes	GRANISETRON	Wee1 inhibitors,Chk1 inhibitors,kevetrin,APR-246,nutlins,gene therapy	NA	Activation	ncg_driver	NA	tsg	1,3,2
TCGA_AA_3860_01	LYN	-2.41	down_regulated	Panel_genes	DASATINIB_ANHYDROUS,BOSUTINIB,MASITINIB	NA	NA	Inhibition	ncg_driver	Kinase	og	NA
TCGA_AA_3869_01	TP53	2.557	up_regulated	Panel_genes	GRANISETRON	Wee1 inhibitors,Chk1 inhibitors,kevetrin,APR-246,nutlins,gene therapy	NA	Activation	ncg_driver	NA	tsg	1,3,2
TCGA_AA_3875_01	TP53	2.344	up_regulated	Panel_genes	GRANISETRON	Wee1 inhibitors,Chk1 inhibitors,kevetrin,APR-246,nutlins,gene therapy	NA	Activation	ncg_driver	NA	tsg	1,3,2
TCGA_AA_3956_01	EPHB2	-2.252	down_regulated	Panel_genes	VANDETANIB	NA	NA	Inhibition	NA	NA	NA	NA
TCGA_AA_3975_01	TP53	-4.311	down_regulated	Panel_genes	GRANISETRON	Wee1 inhibitors,Chk1 inhibitors,kevetrin,APR-246,nutlins,gene therapy	NA	Activation	ncg_driver	NA	tsg	1,3,2
TCGA_AA_3989_01	FN1	2.122	up_regulated	Panel_genes	OCRIPLASMIN	NA	NA	Inhibition	NA	NA	NA	NA
TCGA_AA_A004_01	TP53	-5.742	down_regulated	Panel_genes	GRANISETRON	Wee1 inhibitors,Chk1 inhibitors,kevetrin,APR-246,nutlins,gene therapy	NA	Activation	ncg_driver	NA	tsg	1,3,2
TCGA_AA_A00L_01	TP53	3.291	up_regulated	Panel_genes	GRANISETRON	Wee1 inhibitors,Chk1 inhibitors,kevetrin,APR-246,nutlins,gene therapy	NA	Activation	ncg_driver	NA	tsg	1,3,2
TCGA_AA_A00R_01	EGFR	-2.22	down_regulated	Panel_genes	PERTUZUMAB,PANITUMUMAB,BRIGATINIB,AFATINIB,NERATINIB_MALEATE,NECITUMUMAB,DACOMITINIB_ANHYDROUS,CETUXIMAB,ERLOTINIB,ERLOTINIB_HYDROCHLORIDE,OSIMERTINIB,LAPATINIB,AFATINIB_DIMALEATE,MOBOCERTINIB,VANDETANIB,AMIVANTAMAB-VMJW,PANITUMUMAB,GEFITINIB,NERATINIB,NECITUMUMAB,OSIMERTINIB_MESYLATE,MOBOCERTINIB_SUCCINATE,CETUXIMAB	Erlotinib, Gefitinib, EGFR Inhibitors	Vizimpro	Inhibition	ncg_driver	Kinase	og	3,4,2,1
TCGA_AA_A00R_01	PRKCG	4.952	up_regulated	Panel_genes	QUERCETIN,MIDOSTAURIN	NA	Rydapt	Inhibition	ncg_driver	NA	NA	NA
TCGA_AA_A00W_01	TP53	4.659	up_regulated	Panel_genes	GRANISETRON	Wee1 inhibitors,Chk1 inhibitors,kevetrin,APR-246,nutlins,gene therapy	NA	Activation	ncg_driver	NA	tsg	1,3,2
TCGA_AA_A01D_01	TP53	3.503	up_regulated	Panel_genes	GRANISETRON	Wee1 inhibitors,Chk1 inhibitors,kevetrin,APR-246,nutlins,gene therapy	NA	Activation	ncg_driver	NA	tsg	1,3,2
TCGA_AA_A01F_01	TP53	2.278	up_regulated	Panel_genes	GRANISETRON	Wee1 inhibitors,Chk1 inhibitors,kevetrin,APR-246,nutlins,gene therapy	NA	Activation	ncg_driver	NA	tsg	1,3,2
TCGA_AA_A01K_01	TP53	-4.632	down_regulated	Panel_genes	GRANISETRON	Wee1 inhibitors,Chk1 inhibitors,kevetrin,APR-246,nutlins,gene therapy	NA	Activation	ncg_driver	NA	tsg	1,3,2
TCGA_AA_A01S_01	TP53	-4.391	down_regulated	Panel_genes	GRANISETRON	Wee1 inhibitors,Chk1 inhibitors,kevetrin,APR-246,nutlins,gene therapy	NA	Activation	ncg_driver	NA	tsg	1,3,2
TCGA_AA_A01T_01	TP53	4.052	up_regulated	Panel_genes	GRANISETRON	Wee1 inhibitors,Chk1 inhibitors,kevetrin,APR-246,nutlins,gene therapy	NA	Activation	ncg_driver	NA	tsg	1,3,2
TCGA_AA_A01X_01	MMP7	7.427	up_regulated	Panel_genes	DOXYCYCLINE_ANHYDROUS,DOXYCYCLINE_CALCIUM	NA	NA	Inhibition	NA	NA	NA	NA
TCGA_AA_A02J_01	TP53	2.425	up_regulated	Panel_genes	GRANISETRON	Wee1 inhibitors,Chk1 inhibitors,kevetrin,APR-246,nutlins,gene therapy	NA	Activation	ncg_driver	NA	tsg	1,3,2
TCGA_AA_A03J_01	TP53	3.618	up_regulated	Panel_genes	GRANISETRON	Wee1 inhibitors,Chk1 inhibitors,kevetrin,APR-246,nutlins,gene therapy	NA	Activation	ncg_driver	NA	tsg	1,3,2
TCGA_AY_4070_01	TP53	2.034	up_regulated	Panel_genes	GRANISETRON	Wee1 inhibitors,Chk1 inhibitors,kevetrin,APR-246,nutlins,gene therapy	NA	Activation	ncg_driver	NA	tsg	1,3,2

## Sheet: GBM_iact_action_pairs
Patient_ID	Genes	log2FC (Patient-specific)	Gene_regulation_direction	PrOPs_annotation	DGIdb_drugs	TARGET_drugs	TTD_drugs	Mode_of_action (DGIdb)	NCG_driver_status	TCDA_gene_family	OncoKB_annotation	COSMIC_actionability_rank
TCGA_02_2485_01	EGFR	6.197	up_regulated	Panel_genes	PERTUZUMAB,PANITUMUMAB,BRIGATINIB,AFATINIB,NERATINIB_MALEATE,NECITUMUMAB,DACOMITINIB_ANHYDROUS,CETUXIMAB,ERLOTINIB,ERLOTINIB_HYDROCHLORIDE,OSIMERTINIB,LAPATINIB,AFATINIB_DIMALEATE,MOBOCERTINIB,VANDETANIB,AMIVANTAMAB-VMJW,PANITUMUMAB,GEFITINIB,NERATINIB,NECITUMUMAB,OSIMERTINIB_MESYLATE,MOBOCERTINIB_SUCCINATE,CETUXIMAB	Erlotinib, Gefitinib, EGFR Inhibitors	Vizimpro	Inhibition	ncg_driver	Kinase	og	3,4,2,1
TCGA_02_2485_01	TP53	2.428	up_regulated	Panel_genes	GRANISETRON	Wee1 inhibitors,Chk1 inhibitors,kevetrin,APR-246,nutlins,gene therapy	NA	Activation	ncg_driver	NA	tsg	1,3,2
TCGA_06_0125_02	EGFR	7.4	up_regulated	Panel_genes	PERTUZUMAB,PANITUMUMAB,BRIGATINIB,AFATINIB,NERATINIB_MALEATE,NECITUMUMAB,DACOMITINIB_ANHYDROUS,CETUXIMAB,ERLOTINIB,ERLOTINIB_HYDROCHLORIDE,OSIMERTINIB,LAPATINIB,AFATINIB_DIMALEATE,MOBOCERTINIB,VANDETANIB,AMIVANTAMAB-VMJW,PANITUMUMAB,GEFITINIB,NERATINIB,NECITUMUMAB,OSIMERTINIB_MESYLATE,MOBOCERTINIB_SUCCINATE,CETUXIMAB	Erlotinib, Gefitinib, EGFR Inhibitors	Vizimpro	Inhibition	ncg_driver	Kinase	og	3,4,2,1
TCGA_06_0157_01	EGFR	4.984	up_regulated	Panel_genes	PERTUZUMAB,PANITUMUMAB,BRIGATINIB,AFATINIB,NERATINIB_MALEATE,NECITUMUMAB,DACOMITINIB_ANHYDROUS,CETUXIMAB,ERLOTINIB,ERLOTINIB_HYDROCHLORIDE,OSIMERTINIB,LAPATINIB,AFATINIB_DIMALEATE,MOBOCERTINIB,VANDETANIB,AMIVANTAMAB-VMJW,PANITUMUMAB,GEFITINIB,NERATINIB,NECITUMUMAB,OSIMERTINIB_MESYLATE,MOBOCERTINIB_SUCCINATE,CETUXIMAB	Erlotinib, Gefitinib, EGFR Inhibitors	Vizimpro	Inhibition	ncg_driver	Kinase	og	3,4,2,1
TCGA_06_0158_01	EGFR	5.299	up_regulated	Panel_genes	PERTUZUMAB,PANITUMUMAB,BRIGATINIB,AFATINIB,NERATINIB_MALEATE,NECITUMUMAB,DACOMITINIB_ANHYDROUS,CETUXIMAB,ERLOTINIB,ERLOTINIB_HYDROCHLORIDE,OSIMERTINIB,LAPATINIB,AFATINIB_DIMALEATE,MOBOCERTINIB,VANDETANIB,AMIVANTAMAB-VMJW,PANITUMUMAB,GEFITINIB,NERATINIB,NECITUMUMAB,OSIMERTINIB_MESYLATE,MOBOCERTINIB_SUCCINATE,CETUXIMAB	Erlotinib, Gefitinib, EGFR Inhibitors	Vizimpro	Inhibition	ncg_driver	Kinase	og	3,4,2,1
TCGA_06_0168_01	COL4A1	3.188	up_regulated	Panel_genes	OCRIPLASMIN,COLLAGENASE_CLOSTRIDIUM_HISTOLYTICUM-AAES	NA	NA	Inhibition	ncg_driver	NA	NA	NA
TCGA_06_0171_02	PIK3CA	3.906	up_regulated	Panel_genes	COPANLISIB,ALPELISIB,COPANLISIB_HYDROCHLORIDE,QUERCETIN,INFIGRATINIB	PI3K/AKT/MTOR inhibitors	NA	Inhibition	ncg_driver	Kinase	og	3,7,2
TCGA_06_0174_01	PDGFRA	5.528	up_regulated	Panel_genes	SUNITINIB,REGORAFENIB,BECAPLERMIN,AVAPRITINIB,NINTEDANIB_ESYLATE,OLARATUMAB,PAZOPANIB_HYDROCHLORIDE,PAZOPANIB,SORAFENIB,MIDOSTAURIN,RAMUCIRUMAB,NILOTINIB,RAMUCIRUMAB,RIPRETINIB,MASITINIB	Imatininb	NA	Inhibition	ncg_driver	Kinase	og	3,1
TCGA_06_0190_02	TP53	2.504	up_regulated	Panel_genes	GRANISETRON	Wee1 inhibitors,Chk1 inhibitors,kevetrin,APR-246,nutlins,gene therapy	NA	Activation	ncg_driver	NA	tsg	1,3,2
TCGA_06_0211_02	EGFR	2.252	up_regulated	Panel_genes	PERTUZUMAB,PANITUMUMAB,BRIGATINIB,AFATINIB,NERATINIB_MALEATE,NECITUMUMAB,DACOMITINIB_ANHYDROUS,CETUXIMAB,ERLOTINIB,ERLOTINIB_HYDROCHLORIDE,OSIMERTINIB,LAPATINIB,AFATINIB_DIMALEATE,MOBOCERTINIB,VANDETANIB,AMIVANTAMAB-VMJW,PANITUMUMAB,GEFITINIB,NERATINIB,NECITUMUMAB,OSIMERTINIB_MESYLATE,MOBOCERTINIB_SUCCINATE,CETUXIMAB	Erlotinib, Gefitinib, EGFR Inhibitors	Vizimpro	Inhibition	ncg_driver	Kinase	og	3,4,2,1
TCGA_06_0219_01	RPL15	2.039	up_regulated	Panel_genes	ATALUREN	NA	NA	Modulator	NA	NA	NA	NA
TCGA_06_0221_02	TP53	3.473	up_regulated	Panel_genes	GRANISETRON	Wee1 inhibitors,Chk1 inhibitors,kevetrin,APR-246,nutlins,gene therapy	NA	Activation	ncg_driver	NA	tsg	1,3,2
TCGA_06_0644_01	COL6A2	6.705	up_regulated	Panel_genes	OCRIPLASMIN,COLLAGENASE_CLOSTRIDIUM_HISTOLYTICUM-AAES	NA	NA	Inhibition	NA	Other	NA	NA
TCGA_06_0644_01	TP53	2.449	up_regulated	Panel_genes	GRANISETRON	Wee1 inhibitors,Chk1 inhibitors,kevetrin,APR-246,nutlins,gene therapy	NA	Activation	ncg_driver	NA	tsg	1,3,2
TCGA_06_0743_01	EGFR	5.475	up_regulated	Panel_genes	PERTUZUMAB,PANITUMUMAB,BRIGATINIB,AFATINIB,NERATINIB_MALEATE,NECITUMUMAB,DACOMITINIB_ANHYDROUS,CETUXIMAB,ERLOTINIB,ERLOTINIB_HYDROCHLORIDE,OSIMERTINIB,LAPATINIB,AFATINIB_DIMALEATE,MOBOCERTINIB,VANDETANIB,AMIVANTAMAB-VMJW,PANITUMUMAB,GEFITINIB,NERATINIB,NECITUMUMAB,OSIMERTINIB_MESYLATE,MOBOCERTINIB_SUCCINATE,CETUXIMAB	Erlotinib, Gefitinib, EGFR Inhibitors	Vizimpro	Inhibition	ncg_driver	Kinase	og	3,4,2,1
TCGA_06_0747_01	EGFR	4.657	up_regulated	Panel_genes	PERTUZUMAB,PANITUMUMAB,BRIGATINIB,AFATINIB,NERATINIB_MALEATE,NECITUMUMAB,DACOMITINIB_ANHYDROUS,CETUXIMAB,ERLOTINIB,ERLOTINIB_HYDROCHLORIDE,OSIMERTINIB,LAPATINIB,AFATINIB_DIMALEATE,MOBOCERTINIB,VANDETANIB,AMIVANTAMAB-VMJW,PANITUMUMAB,GEFITINIB,NERATINIB,NECITUMUMAB,OSIMERTINIB_MESYLATE,MOBOCERTINIB_SUCCINATE,CETUXIMAB	Erlotinib, Gefitinib, EGFR Inhibitors	Vizimpro	Inhibition	ncg_driver	Kinase	og	3,4,2,1
TCGA_06_0750_01	EGFR	3.963	up_regulated	Panel_genes	PERTUZUMAB,PANITUMUMAB,BRIGATINIB,AFATINIB,NERATINIB_MALEATE,NECITUMUMAB,DACOMITINIB_ANHYDROUS,CETUXIMAB,ERLOTINIB,ERLOTINIB_HYDROCHLORIDE,OSIMERTINIB,LAPATINIB,AFATINIB_DIMALEATE,MOBOCERTINIB,VANDETANIB,AMIVANTAMAB-VMJW,PANITUMUMAB,GEFITINIB,NERATINIB,NECITUMUMAB,OSIMERTINIB_MESYLATE,MOBOCERTINIB_SUCCINATE,CETUXIMAB	Erlotinib, Gefitinib, EGFR Inhibitors	Vizimpro	Inhibition	ncg_driver	Kinase	og	3,4,2,1
TCGA_06_0878_01	EGFR	5.212	up_regulated	Panel_genes	PERTUZUMAB,PANITUMUMAB,BRIGATINIB,AFATINIB,NERATINIB_MALEATE,NECITUMUMAB,DACOMITINIB_ANHYDROUS,CETUXIMAB,ERLOTINIB,ERLOTINIB_HYDROCHLORIDE,OSIMERTINIB,LAPATINIB,AFATINIB_DIMALEATE,MOBOCERTINIB,VANDETANIB,AMIVANTAMAB-VMJW,PANITUMUMAB,GEFITINIB,NERATINIB,NECITUMUMAB,OSIMERTINIB_MESYLATE,MOBOCERTINIB_SUCCINATE,CETUXIMAB	Erlotinib, Gefitinib, EGFR Inhibitors	Vizimpro	Inhibition	ncg_driver	Kinase	og	3,4,2,1
TCGA_06_1804_01	EGFR	2.637	up_regulated	Panel_genes	PERTUZUMAB,PANITUMUMAB,BRIGATINIB,AFATINIB,NERATINIB_MALEATE,NECITUMUMAB,DACOMITINIB_ANHYDROUS,CETUXIMAB,ERLOTINIB,ERLOTINIB_HYDROCHLORIDE,OSIMERTINIB,LAPATINIB,AFATINIB_DIMALEATE,MOBOCERTINIB,VANDETANIB,AMIVANTAMAB-VMJW,PANITUMUMAB,GEFITINIB,NERATINIB,NECITUMUMAB,OSIMERTINIB_MESYLATE,MOBOCERTINIB_SUCCINATE,CETUXIMAB	Erlotinib, Gefitinib, EGFR Inhibitors	Vizimpro	Inhibition	ncg_driver	Kinase	og	3,4,2,1
TCGA_06_2557_01	EGFR	5.149	up_regulated	Panel_genes	PERTUZUMAB,PANITUMUMAB,BRIGATINIB,AFATINIB,NERATINIB_MALEATE,NECITUMUMAB,DACOMITINIB_ANHYDROUS,CETUXIMAB,ERLOTINIB,ERLOTINIB_HYDROCHLORIDE,OSIMERTINIB,LAPATINIB,AFATINIB_DIMALEATE,MOBOCERTINIB,VANDETANIB,AMIVANTAMAB-VMJW,PANITUMUMAB,GEFITINIB,NERATINIB,NECITUMUMAB,OSIMERTINIB_MESYLATE,MOBOCERTINIB_SUCCINATE,CETUXIMAB	Erlotinib, Gefitinib, EGFR Inhibitors	Vizimpro	Inhibition	ncg_driver	Kinase	og	3,4,2,1
TCGA_06_2563_01	EGFR	6.093	up_regulated	Panel_genes	PERTUZUMAB,PANITUMUMAB,BRIGATINIB,AFATINIB,NERATINIB_MALEATE,NECITUMUMAB,DACOMITINIB_ANHYDROUS,CETUXIMAB,ERLOTINIB,ERLOTINIB_HYDROCHLORIDE,OSIMERTINIB,LAPATINIB,AFATINIB_DIMALEATE,MOBOCERTINIB,VANDETANIB,AMIVANTAMAB-VMJW,PANITUMUMAB,GEFITINIB,NERATINIB,NECITUMUMAB,OSIMERTINIB_MESYLATE,MOBOCERTINIB_SUCCINATE,CETUXIMAB	Erlotinib, Gefitinib, EGFR Inhibitors	Vizimpro	Inhibition	ncg_driver	Kinase	og	3,4,2,1
TCGA_06_2565_01	EGFR	6.415	up_regulated	Panel_genes	PERTUZUMAB,PANITUMUMAB,BRIGATINIB,AFATINIB,NERATINIB_MALEATE,NECITUMUMAB,DACOMITINIB_ANHYDROUS,CETUXIMAB,ERLOTINIB,ERLOTINIB_HYDROCHLORIDE,OSIMERTINIB,LAPATINIB,AFATINIB_DIMALEATE,MOBOCERTINIB,VANDETANIB,AMIVANTAMAB-VMJW,PANITUMUMAB,GEFITINIB,NERATINIB,NECITUMUMAB,OSIMERTINIB_MESYLATE,MOBOCERTINIB_SUCCINATE,CETUXIMAB	Erlotinib, Gefitinib, EGFR Inhibitors	Vizimpro	Inhibition	ncg_driver	Kinase	og	3,4,2,1
TCGA_06_2567_01	EGFR	3.077	up_regulated	Panel_genes	PERTUZUMAB,PANITUMUMAB,BRIGATINIB,AFATINIB,NERATINIB_MALEATE,NECITUMUMAB,DACOMITINIB_ANHYDROUS,CETUXIMAB,ERLOTINIB,ERLOTINIB_HYDROCHLORIDE,OSIMERTINIB,LAPATINIB,AFATINIB_DIMALEATE,MOBOCERTINIB,VANDETANIB,AMIVANTAMAB-VMJW,PANITUMUMAB,GEFITINIB,NERATINIB,NECITUMUMAB,OSIMERTINIB_MESYLATE,MOBOCERTINIB_SUCCINATE,CETUXIMAB	Erlotinib, Gefitinib, EGFR Inhibitors	Vizimpro	Inhibition	ncg_driver	Kinase	og	3,4,2,1
TCGA_06_2569_01	TP53	3.296	up_regulated	Panel_genes	GRANISETRON	Wee1 inhibitors,Chk1 inhibitors,kevetrin,APR-246,nutlins,gene therapy	NA	Activation	ncg_driver	NA	tsg	1,3,2
TCGA_06_2570_01	TP53	2.444	up_regulated	Panel_genes	GRANISETRON	Wee1 inhibitors,Chk1 inhibitors,kevetrin,APR-246,nutlins,gene therapy	NA	Activation	ncg_driver	NA	tsg	1,3,2
TCGA_06_5413_01	EGFR	5.481	up_regulated	Panel_genes	PERTUZUMAB,PANITUMUMAB,BRIGATINIB,AFATINIB,NERATINIB_MALEATE,NECITUMUMAB,DACOMITINIB_ANHYDROUS,CETUXIMAB,ERLOTINIB,ERLOTINIB_HYDROCHLORIDE,OSIMERTINIB,LAPATINIB,AFATINIB_DIMALEATE,MOBOCERTINIB,VANDETANIB,AMIVANTAMAB-VMJW,PANITUMUMAB,GEFITINIB,NERATINIB,NECITUMUMAB,OSIMERTINIB_MESYLATE,MOBOCERTINIB_SUCCINATE,CETUXIMAB	Erlotinib, Gefitinib, EGFR Inhibitors	Vizimpro	Inhibition	ncg_driver	Kinase	og	3,4,2,1
TCGA_06_5856_01	EGFR	5.502	up_regulated	Panel_genes	PERTUZUMAB,PANITUMUMAB,BRIGATINIB,AFATINIB,NERATINIB_MALEATE,NECITUMUMAB,DACOMITINIB_ANHYDROUS,CETUXIMAB,ERLOTINIB,ERLOTINIB_HYDROCHLORIDE,OSIMERTINIB,LAPATINIB,AFATINIB_DIMALEATE,MOBOCERTINIB,VANDETANIB,AMIVANTAMAB-VMJW,PANITUMUMAB,GEFITINIB,NERATINIB,NECITUMUMAB,OSIMERTINIB_MESYLATE,MOBOCERTINIB_SUCCINATE,CETUXIMAB	Erlotinib, Gefitinib, EGFR Inhibitors	Vizimpro	Inhibition	ncg_driver	Kinase	og	3,4,2,1
TCGA_06_5858_01	TP53	2.404	up_regulated	Panel_genes	GRANISETRON	Wee1 inhibitors,Chk1 inhibitors,kevetrin,APR-246,nutlins,gene therapy	NA	Activation	ncg_driver	NA	tsg	1,3,2
TCGA_12_0616_01	EGFR	2.241	up_regulated	Panel_genes	PERTUZUMAB,PANITUMUMAB,BRIGATINIB,AFATINIB,NERATINIB_MALEATE,NECITUMUMAB,DACOMITINIB_ANHYDROUS,CETUXIMAB,ERLOTINIB,ERLOTINIB_HYDROCHLORIDE,OSIMERTINIB,LAPATINIB,AFATINIB_DIMALEATE,MOBOCERTINIB,VANDETANIB,AMIVANTAMAB-VMJW,PANITUMUMAB,GEFITINIB,NERATINIB,NECITUMUMAB,OSIMERTINIB_MESYLATE,MOBOCERTINIB_SUCCINATE,CETUXIMAB	Erlotinib, Gefitinib, EGFR Inhibitors	Vizimpro	Inhibition	ncg_driver	Kinase	og	3,4,2,1
TCGA_12_0619_01	EGFR	5.415	up_regulated	Panel_genes	PERTUZUMAB,PANITUMUMAB,BRIGATINIB,AFATINIB,NERATINIB_MALEATE,NECITUMUMAB,DACOMITINIB_ANHYDROUS,CETUXIMAB,ERLOTINIB,ERLOTINIB_HYDROCHLORIDE,OSIMERTINIB,LAPATINIB,AFATINIB_DIMALEATE,MOBOCERTINIB,VANDETANIB,AMIVANTAMAB-VMJW,PANITUMUMAB,GEFITINIB,NERATINIB,NECITUMUMAB,OSIMERTINIB_MESYLATE,MOBOCERTINIB_SUCCINATE,CETUXIMAB	Erlotinib, Gefitinib, EGFR Inhibitors	Vizimpro	Inhibition	ncg_driver	Kinase	og	3,4,2,1
TCGA_12_3650_01	EGFR	5.703	up_regulated	Panel_genes	PERTUZUMAB,PANITUMUMAB,BRIGATINIB,AFATINIB,NERATINIB_MALEATE,NECITUMUMAB,DACOMITINIB_ANHYDROUS,CETUXIMAB,ERLOTINIB,ERLOTINIB_HYDROCHLORIDE,OSIMERTINIB,LAPATINIB,AFATINIB_DIMALEATE,MOBOCERTINIB,VANDETANIB,AMIVANTAMAB-VMJW,PANITUMUMAB,GEFITINIB,NERATINIB,NECITUMUMAB,OSIMERTINIB_MESYLATE,MOBOCERTINIB_SUCCINATE,CETUXIMAB	Erlotinib, Gefitinib, EGFR Inhibitors	Vizimpro	Inhibition	ncg_driver	Kinase	og	3,4,2,1
TCGA_12_3652_01	EGFR	4.9	up_regulated	Panel_genes	PERTUZUMAB,PANITUMUMAB,BRIGATINIB,AFATINIB,NERATINIB_MALEATE,NECITUMUMAB,DACOMITINIB_ANHYDROUS,CETUXIMAB,ERLOTINIB,ERLOTINIB_HYDROCHLORIDE,OSIMERTINIB,LAPATINIB,AFATINIB_DIMALEATE,MOBOCERTINIB,VANDETANIB,AMIVANTAMAB-VMJW,PANITUMUMAB,GEFITINIB,NERATINIB,NECITUMUMAB,OSIMERTINIB_MESYLATE,MOBOCERTINIB_SUCCINATE,CETUXIMAB	Erlotinib, Gefitinib, EGFR Inhibitors	Vizimpro	Inhibition	ncg_driver	Kinase	og	3,4,2,1
TCGA_14_0789_01	EGFR	3.806	up_regulated	Panel_genes	PERTUZUMAB,PANITUMUMAB,BRIGATINIB,AFATINIB,NERATINIB_MALEATE,NECITUMUMAB,DACOMITINIB_ANHYDROUS,CETUXIMAB,ERLOTINIB,ERLOTINIB_HYDROCHLORIDE,OSIMERTINIB,LAPATINIB,AFATINIB_DIMALEATE,MOBOCERTINIB,VANDETANIB,AMIVANTAMAB-VMJW,PANITUMUMAB,GEFITINIB,NERATINIB,NECITUMUMAB,OSIMERTINIB_MESYLATE,MOBOCERTINIB_SUCCINATE,CETUXIMAB	Erlotinib, Gefitinib, EGFR Inhibitors	Vizimpro	Inhibition	ncg_driver	Kinase	og	3,4,2,1
TCGA_14_0790_01	EGFR	6.264	up_regulated	Panel_genes	PERTUZUMAB,PANITUMUMAB,BRIGATINIB,AFATINIB,NERATINIB_MALEATE,NECITUMUMAB,DACOMITINIB_ANHYDROUS,CETUXIMAB,ERLOTINIB,ERLOTINIB_HYDROCHLORIDE,OSIMERTINIB,LAPATINIB,AFATINIB_DIMALEATE,MOBOCERTINIB,VANDETANIB,AMIVANTAMAB-VMJW,PANITUMUMAB,GEFITINIB,NERATINIB,NECITUMUMAB,OSIMERTINIB_MESYLATE,MOBOCERTINIB_SUCCINATE,CETUXIMAB	Erlotinib, Gefitinib, EGFR Inhibitors	Vizimpro	Inhibition	ncg_driver	Kinase	og	3,4,2,1
TCGA_14_0871_01	TP53	-2.215	down_regulated	Panel_genes	GRANISETRON	Wee1 inhibitors,Chk1 inhibitors,kevetrin,APR-246,nutlins,gene therapy	NA	Activation	ncg_driver	NA	tsg	1,3,2
TCGA_14_1034_02	EGFR	4.092	up_regulated	Panel_genes	PERTUZUMAB,PANITUMUMAB,BRIGATINIB,AFATINIB,NERATINIB_MALEATE,NECITUMUMAB,DACOMITINIB_ANHYDROUS,CETUXIMAB,ERLOTINIB,ERLOTINIB_HYDROCHLORIDE,OSIMERTINIB,LAPATINIB,AFATINIB_DIMALEATE,MOBOCERTINIB,VANDETANIB,AMIVANTAMAB-VMJW,PANITUMUMAB,GEFITINIB,NERATINIB,NECITUMUMAB,OSIMERTINIB_MESYLATE,MOBOCERTINIB_SUCCINATE,CETUXIMAB	Erlotinib, Gefitinib, EGFR Inhibitors	Vizimpro	Inhibition	ncg_driver	Kinase	og	3,4,2,1
TCGA_14_1034_02	TP53	3.29	up_regulated	Panel_genes	GRANISETRON	Wee1 inhibitors,Chk1 inhibitors,kevetrin,APR-246,nutlins,gene therapy	NA	Activation	ncg_driver	NA	tsg	1,3,2
TCGA_14_1823_01	EGFR	4.379	up_regulated	Panel_genes	PERTUZUMAB,PANITUMUMAB,BRIGATINIB,AFATINIB,NERATINIB_MALEATE,NECITUMUMAB,DACOMITINIB_ANHYDROUS,CETUXIMAB,ERLOTINIB,ERLOTINIB_HYDROCHLORIDE,OSIMERTINIB,LAPATINIB,AFATINIB_DIMALEATE,MOBOCERTINIB,VANDETANIB,AMIVANTAMAB-VMJW,PANITUMUMAB,GEFITINIB,NERATINIB,NECITUMUMAB,OSIMERTINIB_MESYLATE,MOBOCERTINIB_SUCCINATE,CETUXIMAB	Erlotinib, Gefitinib, EGFR Inhibitors	Vizimpro	Inhibition	ncg_driver	Kinase	og	3,4,2,1
TCGA_14_1829_01	EGFR	4.557	up_regulated	Panel_genes	PERTUZUMAB,PANITUMUMAB,BRIGATINIB,AFATINIB,NERATINIB_MALEATE,NECITUMUMAB,DACOMITINIB_ANHYDROUS,CETUXIMAB,ERLOTINIB,ERLOTINIB_HYDROCHLORIDE,OSIMERTINIB,LAPATINIB,AFATINIB_DIMALEATE,MOBOCERTINIB,VANDETANIB,AMIVANTAMAB-VMJW,PANITUMUMAB,GEFITINIB,NERATINIB,NECITUMUMAB,OSIMERTINIB_MESYLATE,MOBOCERTINIB_SUCCINATE,CETUXIMAB	Erlotinib, Gefitinib, EGFR Inhibitors	Vizimpro	Inhibition	ncg_driver	Kinase	og	3,4,2,1
TCGA_14_2554_01	EGFR	4.934	up_regulated	Panel_genes	PERTUZUMAB,PANITUMUMAB,BRIGATINIB,AFATINIB,NERATINIB_MALEATE,NECITUMUMAB,DACOMITINIB_ANHYDROUS,CETUXIMAB,ERLOTINIB,ERLOTINIB_HYDROCHLORIDE,OSIMERTINIB,LAPATINIB,AFATINIB_DIMALEATE,MOBOCERTINIB,VANDETANIB,AMIVANTAMAB-VMJW,PANITUMUMAB,GEFITINIB,NERATINIB,NECITUMUMAB,OSIMERTINIB_MESYLATE,MOBOCERTINIB_SUCCINATE,CETUXIMAB	Erlotinib, Gefitinib, EGFR Inhibitors	Vizimpro	Inhibition	ncg_driver	Kinase	og	3,4,2,1
TCGA_15_0742_01	EGFR	5.324	up_regulated	Panel_genes	PERTUZUMAB,PANITUMUMAB,BRIGATINIB,AFATINIB,NERATINIB_MALEATE,NECITUMUMAB,DACOMITINIB_ANHYDROUS,CETUXIMAB,ERLOTINIB,ERLOTINIB_HYDROCHLORIDE,OSIMERTINIB,LAPATINIB,AFATINIB_DIMALEATE,MOBOCERTINIB,VANDETANIB,AMIVANTAMAB-VMJW,PANITUMUMAB,GEFITINIB,NERATINIB,NECITUMUMAB,OSIMERTINIB_MESYLATE,MOBOCERTINIB_SUCCINATE,CETUXIMAB	Erlotinib, Gefitinib, EGFR Inhibitors	Vizimpro	Inhibition	ncg_driver	Kinase	og	3,4,2,1
TCGA_16_1045_01	EGFR	5.386	up_regulated	Panel_genes	PERTUZUMAB,PANITUMUMAB,BRIGATINIB,AFATINIB,NERATINIB_MALEATE,NECITUMUMAB,DACOMITINIB_ANHYDROUS,CETUXIMAB,ERLOTINIB,ERLOTINIB_HYDROCHLORIDE,OSIMERTINIB,LAPATINIB,AFATINIB_DIMALEATE,MOBOCERTINIB,VANDETANIB,AMIVANTAMAB-VMJW,PANITUMUMAB,GEFITINIB,NERATINIB,NECITUMUMAB,OSIMERTINIB_MESYLATE,MOBOCERTINIB_SUCCINATE,CETUXIMAB	Erlotinib, Gefitinib, EGFR Inhibitors	Vizimpro	Inhibition	ncg_driver	Kinase	og	3,4,2,1
TCGA_19_1390_01	TP53	2.471	up_regulated	Panel_genes	GRANISETRON	Wee1 inhibitors,Chk1 inhibitors,kevetrin,APR-246,nutlins,gene therapy	NA	Activation	ncg_driver	NA	tsg	1,3,2
TCGA_19_2620_01	EGFR	4.422	up_regulated	Panel_genes	PERTUZUMAB,PANITUMUMAB,BRIGATINIB,AFATINIB,NERATINIB_MALEATE,NECITUMUMAB,DACOMITINIB_ANHYDROUS,CETUXIMAB,ERLOTINIB,ERLOTINIB_HYDROCHLORIDE,OSIMERTINIB,LAPATINIB,AFATINIB_DIMALEATE,MOBOCERTINIB,VANDETANIB,AMIVANTAMAB-VMJW,PANITUMUMAB,GEFITINIB,NERATINIB,NECITUMUMAB,OSIMERTINIB_MESYLATE,MOBOCERTINIB_SUCCINATE,CETUXIMAB	Erlotinib, Gefitinib, EGFR Inhibitors	Vizimpro	Inhibition	ncg_driver	Kinase	og	3,4,2,1
TCGA_19_2624_01	EGFR	5.122	up_regulated	Panel_genes	PERTUZUMAB,PANITUMUMAB,BRIGATINIB,AFATINIB,NERATINIB_MALEATE,NECITUMUMAB,DACOMITINIB_ANHYDROUS,CETUXIMAB,ERLOTINIB,ERLOTINIB_HYDROCHLORIDE,OSIMERTINIB,LAPATINIB,AFATINIB_DIMALEATE,MOBOCERTINIB,VANDETANIB,AMIVANTAMAB-VMJW,PANITUMUMAB,GEFITINIB,NERATINIB,NECITUMUMAB,OSIMERTINIB_MESYLATE,MOBOCERTINIB_SUCCINATE,CETUXIMAB	Erlotinib, Gefitinib, EGFR Inhibitors	Vizimpro	Inhibition	ncg_driver	Kinase	og	3,4,2,1
TCGA_26_5133_01	TP53	2.098	up_regulated	Panel_genes	GRANISETRON	Wee1 inhibitors,Chk1 inhibitors,kevetrin,APR-246,nutlins,gene therapy	NA	Activation	ncg_driver	NA	tsg	1,3,2
TCGA_26_5134_01	PDGFRA	5.147	up_regulated	Panel_genes	SUNITINIB,REGORAFENIB,BECAPLERMIN,AVAPRITINIB,NINTEDANIB_ESYLATE,OLARATUMAB,PAZOPANIB_HYDROCHLORIDE,PAZOPANIB,SORAFENIB,MIDOSTAURIN,RAMUCIRUMAB,NILOTINIB,RAMUCIRUMAB,RIPRETINIB,MASITINIB	Imatininb	NA	Inhibition	ncg_driver	Kinase	og	3,1
TCGA_26_5136_01	TP53	2.334	up_regulated	Panel_genes	GRANISETRON	Wee1 inhibitors,Chk1 inhibitors,kevetrin,APR-246,nutlins,gene therapy	NA	Activation	ncg_driver	NA	tsg	1,3,2
TCGA_26_5139_01	EGFR	4.954	up_regulated	Panel_genes	PERTUZUMAB,PANITUMUMAB,BRIGATINIB,AFATINIB,NERATINIB_MALEATE,NECITUMUMAB,DACOMITINIB_ANHYDROUS,CETUXIMAB,ERLOTINIB,ERLOTINIB_HYDROCHLORIDE,OSIMERTINIB,LAPATINIB,AFATINIB_DIMALEATE,MOBOCERTINIB,VANDETANIB,AMIVANTAMAB-VMJW,PANITUMUMAB,GEFITINIB,NERATINIB,NECITUMUMAB,OSIMERTINIB_MESYLATE,MOBOCERTINIB_SUCCINATE,CETUXIMAB	Erlotinib, Gefitinib, EGFR Inhibitors	Vizimpro	Inhibition	ncg_driver	Kinase	og	3,4,2,1
TCGA_27_1831_01	EGFR	4.739	up_regulated	Panel_genes	PERTUZUMAB,PANITUMUMAB,BRIGATINIB,AFATINIB,NERATINIB_MALEATE,NECITUMUMAB,DACOMITINIB_ANHYDROUS,CETUXIMAB,ERLOTINIB,ERLOTINIB_HYDROCHLORIDE,OSIMERTINIB,LAPATINIB,AFATINIB_DIMALEATE,MOBOCERTINIB,VANDETANIB,AMIVANTAMAB-VMJW,PANITUMUMAB,GEFITINIB,NERATINIB,NECITUMUMAB,OSIMERTINIB_MESYLATE,MOBOCERTINIB_SUCCINATE,CETUXIMAB	Erlotinib, Gefitinib, EGFR Inhibitors	Vizimpro	Inhibition	ncg_driver	Kinase	og	3,4,2,1
TCGA_27_2521_01	TP53	2.281	up_regulated	Panel_genes	GRANISETRON	Wee1 inhibitors,Chk1 inhibitors,kevetrin,APR-246,nutlins,gene therapy	NA	Activation	ncg_driver	NA	tsg	1,3,2
TCGA_27_2528_01	EGFR	5.376	up_regulated	Panel_genes	PERTUZUMAB,PANITUMUMAB,BRIGATINIB,AFATINIB,NERATINIB_MALEATE,NECITUMUMAB,DACOMITINIB_ANHYDROUS,CETUXIMAB,ERLOTINIB,ERLOTINIB_HYDROCHLORIDE,OSIMERTINIB,LAPATINIB,AFATINIB_DIMALEATE,MOBOCERTINIB,VANDETANIB,AMIVANTAMAB-VMJW,PANITUMUMAB,GEFITINIB,NERATINIB,NECITUMUMAB,OSIMERTINIB_MESYLATE,MOBOCERTINIB_SUCCINATE,CETUXIMAB	Erlotinib, Gefitinib, EGFR Inhibitors	Vizimpro	Inhibition	ncg_driver	Kinase	og	3,4,2,1
TCGA_28_1747_01	EGFR	4.706	up_regulated	Panel_genes	PERTUZUMAB,PANITUMUMAB,BRIGATINIB,AFATINIB,NERATINIB_MALEATE,NECITUMUMAB,DACOMITINIB_ANHYDROUS,CETUXIMAB,ERLOTINIB,ERLOTINIB_HYDROCHLORIDE,OSIMERTINIB,LAPATINIB,AFATINIB_DIMALEATE,MOBOCERTINIB,VANDETANIB,AMIVANTAMAB-VMJW,PANITUMUMAB,GEFITINIB,NERATINIB,NECITUMUMAB,OSIMERTINIB_MESYLATE,MOBOCERTINIB_SUCCINATE,CETUXIMAB	Erlotinib, Gefitinib, EGFR Inhibitors	Vizimpro	Inhibition	ncg_driver	Kinase	og	3,4,2,1
TCGA_28_2509_01	TP53	2.09	up_regulated	Panel_genes	GRANISETRON	Wee1 inhibitors,Chk1 inhibitors,kevetrin,APR-246,nutlins,gene therapy	NA	Activation	ncg_driver	NA	tsg	1,3,2
TCGA_28_5209_01	EGFR	6.033	up_regulated	Panel_genes	PERTUZUMAB,PANITUMUMAB,BRIGATINIB,AFATINIB,NERATINIB_MALEATE,NECITUMUMAB,DACOMITINIB_ANHYDROUS,CETUXIMAB,ERLOTINIB,ERLOTINIB_HYDROCHLORIDE,OSIMERTINIB,LAPATINIB,AFATINIB_DIMALEATE,MOBOCERTINIB,VANDETANIB,AMIVANTAMAB-VMJW,PANITUMUMAB,GEFITINIB,NERATINIB,NECITUMUMAB,OSIMERTINIB_MESYLATE,MOBOCERTINIB_SUCCINATE,CETUXIMAB	Erlotinib, Gefitinib, EGFR Inhibitors	Vizimpro	Inhibition	ncg_driver	Kinase	og	3,4,2,1
TCGA_28_5220_01	LYN	-2.683	down_regulated	Panel_genes	DASATINIB_ANHYDROUS,BOSUTINIB,MASITINIB	NA	NA	Inhibition	ncg_driver	Kinase	og	NA
TCGA_32_1970_01	EGFR	6.231	up_regulated	Panel_genes	PERTUZUMAB,PANITUMUMAB,BRIGATINIB,AFATINIB,NERATINIB_MALEATE,NECITUMUMAB,DACOMITINIB_ANHYDROUS,CETUXIMAB,ERLOTINIB,ERLOTINIB_HYDROCHLORIDE,OSIMERTINIB,LAPATINIB,AFATINIB_DIMALEATE,MOBOCERTINIB,VANDETANIB,AMIVANTAMAB-VMJW,PANITUMUMAB,GEFITINIB,NERATINIB,NECITUMUMAB,OSIMERTINIB_MESYLATE,MOBOCERTINIB_SUCCINATE,CETUXIMAB	Erlotinib, Gefitinib, EGFR Inhibitors	Vizimpro	Inhibition	ncg_driver	Kinase	og	3,4,2,1
TCGA_32_1982_01	EGFR	4.246	up_regulated	Panel_genes	PERTUZUMAB,PANITUMUMAB,BRIGATINIB,AFATINIB,NERATINIB_MALEATE,NECITUMUMAB,DACOMITINIB_ANHYDROUS,CETUXIMAB,ERLOTINIB,ERLOTINIB_HYDROCHLORIDE,OSIMERTINIB,LAPATINIB,AFATINIB_DIMALEATE,MOBOCERTINIB,VANDETANIB,AMIVANTAMAB-VMJW,PANITUMUMAB,GEFITINIB,NERATINIB,NECITUMUMAB,OSIMERTINIB_MESYLATE,MOBOCERTINIB_SUCCINATE,CETUXIMAB	Erlotinib, Gefitinib, EGFR Inhibitors	Vizimpro	Inhibition	ncg_driver	Kinase	og	3,4,2,1
TCGA_32_2632_01	EGFR	5.76	up_regulated	Panel_genes	PERTUZUMAB,PANITUMUMAB,BRIGATINIB,AFATINIB,NERATINIB_MALEATE,NECITUMUMAB,DACOMITINIB_ANHYDROUS,CETUXIMAB,ERLOTINIB,ERLOTINIB_HYDROCHLORIDE,OSIMERTINIB,LAPATINIB,AFATINIB_DIMALEATE,MOBOCERTINIB,VANDETANIB,AMIVANTAMAB-VMJW,PANITUMUMAB,GEFITINIB,NERATINIB,NECITUMUMAB,OSIMERTINIB_MESYLATE,MOBOCERTINIB_SUCCINATE,CETUXIMAB	Erlotinib, Gefitinib, EGFR Inhibitors	Vizimpro	Inhibition	ncg_driver	Kinase	og	3,4,2,1
TCGA_32_4213_01	FN1	2.165	up_regulated	Panel_genes	OCRIPLASMIN	NA	NA	Inhibition	NA	NA	NA	NA
TCGA_76_4926_01	EGFR	4.036	up_regulated	Panel_genes	PERTUZUMAB,PANITUMUMAB,BRIGATINIB,AFATINIB,NERATINIB_MALEATE,NECITUMUMAB,DACOMITINIB_ANHYDROUS,CETUXIMAB,ERLOTINIB,ERLOTINIB_HYDROCHLORIDE,OSIMERTINIB,LAPATINIB,AFATINIB_DIMALEATE,MOBOCERTINIB,VANDETANIB,AMIVANTAMAB-VMJW,PANITUMUMAB,GEFITINIB,NERATINIB,NECITUMUMAB,OSIMERTINIB_MESYLATE,MOBOCERTINIB_SUCCINATE,CETUXIMAB	Erlotinib, Gefitinib, EGFR Inhibitors	Vizimpro	Inhibition	ncg_driver	Kinase	og	3,4,2,1
TCGA_76_4927_01	EGFR	4.725	up_regulated	Panel_genes	PERTUZUMAB,PANITUMUMAB,BRIGATINIB,AFATINIB,NERATINIB_MALEATE,NECITUMUMAB,DACOMITINIB_ANHYDROUS,CETUXIMAB,ERLOTINIB,ERLOTINIB_HYDROCHLORIDE,OSIMERTINIB,LAPATINIB,AFATINIB_DIMALEATE,MOBOCERTINIB,VANDETANIB,AMIVANTAMAB-VMJW,PANITUMUMAB,GEFITINIB,NERATINIB,NECITUMUMAB,OSIMERTINIB_MESYLATE,MOBOCERTINIB_SUCCINATE,CETUXIMAB	Erlotinib, Gefitinib, EGFR Inhibitors	Vizimpro	Inhibition	ncg_driver	Kinase	og	3,4,2,1
TCGA_76_4931_01	EGFR	4.598	up_regulated	Panel_genes	PERTUZUMAB,PANITUMUMAB,BRIGATINIB,AFATINIB,NERATINIB_MALEATE,NECITUMUMAB,DACOMITINIB_ANHYDROUS,CETUXIMAB,ERLOTINIB,ERLOTINIB_HYDROCHLORIDE,OSIMERTINIB,LAPATINIB,AFATINIB_DIMALEATE,MOBOCERTINIB,VANDETANIB,AMIVANTAMAB-VMJW,PANITUMUMAB,GEFITINIB,NERATINIB,NECITUMUMAB,OSIMERTINIB_MESYLATE,MOBOCERTINIB_SUCCINATE,CETUXIMAB	Erlotinib, Gefitinib, EGFR Inhibitors	Vizimpro	Inhibition	ncg_driver	Kinase	og	3,4,2,1

## Sheet: LIHC_iact_action_pairs
Patient_ID	Genes	log2FC (Patient-specific)	Gene_regulation_direction	PrOPs_annotation	DGIdb_drugs	TARGET_drugs	TTD_drugs	Mode_of_action (DGIdb)	NCG_driver_status	TCDA_gene_family	OncoKB_annotation	COSMIC_actionability_rank
TCGA_2Y_A9GS_01	TP53	-5.408	down_regulated	Panel_genes	GRANISETRON	Wee1 inhibitors,Chk1 inhibitors,kevetrin,APR-246,nutlins,gene therapy	NA	Activation	ncg_driver	NA	tsg	1,3,2
TCGA_2Y_A9GY_01	TP53	2.642	up_regulated	Panel_genes	GRANISETRON	Wee1 inhibitors,Chk1 inhibitors,kevetrin,APR-246,nutlins,gene therapy	NA	Activation	ncg_driver	NA	tsg	1,3,2
TCGA_2Y_A9HA_01	RYR3	2.261	up_regulated	Panel_genes	DANTROLENE	NA	NA	Inhibition	NA	IC	NA	NA
TCGA_BC_A5W4_01	TP53	5.36	up_regulated	Panel_genes	GRANISETRON	Wee1 inhibitors,Chk1 inhibitors,kevetrin,APR-246,nutlins,gene therapy	NA	Activation	ncg_driver	NA	tsg	1,3,2
TCGA_BC_A8YO_01	TP53	-4.414	down_regulated	Panel_genes	GRANISETRON	Wee1 inhibitors,Chk1 inhibitors,kevetrin,APR-246,nutlins,gene therapy	NA	Activation	ncg_driver	NA	tsg	1,3,2
TCGA_CC_5258_01	TP53	2.601	up_regulated	Panel_genes	GRANISETRON	Wee1 inhibitors,Chk1 inhibitors,kevetrin,APR-246,nutlins,gene therapy	NA	Activation	ncg_driver	NA	tsg	1,3,2
TCGA_CC_A3M9_01	TP53	-5.786	down_regulated	Panel_genes	GRANISETRON	Wee1 inhibitors,Chk1 inhibitors,kevetrin,APR-246,nutlins,gene therapy	NA	Activation	ncg_driver	NA	tsg	1,3,2
TCGA_CC_A3MA_01	IGF1R	4.244	up_regulated	Panel_genes	MECASERMIN,MECASERMIN_RINFABATE,PODOFILOX,TEPROTUMUMAB-TRBW	IFG1-R Inhibitor	NA	Activation|Inhibition	ncg_driver	Kinase	og	NA
TCGA_CC_A5UC_01	MTOR	-3.51	down_regulated	Panel_genes	TEMSIROLIMUS,EVEROLIMUS,ALPELISIB,SIROLIMUS,PERHEXILINE_MALEATE,SAPANISERTIB,INFIGRATINIB,METFORMIN	Everolimus, Temsirolimus, MTOR inhibitors	Daurismo	Inhibition	ncg_driver	Kinase	og	3
TCGA_CC_A5UD_01	TP53	2.448	up_regulated	Panel_genes	GRANISETRON	Wee1 inhibitors,Chk1 inhibitors,kevetrin,APR-246,nutlins,gene therapy	NA	Activation	ncg_driver	NA	tsg	1,3,2
TCGA_CC_A5UE_01	TP53	-3.76	down_regulated	Panel_genes	GRANISETRON	Wee1 inhibitors,Chk1 inhibitors,kevetrin,APR-246,nutlins,gene therapy	NA	Activation	ncg_driver	NA	tsg	1,3,2
TCGA_CC_A7IJ_01	TP53	2.715	up_regulated	Panel_genes	GRANISETRON	Wee1 inhibitors,Chk1 inhibitors,kevetrin,APR-246,nutlins,gene therapy	NA	Activation	ncg_driver	NA	tsg	1,3,2
TCGA_CC_A8HT_01	TP53	3.106	up_regulated	Panel_genes	GRANISETRON	Wee1 inhibitors,Chk1 inhibitors,kevetrin,APR-246,nutlins,gene therapy	NA	Activation	ncg_driver	NA	tsg	1,3,2
TCGA_CC_A8HU_01	AR	4.899	up_regulated	Panel_genes	METHYLTESTOSTERONE,OXYMETHOLONE,ETHYLESTRENOL,ENZALUTAMIDE,TESTOSTERONE,OXANDROLONE,DAROLUTAMIDE,TESTOSTERONE_PROPIONATE,APALUTAMIDE,DANAZOL,NILUTAMIDE,FLUTAMIDE,ABIRATERONE_ACETATE,CYPROTERONE_ACETATE,METHANDROSTENOLONE,STANOZOLOL,TESTOSTERONE_ENANTHATE,CLASCOTERONE,TESTOSTERONE_CYPIONATE,NANDROLONE_DECANOATE,DROMOSTANOLONE,BICALUTAMIDE,FLUOXYMESTERONE	Androgen Deprivation,Enzalutamide	Erleada	Activation|Inhibition	ncg_driver	NHR	og	3,2
TCGA_CC_A8HU_01	TP53	2.974	up_regulated	Panel_genes	GRANISETRON	Wee1 inhibitors,Chk1 inhibitors,kevetrin,APR-246,nutlins,gene therapy	NA	Activation	ncg_driver	NA	tsg	1,3,2
TCGA_CC_A8HV_01	TP53	-5.591	down_regulated	Panel_genes	GRANISETRON	Wee1 inhibitors,Chk1 inhibitors,kevetrin,APR-246,nutlins,gene therapy	NA	Activation	ncg_driver	NA	tsg	1,3,2
TCGA_DD_A119_01	HDAC1	3.909	up_regulated	Panel_genes	PANOBINOSTAT,VALPROIC_ACID,VORINOSTAT,BELINOSTAT,ROMIDEPSIN,PANOBINOSTAT_LACTATE,4-PHENYLBUTYRIC_ACID	NA	NA	Inhibition	ncg_driver	HME	og	NA
TCGA_DD_A11D_01	KIT	3.431	up_regulated	Panel_genes	PEXIDARTINIB,IMATINIB,SUNITINIB,SORAFENIB,REGORAFENIB,AVAPRITINIB,MASITINIB,DASATINIB_ANHYDROUS,PAZOPANIB_HYDROCHLORIDE,PEXIDARTINIB_HYDROCHLORIDE,AXITINIB,PAZOPANIB,NILOTINIB,CABOZANTINIB_S-MALATE,TIVOZANIB_HYDROCHLORIDE,MIDOSTAURIN,RIPRETINIB	Imatinib, Sunitinib,Novel KIT Inhibitors	NA	Inhibition	ncg_driver	Kinase	og	3,4,2,7
TCGA_DD_A11D_01	TGFB3	2.285	up_regulated	Panel_genes	LUSPATERCEPT-AAMT	NA	NA	Inhibition	NA	NA	NA	NA
TCGA_DD_A1EE_01	HIF1A	2.9	up_regulated	Panel_genes	NITROGLYCERIN	NA	NA	Inhibition	NA	NA	og	NA
TCGA_DD_A1EE_01	TP53	4.758	up_regulated	Panel_genes	GRANISETRON	Wee1 inhibitors,Chk1 inhibitors,kevetrin,APR-246,nutlins,gene therapy	NA	Activation	ncg_driver	NA	tsg	1,3,2
TCGA_DD_A1EF_01	MTOR	-3.974	down_regulated	Panel_genes	TEMSIROLIMUS,EVEROLIMUS,ALPELISIB,SIROLIMUS,PERHEXILINE_MALEATE,SAPANISERTIB,INFIGRATINIB,METFORMIN	Everolimus, Temsirolimus, MTOR inhibitors	Daurismo	Inhibition	ncg_driver	Kinase	og	3
TCGA_DD_A1EI_01	TP53	2.058	up_regulated	Panel_genes	GRANISETRON	Wee1 inhibitors,Chk1 inhibitors,kevetrin,APR-246,nutlins,gene therapy	NA	Activation	ncg_driver	NA	tsg	1,3,2
TCGA_DD_A1EL_01	TP53	5.356	up_regulated	Panel_genes	GRANISETRON	Wee1 inhibitors,Chk1 inhibitors,kevetrin,APR-246,nutlins,gene therapy	NA	Activation	ncg_driver	NA	tsg	1,3,2
TCGA_DD_A39X_01	PGR	-3.719	down_regulated	Panel_genes	MIFEPRISTONE,SEGESTERONE_ACETATE,ULIPRISTAL_ACETATE,DYDROGESTERONE,NORGESTIMATE,NOMEGESTROL,MEDROXYPROGESTERONE_ACETATE,NORGESTREL,ONAPRISTONE,CHLORMADINONE_ACETATE,NORELGESTROMIN,DROSPIRENONE,ALLYLESTRENOL,CYPROTERONE_ACETATE,PROGESTERONE,ETHYNODIOL_DIACETATE,DANAZOL,HYDROXYPROGESTERONE_CAPROATE_(USP),MEGESTROL_ACETATE,NORETHYNODREL,ETONOGESTREL,DESOGESTREL,LEVONORGESTREL,GESTODENE,NORETHINDRONE…	NA	Annovera	Activation|Inhibition	ncg_driver	NA	og	3
TCGA_DD_A3A1_01	TUBA4A	3.616	up_regulated	Panel_genes	COLCHICINE,ENFORTUMAB_VEDOTIN-EJFV,VINFLUNINE,POLATUZUMAB_VEDOTIN,IXABEPILONE,BELANTAMAB_MAFODOTIN-BLMF,EPOTHILONE_D,ERIBULIN_MESYLATE,DOCETAXEL_ANHYDROUS,ADO-TRASTUZUMAB_EMTANSINE,VINCRISTINE_SULFATE,CABAZITAXEL,VINBLASTINE_SULFATE,VINORELBINE_TARTRATE,MIRVETUXIMAB_SORAVTANSINE,TISOTUMAB_VEDOTIN-TFTV,BRENTUXIMAB_VEDOTIN,PACLITAXEL	NA	NA	Inhibition	NA	NA	NA	NA
TCGA_DD_A4NF_01	HDAC4	5.237	up_regulated	Panel_genes	PANOBINOSTAT,VORINOSTAT,VALPROIC_ACID,BELINOSTAT,ROMIDEPSIN,PANOBINOSTAT_LACTATE,4-PHENYLBUTYRIC_ACID	NA	NA	Inhibition	NA	NA	og|tsg	NA
TCGA_DD_A4NQ_01	COL4A6	3.216	up_regulated	Panel_genes	OCRIPLASMIN,COLLAGENASE_CLOSTRIDIUM_HISTOLYTICUM-AAES	NA	NA	Inhibition	NA	NA	NA	NA
TCGA_DD_AA3A_01	MMP7	-2.343	down_regulated	Panel_genes	DOXYCYCLINE_ANHYDROUS,DOXYCYCLINE_CALCIUM	NA	NA	Inhibition	NA	NA	NA	NA
TCGA_DD_AACE_01	F5	3.083	up_regulated	Panel_genes	DROTRECOGIN_ALFA_(ACTIVATED)	NA	NA	Inhibition	ncg_driver	NA	NA	NA
TCGA_DD_AACQ_01	TP53	2.654	up_regulated	Panel_genes	GRANISETRON	Wee1 inhibitors,Chk1 inhibitors,kevetrin,APR-246,nutlins,gene therapy	NA	Activation	ncg_driver	NA	tsg	1,3,2
TCGA_DD_AACS_01	TP53	-2.117	down_regulated	Panel_genes	GRANISETRON	Wee1 inhibitors,Chk1 inhibitors,kevetrin,APR-246,nutlins,gene therapy	NA	Activation	ncg_driver	NA	tsg	1,3,2
TCGA_DD_AACU_01	TP53	2.698	up_regulated	Panel_genes	GRANISETRON	Wee1 inhibitors,Chk1 inhibitors,kevetrin,APR-246,nutlins,gene therapy	NA	Activation	ncg_driver	NA	tsg	1,3,2
TCGA_DD_AADB_01	TP53	-2.822	down_regulated	Panel_genes	GRANISETRON	Wee1 inhibitors,Chk1 inhibitors,kevetrin,APR-246,nutlins,gene therapy	NA	Activation	ncg_driver	NA	tsg	1,3,2
TCGA_DD_AADD_01	TP53	3.886	up_regulated	Panel_genes	GRANISETRON	Wee1 inhibitors,Chk1 inhibitors,kevetrin,APR-246,nutlins,gene therapy	NA	Activation	ncg_driver	NA	tsg	1,3,2
TCGA_DD_AADK_01	MTOR	-2.635	down_regulated	Panel_genes	TEMSIROLIMUS,EVEROLIMUS,ALPELISIB,SIROLIMUS,PERHEXILINE_MALEATE,SAPANISERTIB,INFIGRATINIB,METFORMIN	Everolimus, Temsirolimus, MTOR inhibitors	Daurismo	Inhibition	ncg_driver	Kinase	og	3
TCGA_DD_AADL_01	TP53	3.756	up_regulated	Panel_genes	GRANISETRON	Wee1 inhibitors,Chk1 inhibitors,kevetrin,APR-246,nutlins,gene therapy	NA	Activation	ncg_driver	NA	tsg	1,3,2
TCGA_DD_AAE6_01	PSMA5	2.066	up_regulated	Panel_genes	BORTEZOMIB,IXAZOMIB,CARFILZOMIB,CARFILZOMIB,BORTEZOMIB,IXAZOMIB_CITRATE	NA	NA	Inhibition	NA	Enzyme	NA	NA
TCGA_DD_AAEG_01	COL4A2	3.314	up_regulated	Panel_genes	OCRIPLASMIN,COLLAGENASE_CLOSTRIDIUM_HISTOLYTICUM-AAES	NA	NA	Inhibition	ncg_driver	NA	NA	NA
TCGA_DD_AAEI_01	AR	-6.477	down_regulated	Panel_genes	METHYLTESTOSTERONE,OXYMETHOLONE,ETHYLESTRENOL,ENZALUTAMIDE,TESTOSTERONE,OXANDROLONE,DAROLUTAMIDE,TESTOSTERONE_PROPIONATE,APALUTAMIDE,DANAZOL,NILUTAMIDE,FLUTAMIDE,ABIRATERONE_ACETATE,CYPROTERONE_ACETATE,METHANDROSTENOLONE,STANOZOLOL,TESTOSTERONE_ENANTHATE,CLASCOTERONE,TESTOSTERONE_CYPIONATE,NANDROLONE_DECANOATE,DROMOSTANOLONE,BICALUTAMIDE,FLUOXYMESTERONE	Androgen Deprivation,Enzalutamide	Erleada	Activation|Inhibition	ncg_driver	NHR	og	3,2
TCGA_DD_AAVR_01	RPL5	3.662	up_regulated	Panel_genes	ATALUREN	NA	NA	Modulator	ncg_driver	NA	tsg	NA
TCGA_DD_AAVS_01	NFE2L2	2.412	up_regulated	Panel_genes	OMAVELOXOLONE	NA	Skyclarys	Activation	ncg_driver	NA	og	3
TCGA_DD_AAVU_01	TP53	2.976	up_regulated	Panel_genes	GRANISETRON	Wee1 inhibitors,Chk1 inhibitors,kevetrin,APR-246,nutlins,gene therapy	NA	Activation	ncg_driver	NA	tsg	1,3,2
TCGA_DD_AAVV_01	FAU	3.92	up_regulated	Panel_genes	ATALUREN	NA	NA	Modulator	NA	NA	NA	NA
TCGA_ED_A459_01	TP53	2.586	up_regulated	Panel_genes	GRANISETRON	Wee1 inhibitors,Chk1 inhibitors,kevetrin,APR-246,nutlins,gene therapy	NA	Activation	ncg_driver	NA	tsg	1,3,2
TCGA_ED_A5KG_01	SRC	2.189	up_regulated	Panel_genes	DASATINIB_ANHYDROUS,TIRBANIBULIN,VANDETANIB,BOSUTINIB	NA	NA	Inhibition	NA	NA	og	NA
TCGA_ED_A7PZ_01	TP53	-6.925	down_regulated	Panel_genes	GRANISETRON	Wee1 inhibitors,Chk1 inhibitors,kevetrin,APR-246,nutlins,gene therapy	NA	Activation	ncg_driver	NA	tsg	1,3,2
TCGA_ED_A7XO_01	TP53	-5.863	down_regulated	Panel_genes	GRANISETRON	Wee1 inhibitors,Chk1 inhibitors,kevetrin,APR-246,nutlins,gene therapy	NA	Activation	ncg_driver	NA	tsg	1,3,2
TCGA_ED_A7XP_01	TP53	-3.549	down_regulated	Panel_genes	GRANISETRON	Wee1 inhibitors,Chk1 inhibitors,kevetrin,APR-246,nutlins,gene therapy	NA	Activation	ncg_driver	NA	tsg	1,3,2
TCGA_ED_A82E_01	POLD1	2.394	up_regulated	Panel_genes	FLUDARABINE,CYTARABINE,CLOFARABINE,GEMCITABINE	NA	NA	Inhibition	ncg_driver	Enzyme	tsg	3
TCGA_ES_A2HT_01	COL6A3	2.151	up_regulated	Panel_genes	OCRIPLASMIN,COLLAGENASE_CLOSTRIDIUM_HISTOLYTICUM-AAES	NA	NA	Inhibition	ncg_driver	NA	NA	NA
TCGA_ES_A2HT_01	TP53	-2.397	down_regulated	Panel_genes	GRANISETRON	Wee1 inhibitors,Chk1 inhibitors,kevetrin,APR-246,nutlins,gene therapy	NA	Activation	ncg_driver	NA	tsg	1,3,2
TCGA_FV_A3I0_01	RARG	2.65	up_regulated	Panel_genes	TRIFAROTENE,ETRETINATE,ADAPALENE,ACITRETIN,TAZAROTENE,ISOTRETINOIN,TRETINOIN,ALITRETINOIN	NA	Sohonos	Activation	NA	NHR	NA	NA
TCGA_FV_A4ZP_01	TP53	-3.456	down_regulated	Panel_genes	GRANISETRON	Wee1 inhibitors,Chk1 inhibitors,kevetrin,APR-246,nutlins,gene therapy	NA	Activation	ncg_driver	NA	tsg	1,3,2
TCGA_G3_A25Z_01	TP53	4.108	up_regulated	Panel_genes	GRANISETRON	Wee1 inhibitors,Chk1 inhibitors,kevetrin,APR-246,nutlins,gene therapy	NA	Activation	ncg_driver	NA	tsg	1,3,2
TCGA_G3_A3CG_01	TOP2A	3.13	up_regulated	Panel_genes	IDARUBICIN,ETOPOSIDE,DAUNORUBICIN,DOXORUBICIN_HYDROCHLORIDE,MITOXANTRONE_HYDROCHLORIDE,DEXRAZOXANE,ETOPOSIDE_PHOSPHATE,AMSACRINE,TENIPOSIDE,DAUNORUBICIN_HYDROCHLORIDE,VALRUBICIN,DAUNORUBICIN_CITRATE	NA	NA	Inhibition	NA	Enzyme	NA	NA
TCGA_G3_A3CH_01	BCL2	3.382	up_regulated	Panel_genes	VENETOCLAX,PACLITAXEL	BCL2 inhibitors	Radicava	Inhibition	ncg_driver	Other	og	3
TCGA_G3_A5SJ_01	PTK2	-2.552	down_regulated	Panel_genes	MASITINIB	NA	NA	Inhibition	ncg_driver	Kinase	NA	NA
TCGA_G3_AAV7_01	TP53	3.56	up_regulated	Panel_genes	GRANISETRON	Wee1 inhibitors,Chk1 inhibitors,kevetrin,APR-246,nutlins,gene therapy	NA	Activation	ncg_driver	NA	tsg	1,3,2
TCGA_GJ_A3OU_01	TP53	-4.309	down_regulated	Panel_genes	GRANISETRON	Wee1 inhibitors,Chk1 inhibitors,kevetrin,APR-246,nutlins,gene therapy	NA	Activation	ncg_driver	NA	tsg	1,3,2
TCGA_K7_A5RF_01	IL6	-4.952	down_regulated	Panel_genes	SILTUXIMAB	NA	NA	Inhibition	NA	NA	NA	NA
TCGA_K7_AAU7_01	TP53	-4.319	down_regulated	Panel_genes	GRANISETRON	Wee1 inhibitors,Chk1 inhibitors,kevetrin,APR-246,nutlins,gene therapy	NA	Activation	ncg_driver	NA	tsg	1,3,2
TCGA_RC_A6M6_01	FGFR2	2.483	up_regulated	Panel_genes	PEMIGATINIB,INFIGRATINIB,MASITINIB,PONATINIB,NINTEDANIB_ESYLATE,INFIGRATINIB_PHOSPHATE,REGORAFENIB,ERDAFITINIB,LENVATINIB,FUTIBATINIB,RABEPRAZOLE,PALIFERMIN	FGFR Inhibitors	NA	Inhibition	ncg_driver	Kinase	og	3,1,2
TCGA_RC_A7SH_01	TP53	-3.402	down_regulated	Panel_genes	GRANISETRON	Wee1 inhibitors,Chk1 inhibitors,kevetrin,APR-246,nutlins,gene therapy	NA	Activation	ncg_driver	NA	tsg	1,3,2
TCGA_RC_A7SK_01	AHR	-2.447	down_regulated	Panel_genes	TAPINAROF	NA	Vtama	Activation	NA	NA	NA	NA
TCGA_RG_A7D4_01	TP53	-4.185	down_regulated	Panel_genes	GRANISETRON	Wee1 inhibitors,Chk1 inhibitors,kevetrin,APR-246,nutlins,gene therapy	NA	Activation	ncg_driver	NA	tsg	1,3,2
TCGA_WQ_A9G7_01	FGFR2	4.75	up_regulated	Panel_genes	PEMIGATINIB,INFIGRATINIB,MASITINIB,PONATINIB,NINTEDANIB_ESYLATE,INFIGRATINIB_PHOSPHATE,REGORAFENIB,ERDAFITINIB,LENVATINIB,FUTIBATINIB,RABEPRAZOLE,PALIFERMIN	FGFR Inhibitors	NA	Inhibition	ncg_driver	Kinase	og	3,1,2
TCGA_WQ_A9G7_01	FGFR4	4.81	up_regulated	Panel_genes	INFIGRATINIB_PHOSPHATE,INFIGRATINIB,NINTEDANIB_ESYLATE,ERDAFITINIB,FUTIBATINIB	NA	NA	Inhibition	ncg_driver	Kinase	og	3
TCGA_WQ_AB4B_01	TP53	-3.119	down_regulated	Panel_genes	GRANISETRON	Wee1 inhibitors,Chk1 inhibitors,kevetrin,APR-246,nutlins,gene therapy	NA	Activation	ncg_driver	NA	tsg	1,3,2
TCGA_XR_A8TF_01	GRIK5	3.199	up_regulated	Panel_genes	TOPIRAMATE	NA	NA	Inhibition	ncg_driver	NA	NA	NA
TCGA_XR_A8TG_01	TP53	-3.448	down_regulated	Panel_genes	GRANISETRON	Wee1 inhibitors,Chk1 inhibitors,kevetrin,APR-246,nutlins,gene therapy	NA	Activation	ncg_driver	NA	tsg	1,3,2
TCGA_ZP_A9CY_01	COL4A3	2.119	up_regulated	Panel_genes	OCRIPLASMIN,COLLAGENASE_CLOSTRIDIUM_HISTOLYTICUM-AAES	NA	NA	Inhibition	NA	NA	NA	NA

## Sheet: LUAD_iact_action_pairs
Patient_ID	Genes	log2FC (Patient-specific)	Gene_regulation_direction	PrOPs_annotation	DGIdb_drugs	TARGET_drugs	TTD_drugs	Mode_of_action (DGIdb)	NCG_driver_status	TCDA_gene_family	OncoKB_annotation	COSMIC_actionability_rank
TCGA_05_4395_01	TP53	3.599	up_regulated	Panel_genes	GRANISETRON	Wee1 inhibitors,Chk1 inhibitors,kevetrin,APR-246,nutlins,gene therapy	NA	Activation	ncg_driver	NA	tsg	1,3,2
TCGA_05_4402_01	TP53	3.656	up_regulated	Panel_genes	GRANISETRON	Wee1 inhibitors,Chk1 inhibitors,kevetrin,APR-246,nutlins,gene therapy	NA	Activation	ncg_driver	NA	tsg	1,3,2
TCGA_05_4403_01	MET	2.205	up_regulated	Panel_genes	CRIZOTINIB,TEPOTINIB,CABOZANTINIB_S-MALATE,CAPMATINIB,TEPOTINIB_HYDROCHLORIDE,AMIVANTAMAB-VMJW,CAPMATINIB_HYDROCHLORIDE	Gefitinib, Erlotinib, EGFR inhibitors,Crizotinib, MET inhibitors	Rybrevant	Inhibition	ncg_driver	Kinase	og	3,1,2
TCGA_05_4405_01	TP53	4.776	up_regulated	Panel_genes	GRANISETRON	Wee1 inhibitors,Chk1 inhibitors,kevetrin,APR-246,nutlins,gene therapy	NA	Activation	ncg_driver	NA	tsg	1,3,2
TCGA_05_4415_01	TOP2A	4.664	up_regulated	Panel_genes	IDARUBICIN,ETOPOSIDE,DAUNORUBICIN,DOXORUBICIN_HYDROCHLORIDE,MITOXANTRONE_HYDROCHLORIDE,DEXRAZOXANE,ETOPOSIDE_PHOSPHATE,AMSACRINE,TENIPOSIDE,DAUNORUBICIN_HYDROCHLORIDE,VALRUBICIN,DAUNORUBICIN_CITRATE	NA	NA	Inhibition	NA	Enzyme	NA	NA
TCGA_05_4418_01	PRKCA	2.089	up_regulated	Panel_genes	QUERCETIN,MIDOSTAURIN	NA	NA	Inhibition	NA	NA	NA	NA
TCGA_05_4424_01	XPO1	2.471	up_regulated	Panel_genes	SELINEXOR	SINE agents	NA	Inhibition	ncg_driver	NA	og	NA
TCGA_05_4426_01	TP53	2.002	up_regulated	Panel_genes	GRANISETRON	Wee1 inhibitors,Chk1 inhibitors,kevetrin,APR-246,nutlins,gene therapy	NA	Activation	ncg_driver	NA	tsg	1,3,2
TCGA_05_4430_01	TP53	-2.181	down_regulated	Panel_genes	GRANISETRON	Wee1 inhibitors,Chk1 inhibitors,kevetrin,APR-246,nutlins,gene therapy	NA	Activation	ncg_driver	NA	tsg	1,3,2
TCGA_05_4432_01	HDAC2	2.906	up_regulated	Panel_genes	PANOBINOSTAT,VALPROIC_ACID,VORINOSTAT,BELINOSTAT,ROMIDEPSIN,PANOBINOSTAT_LACTATE,4-PHENYLBUTYRIC_ACID	NA	NA	Inhibition	ncg_driver	HME	og	3
TCGA_05_4432_01	RET	3.99	up_regulated	Panel_genes	PRALSETINIB,PONATINIB,SORAFENIB,SUNITINIB,REGORAFENIB,VANDETANIB,ALECTINIB_HYDROCHLORIDE,CABOZANTINIB_S-MALATE,LENVATINIB,SELPERCATINIB	Sorafenib, vandetinib, RET Inhibitors	GAVRETO	Inhibition	ncg_driver	NA	og	4,3,2,1
TCGA_05_4432_01	RPL23A	3.814	up_regulated	Panel_genes	ATALUREN	NA	NA	Modulator	NA	NA	NA	NA
TCGA_35_3615_01	SRD5A3	2.481	up_regulated	Panel_genes	ABIRATERONE_ACETATE,DUTASTERIDE	NA	NA	Inhibition	NA	NA	NA	NA
TCGA_38_4631_01	HNF4A	4.11	up_regulated	Panel_genes	ALVERINE	NA	NA	Activation	ncg_driver	NHR	NA	NA
TCGA_38_6178_01	TP53	3.045	up_regulated	Panel_genes	GRANISETRON	Wee1 inhibitors,Chk1 inhibitors,kevetrin,APR-246,nutlins,gene therapy	NA	Activation	ncg_driver	NA	tsg	1,3,2
TCGA_44_2656_01	PIK3R3	2.162	up_regulated	Panel_genes	COPANLISIB,QUERCETIN,ALPELISIB,INFIGRATINIB	NA	NA	Inhibition	ncg_driver	Enzyme	tsg	NA
TCGA_44_2662_01	LYN	-3.745	down_regulated	Panel_genes	DASATINIB_ANHYDROUS,BOSUTINIB,MASITINIB	NA	NA	Inhibition	ncg_driver	Kinase	og	NA
TCGA_44_2666_01	BRAF	3.233	up_regulated	Panel_genes	SORAFENIB,DABRAFENIB,VEMURAFENIB,VEMURAFENIB,ENCORAFENIB,REGORAFENIB,TEMSIROLIMUS,DASATINIB_ANHYDROUS	Vemurafenib, Dabrafenib, RAF inhibitors,MEK inhibitors	Braftovi	Activation|Inhibition	ncg_driver	Kinase	og	3,7,2,1
TCGA_44_3396_01	TP53	2.568	up_regulated	Panel_genes	GRANISETRON	Wee1 inhibitors,Chk1 inhibitors,kevetrin,APR-246,nutlins,gene therapy	NA	Activation	ncg_driver	NA	tsg	1,3,2
TCGA_44_3919_01	ERBB2	2.329	up_regulated	Panel_genes	AFATINIB,ADO-TRASTUZUMAB_EMTANSINE,NERATINIB,DACOMITINIB_ANHYDROUS,NERATINIB_MALEATE,TRASTUZUMAB-DKST,PERTUZUMAB,LAPATINIB,AFATINIB_DIMALEATE,FAM-TRASTUZUMAB_DERUXTECAN-NXKI,VANDETANIB,TRASTUZUMAB-DKST,ADO-TRASTUZUMAB_EMTANSINE,MARGETUXIMAB-CMKB,PERTUZUMAB,GEFITINIB,TUCATINIB	Trastuzumab, Lapatinib, TDM1, Pertuzumab	Vizimpro	Inhibition	ncg_driver	Kinase	og	3,4,2,1
TCGA_44_6774_01	TP53	2.461	up_regulated	Panel_genes	GRANISETRON	Wee1 inhibitors,Chk1 inhibitors,kevetrin,APR-246,nutlins,gene therapy	NA	Activation	ncg_driver	NA	tsg	1,3,2
TCGA_44_6775_01	TP53	-3.414	down_regulated	Panel_genes	GRANISETRON	Wee1 inhibitors,Chk1 inhibitors,kevetrin,APR-246,nutlins,gene therapy	NA	Activation	ncg_driver	NA	tsg	1,3,2
TCGA_44_6779_01	TP53	2.382	up_regulated	Panel_genes	GRANISETRON	Wee1 inhibitors,Chk1 inhibitors,kevetrin,APR-246,nutlins,gene therapy	NA	Activation	ncg_driver	NA	tsg	1,3,2
TCGA_44_7662_01	COL6A3	3.382	up_regulated	Panel_genes	OCRIPLASMIN,COLLAGENASE_CLOSTRIDIUM_HISTOLYTICUM-AAES	NA	NA	Inhibition	ncg_driver	NA	NA	NA
TCGA_44_7670_01	AR	6.495	up_regulated	Panel_genes	METHYLTESTOSTERONE,OXYMETHOLONE,ETHYLESTRENOL,ENZALUTAMIDE,TESTOSTERONE,OXANDROLONE,DAROLUTAMIDE,TESTOSTERONE_PROPIONATE,APALUTAMIDE,DANAZOL,NILUTAMIDE,FLUTAMIDE,ABIRATERONE_ACETATE,CYPROTERONE_ACETATE,METHANDROSTENOLONE,STANOZOLOL,TESTOSTERONE_ENANTHATE,CLASCOTERONE,TESTOSTERONE_CYPIONATE,NANDROLONE_DECANOATE,DROMOSTANOLONE,BICALUTAMIDE,FLUOXYMESTERONE	Androgen Deprivation,Enzalutamide	Erleada	Activation|Inhibition	ncg_driver	NHR	og	3,2
TCGA_49_4486_01	RPL8	5.173	up_regulated	Panel_genes	ATALUREN	NA	NA	Modulator	NA	NA	NA	NA
TCGA_49_4505_01	ITGB1	2.638	up_regulated	Panel_genes	NATALIZUMAB	NA	NA	Inhibition	NA	Other	NA	NA
TCGA_49_4505_01	TP53	4.855	up_regulated	Panel_genes	GRANISETRON	Wee1 inhibitors,Chk1 inhibitors,kevetrin,APR-246,nutlins,gene therapy	NA	Activation	ncg_driver	NA	tsg	1,3,2
TCGA_49_4506_01	FGB	4.602	up_regulated	Panel_genes	FIBRINOGEN,_HUMAN,PLASMINOGEN,PLASMIN	NA	NA	Activation|Inhibition	ncg_driver	NA	NA	NA
TCGA_50_5049_01	RYR1	2.196	up_regulated	Panel_genes	DANTROLENE	NA	NA	Inhibition	ncg_driver	NA	NA	NA
TCGA_50_5051_01	PTK2	-2.445	down_regulated	Panel_genes	MASITINIB	NA	NA	Inhibition	ncg_driver	Kinase	NA	NA
TCGA_50_5068_01	TP53	3.146	up_regulated	Panel_genes	GRANISETRON	Wee1 inhibitors,Chk1 inhibitors,kevetrin,APR-246,nutlins,gene therapy	NA	Activation	ncg_driver	NA	tsg	1,3,2
TCGA_50_5931_01	TP53	-3.523	down_regulated	Panel_genes	GRANISETRON	Wee1 inhibitors,Chk1 inhibitors,kevetrin,APR-246,nutlins,gene therapy	NA	Activation	ncg_driver	NA	tsg	1,3,2
TCGA_50_5939_01	TP53	2.327	up_regulated	Panel_genes	GRANISETRON	Wee1 inhibitors,Chk1 inhibitors,kevetrin,APR-246,nutlins,gene therapy	NA	Activation	ncg_driver	NA	tsg	1,3,2
TCGA_50_5942_01	FGB	3.933	up_regulated	Panel_genes	FIBRINOGEN,_HUMAN,PLASMINOGEN,PLASMIN	NA	NA	Activation|Inhibition	ncg_driver	NA	NA	NA
TCGA_50_5944_01	PSMC2	3.945	up_regulated	Panel_genes	BORTEZOMIB,CARFILZOMIB,IXAZOMIB,CARFILZOMIB,BORTEZOMIB,IXAZOMIB_CITRATE	NA	NA	Inhibition	NA	Enzyme	NA	NA
TCGA_50_6595_01	TP53	-4.225	down_regulated	Panel_genes	GRANISETRON	Wee1 inhibitors,Chk1 inhibitors,kevetrin,APR-246,nutlins,gene therapy	NA	Activation	ncg_driver	NA	tsg	1,3,2
TCGA_55_6712_01	MET	3.266	up_regulated	Panel_genes	CRIZOTINIB,TEPOTINIB,CABOZANTINIB_S-MALATE,CAPMATINIB,TEPOTINIB_HYDROCHLORIDE,AMIVANTAMAB-VMJW,CAPMATINIB_HYDROCHLORIDE	Gefitinib, Erlotinib, EGFR inhibitors,Crizotinib, MET inhibitors	Rybrevant	Inhibition	ncg_driver	Kinase	og	3,1,2
TCGA_55_6712_01	TP53	2.399	up_regulated	Panel_genes	GRANISETRON	Wee1 inhibitors,Chk1 inhibitors,kevetrin,APR-246,nutlins,gene therapy	NA	Activation	ncg_driver	NA	tsg	1,3,2
TCGA_55_6979_01	TP53	2.948	up_regulated	Panel_genes	GRANISETRON	Wee1 inhibitors,Chk1 inhibitors,kevetrin,APR-246,nutlins,gene therapy	NA	Activation	ncg_driver	NA	tsg	1,3,2
TCGA_55_6981_01	EGFR	3.844	up_regulated	Panel_genes	PERTUZUMAB,PANITUMUMAB,BRIGATINIB,AFATINIB,NERATINIB_MALEATE,NECITUMUMAB,DACOMITINIB_ANHYDROUS,CETUXIMAB,ERLOTINIB,ERLOTINIB_HYDROCHLORIDE,OSIMERTINIB,LAPATINIB,AFATINIB_DIMALEATE,MOBOCERTINIB,VANDETANIB,AMIVANTAMAB-VMJW,PANITUMUMAB,GEFITINIB,NERATINIB,NECITUMUMAB,OSIMERTINIB_MESYLATE,MOBOCERTINIB_SUCCINATE,CETUXIMAB	Erlotinib, Gefitinib, EGFR Inhibitors	Vizimpro	Inhibition	ncg_driver	Kinase	og	3,4,2,1
TCGA_55_6983_01	KRAS	3.048	up_regulated	Panel_genes	VOXILAPREVIR,REGORAFENIB,SOTORASIB,GLECAPREVIR,SIMEPREVIR_SODIUM,SELUMETINIB,GRAZOPREVIR,BOCEPREVIR,PARITAPREVIR,SIMVASTATIN,ADAGRASIB,TELAPREVIR	Cetuximab,MEK inhibitors	Lumakras	Inhibition	ncg_driver	NA	og	3,1,4,2,7
TCGA_55_7573_01	TP53	-5.12	down_regulated	Panel_genes	GRANISETRON	Wee1 inhibitors,Chk1 inhibitors,kevetrin,APR-246,nutlins,gene therapy	NA	Activation	ncg_driver	NA	tsg	1,3,2
TCGA_55_7724_01	TP53	3.144	up_regulated	Panel_genes	GRANISETRON	Wee1 inhibitors,Chk1 inhibitors,kevetrin,APR-246,nutlins,gene therapy	NA	Activation	ncg_driver	NA	tsg	1,3,2
TCGA_55_7725_01	NPM1	2.472	up_regulated	Panel_genes	CRIZOTINIB,CERITINIB	Transplant	NA	Inhibition	ncg_driver	Other	tsg	3,2
TCGA_55_7727_01	TP53	-3.344	down_regulated	Panel_genes	GRANISETRON	Wee1 inhibitors,Chk1 inhibitors,kevetrin,APR-246,nutlins,gene therapy	NA	Activation	ncg_driver	NA	tsg	1,3,2
TCGA_55_7903_01	TP53	2.779	up_regulated	Panel_genes	GRANISETRON	Wee1 inhibitors,Chk1 inhibitors,kevetrin,APR-246,nutlins,gene therapy	NA	Activation	ncg_driver	NA	tsg	1,3,2
TCGA_55_7907_01	TOP2A	4.727	up_regulated	Panel_genes	IDARUBICIN,ETOPOSIDE,DAUNORUBICIN,DOXORUBICIN_HYDROCHLORIDE,MITOXANTRONE_HYDROCHLORIDE,DEXRAZOXANE,ETOPOSIDE_PHOSPHATE,AMSACRINE,TENIPOSIDE,DAUNORUBICIN_HYDROCHLORIDE,VALRUBICIN,DAUNORUBICIN_CITRATE	NA	NA	Inhibition	NA	Enzyme	NA	NA
TCGA_55_7907_01	TP53	3.796	up_regulated	Panel_genes	GRANISETRON	Wee1 inhibitors,Chk1 inhibitors,kevetrin,APR-246,nutlins,gene therapy	NA	Activation	ncg_driver	NA	tsg	1,3,2
TCGA_55_7911_01	TP53	-5.133	down_regulated	Panel_genes	GRANISETRON	Wee1 inhibitors,Chk1 inhibitors,kevetrin,APR-246,nutlins,gene therapy	NA	Activation	ncg_driver	NA	tsg	1,3,2
TCGA_55_7914_01	PDE9A	5.016	up_regulated	Panel_genes	PENTOXIFYLLINE,DIPYRIDAMOLE	NA	NA	Inhibition	NA	NA	NA	NA
TCGA_64_1677_01	TP53	-3.228	down_regulated	Panel_genes	GRANISETRON	Wee1 inhibitors,Chk1 inhibitors,kevetrin,APR-246,nutlins,gene therapy	NA	Activation	ncg_driver	NA	tsg	1,3,2
TCGA_64_1678_01	MMP1	4.817	up_regulated	Panel_genes	DOXYCYCLINE_ANHYDROUS,DOXYCYCLINE_CALCIUM	NA	NA	Inhibition	NA	NA	NA	NA
TCGA_64_5778_01	TP53	3.282	up_regulated	Panel_genes	GRANISETRON	Wee1 inhibitors,Chk1 inhibitors,kevetrin,APR-246,nutlins,gene therapy	NA	Activation	ncg_driver	NA	tsg	1,3,2
TCGA_67_3774_01	PARP1	-2.844	down_regulated	Panel_genes	TALAZOPARIB,RUCAPARIB_CAMSYLATE,NIRAPARIB,NIRAPARIB,NIRAPARIB_TOSYLATE,RUCAPARIB,OLAPARIB,TALAZOPARIB_TOSYLATE,OLAPARIB,RUCAPARIB	NA	Zejula	Inhibition	NA	NA	tsg	3
TCGA_67_6216_01	PRIM1	2.137	up_regulated	Panel_genes	CYTARABINE,FLUDARABINE,CLOFARABINE,GEMCITABINE	NA	NA	Inhibition	NA	Enzyme	NA	NA
TCGA_67_6217_01	SMO	-2.369	down_regulated	Panel_genes	SONIDEGIB,SONIDEGIB,GLASDEGIB,VISMODEGIB,VISMODEGIB,GLASDEGIB_MALEATE	Vismodegib, hedgehog inhibitors	Daurismo	Inhibition	ncg_driver	NA	og	4,3
TCGA_69_7760_01	EGFR	5.921	up_regulated	Panel_genes	PERTUZUMAB,PANITUMUMAB,BRIGATINIB,AFATINIB,NERATINIB_MALEATE,NECITUMUMAB,DACOMITINIB_ANHYDROUS,CETUXIMAB,ERLOTINIB,ERLOTINIB_HYDROCHLORIDE,OSIMERTINIB,LAPATINIB,AFATINIB_DIMALEATE,MOBOCERTINIB,VANDETANIB,AMIVANTAMAB-VMJW,PANITUMUMAB,GEFITINIB,NERATINIB,NECITUMUMAB,OSIMERTINIB_MESYLATE,MOBOCERTINIB_SUCCINATE,CETUXIMAB	Erlotinib, Gefitinib, EGFR Inhibitors	Vizimpro	Inhibition	ncg_driver	Kinase	og	3,4,2,1
TCGA_69_7764_01	F13A1	-3.345	down_regulated	Panel_genes	FACTOR_XIII,_HUMAN	NA	NA	Activation	NA	NA	NA	NA
TCGA_69_7765_01	TP53	-3.019	down_regulated	Panel_genes	GRANISETRON	Wee1 inhibitors,Chk1 inhibitors,kevetrin,APR-246,nutlins,gene therapy	NA	Activation	ncg_driver	NA	tsg	1,3,2
TCGA_69_7980_01	TP53	-3.258	down_regulated	Panel_genes	GRANISETRON	Wee1 inhibitors,Chk1 inhibitors,kevetrin,APR-246,nutlins,gene therapy	NA	Activation	ncg_driver	NA	tsg	1,3,2
TCGA_71_6725_01	LYN	3.769	up_regulated	Panel_genes	DASATINIB_ANHYDROUS,BOSUTINIB,MASITINIB	NA	NA	Inhibition	ncg_driver	Kinase	og	NA
TCGA_73_4662_01	ERBB3	2.195	up_regulated	Panel_genes	DACOMITINIB_ANHYDROUS,VANDETANIB,GEFITINIB,MARGETUXIMAB-CMKB	Pertuzumab	NA	Inhibition	ncg_driver	Kinase	og	3,2
TCGA_73_7499_01	TP53	-2.145	down_regulated	Panel_genes	GRANISETRON	Wee1 inhibitors,Chk1 inhibitors,kevetrin,APR-246,nutlins,gene therapy	NA	Activation	ncg_driver	NA	tsg	1,3,2
TCGA_75_5147_01	TP53	2.627	up_regulated	Panel_genes	GRANISETRON	Wee1 inhibitors,Chk1 inhibitors,kevetrin,APR-246,nutlins,gene therapy	NA	Activation	ncg_driver	NA	tsg	1,3,2
TCGA_75_6203_01	F8	2.89	up_regulated	Panel_genes	EFMOROCTOCOG_ALFA,DROTRECOGIN_ALFA_(ACTIVATED),ANTIHEMOPHILIC_FACTOR,_HUMAN_RECOMBINANT	NA	NA	Activation	ncg_driver	NA	NA	NA
TCGA_75_6214_01	ESR1	-2.29	down_regulated	Panel_genes	MESTRANOL,TOREMIFENE,CLOMIPHENE_CITRATE,ESTROGENS,_CONJUGATED_(USP),ESTROGENS,_CONJUGATED_SYNTHETIC_A,FULVESTRANT,ESTRADIOL_CYPIONATE,ESTROGENS,_ESTERIFIED_(USP),CYCLOFENIL,DIENESTROL,SYNTHETIC_CONJUGATED_ESTROGENS,_B,ESTRADIOL_VALERATE,TAMOXIFEN_CITRATE,ELACESTRANT,ESTRIOL,DIETHYLSTILBESTROL,ESTRONE,OSPEMIFENE,ALLYLESTRENOL,ETHINYL_ESTRADIOL,ESTROPIPATE,POLYESTRADIOL_PHOSPHATE,ESTETROL,TAMOXIFEN…	Hormonal therapy	Orserdu	Activation|Inhibition	ncg_driver	NHR	og	3,2,1
TCGA_75_7025_01	EGFR	2.092	up_regulated	Panel_genes	PERTUZUMAB,PANITUMUMAB,BRIGATINIB,AFATINIB,NERATINIB_MALEATE,NECITUMUMAB,DACOMITINIB_ANHYDROUS,CETUXIMAB,ERLOTINIB,ERLOTINIB_HYDROCHLORIDE,OSIMERTINIB,LAPATINIB,AFATINIB_DIMALEATE,MOBOCERTINIB,VANDETANIB,AMIVANTAMAB-VMJW,PANITUMUMAB,GEFITINIB,NERATINIB,NECITUMUMAB,OSIMERTINIB_MESYLATE,MOBOCERTINIB_SUCCINATE,CETUXIMAB	Erlotinib, Gefitinib, EGFR Inhibitors	Vizimpro	Inhibition	ncg_driver	Kinase	og	3,4,2,1
TCGA_78_7143_01	TP53	2.21	up_regulated	Panel_genes	GRANISETRON	Wee1 inhibitors,Chk1 inhibitors,kevetrin,APR-246,nutlins,gene therapy	NA	Activation	ncg_driver	NA	tsg	1,3,2
TCGA_78_7145_01	KRAS	2.378	up_regulated	Panel_genes	VOXILAPREVIR,REGORAFENIB,SOTORASIB,GLECAPREVIR,SIMEPREVIR_SODIUM,SELUMETINIB,GRAZOPREVIR,BOCEPREVIR,PARITAPREVIR,SIMVASTATIN,ADAGRASIB,TELAPREVIR	Cetuximab,MEK inhibitors	Lumakras	Inhibition	ncg_driver	NA	og	3,1,4,2,7
TCGA_78_7147_01	EGFR	4.542	up_regulated	Panel_genes	PERTUZUMAB,PANITUMUMAB,BRIGATINIB,AFATINIB,NERATINIB_MALEATE,NECITUMUMAB,DACOMITINIB_ANHYDROUS,CETUXIMAB,ERLOTINIB,ERLOTINIB_HYDROCHLORIDE,OSIMERTINIB,LAPATINIB,AFATINIB_DIMALEATE,MOBOCERTINIB,VANDETANIB,AMIVANTAMAB-VMJW,PANITUMUMAB,GEFITINIB,NERATINIB,NECITUMUMAB,OSIMERTINIB_MESYLATE,MOBOCERTINIB_SUCCINATE,CETUXIMAB	Erlotinib, Gefitinib, EGFR Inhibitors	Vizimpro	Inhibition	ncg_driver	Kinase	og	3,4,2,1
TCGA_78_7149_01	TP53	2.607	up_regulated	Panel_genes	GRANISETRON	Wee1 inhibitors,Chk1 inhibitors,kevetrin,APR-246,nutlins,gene therapy	NA	Activation	ncg_driver	NA	tsg	1,3,2
TCGA_78_7154_01	TP53	-2.896	down_regulated	Panel_genes	GRANISETRON	Wee1 inhibitors,Chk1 inhibitors,kevetrin,APR-246,nutlins,gene therapy	NA	Activation	ncg_driver	NA	tsg	1,3,2
TCGA_78_7158_01	EGFR	3.289	up_regulated	Panel_genes	PERTUZUMAB,PANITUMUMAB,BRIGATINIB,AFATINIB,NERATINIB_MALEATE,NECITUMUMAB,DACOMITINIB_ANHYDROUS,CETUXIMAB,ERLOTINIB,ERLOTINIB_HYDROCHLORIDE,OSIMERTINIB,LAPATINIB,AFATINIB_DIMALEATE,MOBOCERTINIB,VANDETANIB,AMIVANTAMAB-VMJW,PANITUMUMAB,GEFITINIB,NERATINIB,NECITUMUMAB,OSIMERTINIB_MESYLATE,MOBOCERTINIB_SUCCINATE,CETUXIMAB	Erlotinib, Gefitinib, EGFR Inhibitors	Vizimpro	Inhibition	ncg_driver	Kinase	og	3,4,2,1
TCGA_78_7163_01	XK	3.524	up_regulated	Panel_genes	PERAMIVIR_ANHYDROUS,OSELTAMIVIR_PHOSPHATE,ZANAMIVIR	NA	NA	Inhibition	NA	NA	NA	NA
TCGA_78_7167_01	KRAS	2.277	up_regulated	Panel_genes	VOXILAPREVIR,REGORAFENIB,SOTORASIB,GLECAPREVIR,SIMEPREVIR_SODIUM,SELUMETINIB,GRAZOPREVIR,BOCEPREVIR,PARITAPREVIR,SIMVASTATIN,ADAGRASIB,TELAPREVIR	Cetuximab,MEK inhibitors	Lumakras	Inhibition	ncg_driver	NA	og	3,1,4,2,7
TCGA_78_7535_01	TP53	3.014	up_regulated	Panel_genes	GRANISETRON	Wee1 inhibitors,Chk1 inhibitors,kevetrin,APR-246,nutlins,gene therapy	NA	Activation	ncg_driver	NA	tsg	1,3,2
TCGA_78_7542_01	TP53	-5.651	down_regulated	Panel_genes	GRANISETRON	Wee1 inhibitors,Chk1 inhibitors,kevetrin,APR-246,nutlins,gene therapy	NA	Activation	ncg_driver	NA	tsg	1,3,2
TCGA_78_7633_01	PDE2A	-2.064	down_regulated	Panel_genes	PENTOXIFYLLINE,DIPYRIDAMOLE	NA	NA	Inhibition	NA	NA	NA	NA
TCGA_91_6840_01	TP53	2.183	up_regulated	Panel_genes	GRANISETRON	Wee1 inhibitors,Chk1 inhibitors,kevetrin,APR-246,nutlins,gene therapy	NA	Activation	ncg_driver	NA	tsg	1,3,2
TCGA_91_6847_01	EGFR	5.681	up_regulated	Panel_genes	PERTUZUMAB,PANITUMUMAB,BRIGATINIB,AFATINIB,NERATINIB_MALEATE,NECITUMUMAB,DACOMITINIB_ANHYDROUS,CETUXIMAB,ERLOTINIB,ERLOTINIB_HYDROCHLORIDE,OSIMERTINIB,LAPATINIB,AFATINIB_DIMALEATE,MOBOCERTINIB,VANDETANIB,AMIVANTAMAB-VMJW,PANITUMUMAB,GEFITINIB,NERATINIB,NECITUMUMAB,OSIMERTINIB_MESYLATE,MOBOCERTINIB_SUCCINATE,CETUXIMAB	Erlotinib, Gefitinib, EGFR Inhibitors	Vizimpro	Inhibition	ncg_driver	Kinase	og	3,4,2,1
TCGA_93_7347_01	RYR1	2.126	up_regulated	Panel_genes	DANTROLENE	NA	NA	Inhibition	ncg_driver	NA	NA	NA
TCGA_95_7039_01	TP53	3.5	up_regulated	Panel_genes	GRANISETRON	Wee1 inhibitors,Chk1 inhibitors,kevetrin,APR-246,nutlins,gene therapy	NA	Activation	ncg_driver	NA	tsg	1,3,2
TCGA_95_7043_01	TP53	3.019	up_regulated	Panel_genes	GRANISETRON	Wee1 inhibitors,Chk1 inhibitors,kevetrin,APR-246,nutlins,gene therapy	NA	Activation	ncg_driver	NA	tsg	1,3,2
TCGA_95_7947_01	TP53	2.222	up_regulated	Panel_genes	GRANISETRON	Wee1 inhibitors,Chk1 inhibitors,kevetrin,APR-246,nutlins,gene therapy	NA	Activation	ncg_driver	NA	tsg	1,3,2
TCGA_97_7546_01	EPHA7	4.33	up_regulated	Panel_genes	VANDETANIB	NA	NA	Inhibition	ncg_driver	Kinase	og|tsg	NA
TCGA_97_7553_01	TP53	2.33	up_regulated	Panel_genes	GRANISETRON	Wee1 inhibitors,Chk1 inhibitors,kevetrin,APR-246,nutlins,gene therapy	NA	Activation	ncg_driver	NA	tsg	1,3,2
TCGA_97_7554_01	EZH2	3.455	up_regulated	Panel_genes	TAZEMETOSTAT_HYDROBROMIDE	EZH2 inhibitors	NA	Inhibition	ncg_driver	NA	og|tsg	3,1
TCGA_97_7941_01	CACNA1F	3.807	up_regulated	Panel_genes	LERCANIDIPINE_HYDROCHLORIDE,AMLODIPINE_MALEATE,GABAPENTIN,CINNARIZINE,PHLOROGLUCINOL,FELODIPINE,NISOLDIPINE,NICARDIPINE_HYDROCHLORIDE,DILTIAZEM_MALATE,CLEVIDIPINE,SULOCTIDIL,TERODILINE_HYDROCHLORIDE,DRONEDARONE_HYDROCHLORIDE,VERAPAMIL,ISRADIPINE,NIMODIPINE,LACIDIPINE,GABAPENTIN_ENACARBIL,AMLODIPINE_BENZOATE,DILTIAZEM_HYDROCHLORIDE,BEPRIDIL_HYDROCHLORIDE,NIFEDIPINE,AMLODIPINE_BESYLATE,LEVAMLODIPIN…	NA	NA	Inhibition	NA	NA	NA	NA

## Sheet: SKCM_iact_action_pairs
Patient_ID	Genes	log2FC (Patient-specific)	Gene_regulation_direction	PrOPs_annotation	DGIdb_drugs	TARGET_drugs	TTD_drugs	Mode_of_action (DGIdb)	NCG_driver_status	TCDA_gene_family	OncoKB_annotation	COSMIC_actionability_rank
TCGA_BF_A1PU_01	COL1A1	6.922	up_regulated	Panel_genes	OCRIPLASMIN,COLLAGENASE_CLOSTRIDIUM_HISTOLYTICUM-AAES	NA	NA	Inhibition	ncg_driver	NA	og	NA
TCGA_BF_A1PZ_01	IGF1R	3.505	up_regulated	Panel_genes	MECASERMIN,MECASERMIN_RINFABATE,PODOFILOX,TEPROTUMUMAB-TRBW	IFG1-R Inhibitor	NA	Activation|Inhibition	ncg_driver	Kinase	og	NA
TCGA_BF_A5EO_01	KDR	2.288	up_regulated	Panel_genes	SORAFENIB,RAMUCIRUMAB,TIVOZANIB,NINTEDANIB_ESYLATE,PONATINIB,REGORAFENIB,SUNITINIB,CABOZANTINIB_S-MALATE,VANDETANIB,PAZOPANIB,PAZOPANIB_HYDROCHLORIDE,AXITINIB,LENVATINIB,MIDOSTAURIN,RAMUCIRUMAB,LENVATINIB_MESYLATE,TIVOZANIB_HYDROCHLORIDE,RABEPRAZOLE	KDR inhibitors	NA	Inhibition	ncg_driver	NA	og	3
TCGA_BF_A5ER_01	COL1A1	8.328	up_regulated	Panel_genes	OCRIPLASMIN,COLLAGENASE_CLOSTRIDIUM_HISTOLYTICUM-AAES	NA	NA	Inhibition	ncg_driver	NA	og	NA
TCGA_BF_A5ES_01	AKT3	2.811	up_regulated	Panel_genes	EVEROLIMUS	AKT/MTOR inhibitors	Truqap	Inhibition	ncg_driver	NA	og	3
TCGA_BF_A5ES_01	KIT	11.099	up_regulated	Panel_genes	PEXIDARTINIB,IMATINIB,SUNITINIB,SORAFENIB,REGORAFENIB,AVAPRITINIB,MASITINIB,DASATINIB_ANHYDROUS,PAZOPANIB_HYDROCHLORIDE,PEXIDARTINIB_HYDROCHLORIDE,AXITINIB,PAZOPANIB,NILOTINIB,CABOZANTINIB_S-MALATE,TIVOZANIB_HYDROCHLORIDE,MIDOSTAURIN,RIPRETINIB	Imatinib, Sunitinib,Novel KIT Inhibitors	NA	Inhibition	ncg_driver	Kinase	og	3,4,2,7
TCGA_D3_A1Q3_06	KIT	10.814	up_regulated	Panel_genes	PEXIDARTINIB,IMATINIB,SUNITINIB,SORAFENIB,REGORAFENIB,AVAPRITINIB,MASITINIB,DASATINIB_ANHYDROUS,PAZOPANIB_HYDROCHLORIDE,PEXIDARTINIB_HYDROCHLORIDE,AXITINIB,PAZOPANIB,NILOTINIB,CABOZANTINIB_S-MALATE,TIVOZANIB_HYDROCHLORIDE,MIDOSTAURIN,RIPRETINIB	Imatinib, Sunitinib,Novel KIT Inhibitors	NA	Inhibition	ncg_driver	Kinase	og	3,4,2,7
TCGA_D3_A1Q8_06	LAMA4	8.88	up_regulated	Panel_genes	OCRIPLASMIN	NA	NA	Inhibition	ncg_driver	NA	NA	NA
TCGA_D3_A1Q9_06	ITGAV	2.055	up_regulated	Panel_genes	ABCIXIMAB	NA	NA	Inhibition	NA	Other	NA	NA
TCGA_D3_A1QB_06	CACNA1H	10.033	up_regulated	Panel_genes	GABAPENTIN,PHLOROGLUCINOL,PARAMETHADIONE,METHSUXIMIDE,TERODILINE_HYDROCHLORIDE,SULOCTIDIL,PHENSUXIMIDE,GABAPENTIN_ENACARBIL,MIBEFRADIL_DIHYDROCHLORIDE,BEPRIDIL_HYDROCHLORIDE,ETHOSUXIMIDE,TRIMETHADIONE,PREGABALIN	NA	NA	Inhibition	ncg_driver	NA	NA	NA
TCGA_D3_A2JG_06	BRAF	3.347	up_regulated	Panel_genes	SORAFENIB,DABRAFENIB,VEMURAFENIB,VEMURAFENIB,ENCORAFENIB,REGORAFENIB,TEMSIROLIMUS,DASATINIB_ANHYDROUS	Vemurafenib, Dabrafenib, RAF inhibitors,MEK inhibitors	Braftovi	Activation|Inhibition	ncg_driver	Kinase	og	3,7,2,1
TCGA_D3_A2JH_06	MAP2K4	5.36	up_regulated	Panel_genes	TRAMETINIB_DIMETHYL_SULFOXIDE,COBIMETINIB,SELUMETINIB,BINIMETINIB,DABRAFENIB	NA	NA	Inhibition	ncg_driver	NA	tsg	NA
TCGA_D3_A2JL_06	HDAC5	5.659	up_regulated	Panel_genes	VALPROIC_ACID,PANOBINOSTAT,VORINOSTAT,BELINOSTAT,ROMIDEPSIN,PANOBINOSTAT_LACTATE,4-PHENYLBUTYRIC_ACID	NA	NA	Inhibition	NA	NA	NA	NA
TCGA_D3_A2JN_06	ITGB3	3.683	up_regulated	Panel_genes	ABCIXIMAB,EPTIFIBATIDE,TIROFIBAN_HYDROCHLORIDE	NA	NA	Inhibition	NA	Other	NA	NA
TCGA_D3_A2JO_06	BTK	3.091	up_regulated	Panel_genes	IBRUTINIB,ZANUBRUTINIB,ACALABRUTINIB,PIRTOBRUTINIB,ACALABRUTINIB_MALEATE	NA	Calquence, Jaypirca	Inhibition	ncg_driver	NA	og	3
TCGA_D3_A3C3_06	BRAF	5.221	up_regulated	Panel_genes	SORAFENIB,DABRAFENIB,VEMURAFENIB,VEMURAFENIB,ENCORAFENIB,REGORAFENIB,TEMSIROLIMUS,DASATINIB_ANHYDROUS	Vemurafenib, Dabrafenib, RAF inhibitors,MEK inhibitors	Braftovi	Activation|Inhibition	ncg_driver	Kinase	og	3,7,2,1
TCGA_D3_A3C6_06	COL1A1	7.533	up_regulated	Panel_genes	OCRIPLASMIN,COLLAGENASE_CLOSTRIDIUM_HISTOLYTICUM-AAES	NA	NA	Inhibition	ncg_driver	NA	og	NA
TCGA_D3_A3C7_06	BRAF	2.884	up_regulated	Panel_genes	SORAFENIB,DABRAFENIB,VEMURAFENIB,VEMURAFENIB,ENCORAFENIB,REGORAFENIB,TEMSIROLIMUS,DASATINIB_ANHYDROUS	Vemurafenib, Dabrafenib, RAF inhibitors,MEK inhibitors	Braftovi	Activation|Inhibition	ncg_driver	Kinase	og	3,7,2,1
TCGA_D3_A3MU_06	BRAF	2.357	up_regulated	Panel_genes	SORAFENIB,DABRAFENIB,VEMURAFENIB,VEMURAFENIB,ENCORAFENIB,REGORAFENIB,TEMSIROLIMUS,DASATINIB_ANHYDROUS	Vemurafenib, Dabrafenib, RAF inhibitors,MEK inhibitors	Braftovi	Activation|Inhibition	ncg_driver	Kinase	og	3,7,2,1
TCGA_D3_A51J_06	DNMT1	4.204	up_regulated	Panel_genes	DECITABINE,AZACITIDINE	NA	NA	Inhibition	ncg_driver	HME	og	NA
TCGA_D3_A51J_06	IGF1R	3.229	up_regulated	Panel_genes	MECASERMIN,MECASERMIN_RINFABATE,PODOFILOX,TEPROTUMUMAB-TRBW	IFG1-R Inhibitor	NA	Activation|Inhibition	ncg_driver	Kinase	og	NA
TCGA_D3_A51K_06	KIT	5.499	up_regulated	Panel_genes	PEXIDARTINIB,IMATINIB,SUNITINIB,SORAFENIB,REGORAFENIB,AVAPRITINIB,MASITINIB,DASATINIB_ANHYDROUS,PAZOPANIB_HYDROCHLORIDE,PEXIDARTINIB_HYDROCHLORIDE,AXITINIB,PAZOPANIB,NILOTINIB,CABOZANTINIB_S-MALATE,TIVOZANIB_HYDROCHLORIDE,MIDOSTAURIN,RIPRETINIB	Imatinib, Sunitinib,Novel KIT Inhibitors	NA	Inhibition	ncg_driver	Kinase	og	3,4,2,7
TCGA_D3_A51T_06	TUBA1A	5.682	up_regulated	Panel_genes	COLCHICINE,VINFLUNINE,ENFORTUMAB_VEDOTIN-EJFV,BELANTAMAB_MAFODOTIN-BLMF,ERIBULIN_MESYLATE,EPOTHILONE_D,DOCETAXEL_ANHYDROUS,POLATUZUMAB_VEDOTIN,IXABEPILONE,VINCRISTINE_SULFATE,ADO-TRASTUZUMAB_EMTANSINE,BRENTUXIMAB_VEDOTIN,PACLITAXEL,TISOTUMAB_VEDOTIN-TFTV,CABAZITAXEL,MIRVETUXIMAB_SORAVTANSINE,VINBLASTINE_SULFATE,VINORELBINE_TARTRATE	NA	NA	Inhibition	NA	NA	NA	NA
TCGA_D3_A5GL_06	APP	6.25	up_regulated	Panel_genes	LECANEMAB,ADUCANUMAB	NA	Aduhelm, Leqembi	Inhibition	NA	NA	NA	NA
TCGA_D3_A5GL_06	LAMA1	4.329	up_regulated	Panel_genes	OCRIPLASMIN	NA	NA	Inhibition	NA	NA	NA	NA
TCGA_D3_A5GN_06	COL3A1	4.078	up_regulated	Panel_genes	OCRIPLASMIN,COLLAGENASE_CLOSTRIDIUM_HISTOLYTICUM-AAES	NA	NA	Inhibition	ncg_driver	NA	NA	NA
TCGA_D3_A5GO_06	F8	4.863	up_regulated	Panel_genes	EFMOROCTOCOG_ALFA,DROTRECOGIN_ALFA_(ACTIVATED),ANTIHEMOPHILIC_FACTOR,_HUMAN_RECOMBINANT	NA	NA	Activation	ncg_driver	NA	NA	NA
TCGA_D9_A149_06	MAP2K1	5.113	up_regulated	Panel_genes	SELUMETINIB,BINIMETINIB,TRAMETINIB_DIMETHYL_SULFOXIDE,COBIMETINIB,COBIMETINIB_FUMARATE,DABRAFENIB,SELUMETINIB_SULFATE,SORAFENIB	Vemurafenib, MEK inhibitors	NA	Inhibition	ncg_driver	Kinase	og	3
TCGA_D9_A1JW_06	EZH2	4.296	up_regulated	Panel_genes	TAZEMETOSTAT_HYDROBROMIDE	EZH2 inhibitors	NA	Inhibition	ncg_driver	NA	og|tsg	3,1
TCGA_D9_A4Z2_01	BRAF	2.365	up_regulated	Panel_genes	SORAFENIB,DABRAFENIB,VEMURAFENIB,VEMURAFENIB,ENCORAFENIB,REGORAFENIB,TEMSIROLIMUS,DASATINIB_ANHYDROUS	Vemurafenib, Dabrafenib, RAF inhibitors,MEK inhibitors	Braftovi	Activation|Inhibition	ncg_driver	Kinase	og	3,7,2,1
TCGA_D9_A4Z3_01	HDAC4	5.247	up_regulated	Panel_genes	PANOBINOSTAT,VORINOSTAT,VALPROIC_ACID,BELINOSTAT,ROMIDEPSIN,PANOBINOSTAT_LACTATE,4-PHENYLBUTYRIC_ACID	NA	NA	Inhibition	NA	NA	og|tsg	NA
TCGA_D9_A4Z5_01	COL4A1	6.17	up_regulated	Panel_genes	OCRIPLASMIN,COLLAGENASE_CLOSTRIDIUM_HISTOLYTICUM-AAES	NA	NA	Inhibition	ncg_driver	NA	NA	NA
TCGA_DA_A1HW_06	KDR	3.307	up_regulated	Panel_genes	SORAFENIB,RAMUCIRUMAB,TIVOZANIB,NINTEDANIB_ESYLATE,PONATINIB,REGORAFENIB,SUNITINIB,CABOZANTINIB_S-MALATE,VANDETANIB,PAZOPANIB,PAZOPANIB_HYDROCHLORIDE,AXITINIB,LENVATINIB,MIDOSTAURIN,RAMUCIRUMAB,LENVATINIB_MESYLATE,TIVOZANIB_HYDROCHLORIDE,RABEPRAZOLE	KDR inhibitors	NA	Inhibition	ncg_driver	NA	og	3
TCGA_DA_A1I0_06	COL1A1	6.775	up_regulated	Panel_genes	OCRIPLASMIN,COLLAGENASE_CLOSTRIDIUM_HISTOLYTICUM-AAES	NA	NA	Inhibition	ncg_driver	NA	og	NA
TCGA_DA_A1I2_06	BRAF	3.764	up_regulated	Panel_genes	SORAFENIB,DABRAFENIB,VEMURAFENIB,VEMURAFENIB,ENCORAFENIB,REGORAFENIB,TEMSIROLIMUS,DASATINIB_ANHYDROUS	Vemurafenib, Dabrafenib, RAF inhibitors,MEK inhibitors	Braftovi	Activation|Inhibition	ncg_driver	Kinase	og	3,7,2,1
TCGA_DA_A1I4_06	FGR	3.151	up_regulated	Panel_genes	DASATINIB_ANHYDROUS	NA	NA	Inhibition	NA	NA	NA	NA
TCGA_DA_A1I4_06	GNAI1	2.011	up_regulated	Panel_genes	DOCOSANOL	NA	NA	Inhibition	ncg_driver	NA	NA	NA
TCGA_DA_A1I4_06	LAMA1	4.839	up_regulated	Panel_genes	OCRIPLASMIN	NA	NA	Inhibition	NA	NA	NA	NA
TCGA_DA_A1I8_06	F8	6.153	up_regulated	Panel_genes	EFMOROCTOCOG_ALFA,DROTRECOGIN_ALFA_(ACTIVATED),ANTIHEMOPHILIC_FACTOR,_HUMAN_RECOMBINANT	NA	NA	Activation	ncg_driver	NA	NA	NA
TCGA_DA_A1IC_06	ALK	4.854	up_regulated	Panel_genes	CRIZOTINIB,BRIGATINIB,CERITINIB,ENTRECTINIB,ALECTINIB_HYDROCHLORIDE,ALECTINIB,LORLATINIB	Crizotinib, ALK inhibitors	Alunbrig	Inhibition	ncg_driver	Kinase	og	3,1
TCGA_DA_A1IC_06	GHR	-4.122	down_regulated	Panel_genes	SOMATROPIN_(RECOMBINANT_DNA_ORIGIN),SOMATROGON,SOMAPACITAN,LONAPEGSOMATROPIN,PEGVISOMANT,SOMATREM	NA	NA	Activation	NA	NA	NA	NA
TCGA_DA_A3F5_06	BRAF	3.152	up_regulated	Panel_genes	SORAFENIB,DABRAFENIB,VEMURAFENIB,VEMURAFENIB,ENCORAFENIB,REGORAFENIB,TEMSIROLIMUS,DASATINIB_ANHYDROUS	Vemurafenib, Dabrafenib, RAF inhibitors,MEK inhibitors	Braftovi	Activation|Inhibition	ncg_driver	Kinase	og	3,7,2,1
TCGA_DA_A3F8_06	COL1A2	6.811	up_regulated	Panel_genes	OCRIPLASMIN,COLLAGENASE_CLOSTRIDIUM_HISTOLYTICUM-AAES	NA	NA	Inhibition	ncg_driver	Other	NA	NA
TCGA_DA_A3F8_06	EDNRB	6.748	up_regulated	Panel_genes	BOSENTAN_ANHYDROUS,SITAXENTAN_SODIUM,AMBRISENTAN,SITAXENTAN,MACITENTAN	NA	NA	Inhibition	ncg_driver	NA	NA	NA
TCGA_EB_A299_01	TP53	4.527	up_regulated	Panel_genes	GRANISETRON	Wee1 inhibitors,Chk1 inhibitors,kevetrin,APR-246,nutlins,gene therapy	NA	Activation	ncg_driver	NA	tsg	1,3,2
TCGA_EB_A3XC_01	TP53	-3.451	down_regulated	Panel_genes	GRANISETRON	Wee1 inhibitors,Chk1 inhibitors,kevetrin,APR-246,nutlins,gene therapy	NA	Activation	ncg_driver	NA	tsg	1,3,2
TCGA_EB_A3Y6_01	COL3A1	5.352	up_regulated	Panel_genes	OCRIPLASMIN,COLLAGENASE_CLOSTRIDIUM_HISTOLYTICUM-AAES	NA	NA	Inhibition	ncg_driver	NA	NA	NA
TCGA_EB_A3Y6_01	PIK3R1	3.617	up_regulated	Panel_genes	COPANLISIB,ALPELISIB,QUERCETIN,INFIGRATINIB	PI3K/AKT/MTOR inhibitors	NA	Inhibition	ncg_driver	NA	tsg	NA
TCGA_EB_A41A_01	LAMB3	5.028	up_regulated	Panel_genes	OCRIPLASMIN	NA	NA	Inhibition	NA	NA	NA	NA
TCGA_EB_A42Y_01	KIT	9.075	up_regulated	Panel_genes	PEXIDARTINIB,IMATINIB,SUNITINIB,SORAFENIB,REGORAFENIB,AVAPRITINIB,MASITINIB,DASATINIB_ANHYDROUS,PAZOPANIB_HYDROCHLORIDE,PEXIDARTINIB_HYDROCHLORIDE,AXITINIB,PAZOPANIB,NILOTINIB,CABOZANTINIB_S-MALATE,TIVOZANIB_HYDROCHLORIDE,MIDOSTAURIN,RIPRETINIB	Imatinib, Sunitinib,Novel KIT Inhibitors	NA	Inhibition	ncg_driver	Kinase	og	3,4,2,7
TCGA_EB_A44N_01	BRAF	-2.014	down_regulated	Panel_genes	SORAFENIB,DABRAFENIB,VEMURAFENIB,VEMURAFENIB,ENCORAFENIB,REGORAFENIB,TEMSIROLIMUS,DASATINIB_ANHYDROUS	Vemurafenib, Dabrafenib, RAF inhibitors,MEK inhibitors	Braftovi	Activation|Inhibition	ncg_driver	Kinase	og	3,7,2,1
TCGA_EB_A44R_06	CDK4	3.862	up_regulated	Panel_genes	TRILACICLIB,ABEMACICLIB,PALBOCICLIB,TRILACICLIB_DIHYDROCHLORIDE,RIBOCICLIB,RIBOCICLIB_SUCCINATE	CDK4/6 inhibitors	Ibrance	Inhibition	ncg_driver	Kinase	og	3,2
TCGA_EB_A4OZ_01	BRAF	-2.2	down_regulated	Panel_genes	SORAFENIB,DABRAFENIB,VEMURAFENIB,VEMURAFENIB,ENCORAFENIB,REGORAFENIB,TEMSIROLIMUS,DASATINIB_ANHYDROUS	Vemurafenib, Dabrafenib, RAF inhibitors,MEK inhibitors	Braftovi	Activation|Inhibition	ncg_driver	Kinase	og	3,7,2,1
TCGA_EB_A57M_01	KIT	6.414	up_regulated	Panel_genes	PEXIDARTINIB,IMATINIB,SUNITINIB,SORAFENIB,REGORAFENIB,AVAPRITINIB,MASITINIB,DASATINIB_ANHYDROUS,PAZOPANIB_HYDROCHLORIDE,PEXIDARTINIB_HYDROCHLORIDE,AXITINIB,PAZOPANIB,NILOTINIB,CABOZANTINIB_S-MALATE,TIVOZANIB_HYDROCHLORIDE,MIDOSTAURIN,RIPRETINIB	Imatinib, Sunitinib,Novel KIT Inhibitors	NA	Inhibition	ncg_driver	Kinase	og	3,4,2,7
TCGA_EB_A5SE_01	PRKCA	3.127	up_regulated	Panel_genes	QUERCETIN,MIDOSTAURIN	NA	NA	Inhibition	NA	NA	NA	NA
TCGA_EB_A5UN_06	APP	6.727	up_regulated	Panel_genes	LECANEMAB,ADUCANUMAB	NA	Aduhelm, Leqembi	Inhibition	NA	NA	NA	NA
TCGA_EE_A17X_06	COL1A2	5.16	up_regulated	Panel_genes	OCRIPLASMIN,COLLAGENASE_CLOSTRIDIUM_HISTOLYTICUM-AAES	NA	NA	Inhibition	ncg_driver	Other	NA	NA
TCGA_EE_A17Y_06	COL3A1	4.853	up_regulated	Panel_genes	OCRIPLASMIN,COLLAGENASE_CLOSTRIDIUM_HISTOLYTICUM-AAES	NA	NA	Inhibition	ncg_driver	NA	NA	NA
TCGA_EE_A180_06	COL1A1	6.364	up_regulated	Panel_genes	OCRIPLASMIN,COLLAGENASE_CLOSTRIDIUM_HISTOLYTICUM-AAES	NA	NA	Inhibition	ncg_driver	NA	og	NA
TCGA_EE_A182_06	RXRA	6.039	up_regulated	Panel_genes	ACITRETIN,ETRETINATE,BEXAROTENE,ALITRETINOIN,DANTHRON	NA	NA	Activation|Inhibition	ncg_driver	NHR	NA	NA
TCGA_EE_A185_06	AKT2	2.775	up_regulated	Panel_genes	EVEROLIMUS	AKT/MTOR inhibitors	NA	Inhibition	ncg_driver	Kinase	og	3
TCGA_EE_A20C_06	CHRM3	4.052	up_regulated	Panel_genes	MEPENZOLATE_BROMIDE,FESOTERODINE,IPRATROPIUM_CATION,ACLIDINIUM_BROMIDE,DICYCLOMINE_HYDROCHLORIDE,CYCLOPENTOLATE_HYDROCHLORIDE,ACETYLCHOLINE_CHLORIDE,CEVIMELINE_HYDROCHLORIDE,TROSPIUM,TERODILINE_HYDROCHLORIDE,SOLIFENACIN_SUCCINATE,ATROPINE_SULFATE,TROPICAMIDE,OXYPHENONIUM_BROMIDE,TRIDIHEXETHYL_CHLORIDE,OXYBUTYNIN,PROPANTHELINE_BROMIDE,HEXOCYCLIUM_METHYLSULFATE,OXYPHENCYCLIMINE_HYDROCHLORIDE,METHSC…	NA	NA	Activation|Inhibition	NA	NA	NA	NA
TCGA_EE_A20C_06	PRKAA2	2.895	up_regulated	Panel_genes	METFORMIN_HYDROCHLORIDE	NA	NA	Activation	NA	NA	NA	NA
TCGA_EE_A20I_06	PDGFC	3.728	up_regulated	Panel_genes	SUNITINIB	NA	NA	Inhibition	ncg_driver	NA	NA	NA
TCGA_EE_A29A_06	PDE8B	3.611	up_regulated	Panel_genes	PENTOXIFYLLINE,FLAVOXATE_HYDROCHLORIDE,DIPYRIDAMOLE	NA	NA	Inhibition	NA	NA	NA	NA
TCGA_EE_A29C_06	ZHX2	3.69	up_regulated	Panel_genes	REGORAFENIB,SORAFENIB	NA	NA	Inhibition	ncg_driver	NA	NA	NA
TCGA_EE_A29D_06	APP	5.098	up_regulated	Panel_genes	LECANEMAB,ADUCANUMAB	NA	Aduhelm, Leqembi	Inhibition	NA	NA	NA	NA
TCGA_EE_A29D_06	EGFR	4.284	up_regulated	Panel_genes	PERTUZUMAB,PANITUMUMAB,BRIGATINIB,AFATINIB,NERATINIB_MALEATE,NECITUMUMAB,DACOMITINIB_ANHYDROUS,CETUXIMAB,ERLOTINIB,ERLOTINIB_HYDROCHLORIDE,OSIMERTINIB,LAPATINIB,AFATINIB_DIMALEATE,MOBOCERTINIB,VANDETANIB,AMIVANTAMAB-VMJW,PANITUMUMAB,GEFITINIB,NERATINIB,NECITUMUMAB,OSIMERTINIB_MESYLATE,MOBOCERTINIB_SUCCINATE,CETUXIMAB	Erlotinib, Gefitinib, EGFR Inhibitors	Vizimpro	Inhibition	ncg_driver	Kinase	og	3,4,2,1
TCGA_EE_A29R_06	NFE2L2	2.56	up_regulated	Panel_genes	OMAVELOXOLONE	NA	Skyclarys	Activation	ncg_driver	NA	og	3
TCGA_EE_A29T_06	EPHB4	7.117	up_regulated	Panel_genes	VANDETANIB	NA	NA	Inhibition	ncg_driver	NA	og	NA
TCGA_EE_A29W_06	ITGAV	2.746	up_regulated	Panel_genes	ABCIXIMAB	NA	NA	Inhibition	NA	Other	NA	NA
TCGA_EE_A29X_06	KDR	6.293	up_regulated	Panel_genes	SORAFENIB,RAMUCIRUMAB,TIVOZANIB,NINTEDANIB_ESYLATE,PONATINIB,REGORAFENIB,SUNITINIB,CABOZANTINIB_S-MALATE,VANDETANIB,PAZOPANIB,PAZOPANIB_HYDROCHLORIDE,AXITINIB,LENVATINIB,MIDOSTAURIN,RAMUCIRUMAB,LENVATINIB_MESYLATE,TIVOZANIB_HYDROCHLORIDE,RABEPRAZOLE	KDR inhibitors	NA	Inhibition	ncg_driver	NA	og	3
TCGA_EE_A2A5_06	MTOR	5.721	up_regulated	Panel_genes	TEMSIROLIMUS,EVEROLIMUS,ALPELISIB,SIROLIMUS,PERHEXILINE_MALEATE,SAPANISERTIB,INFIGRATINIB,METFORMIN	Everolimus, Temsirolimus, MTOR inhibitors	Daurismo	Inhibition	ncg_driver	Kinase	og	3
TCGA_EE_A2GI_06	PRKCI	4.266	up_regulated	Panel_genes	QUERCETIN,MIDOSTAURIN	NA	NA	Inhibition	ncg_driver	Kinase	og	NA
TCGA_EE_A2GM_06	MET	8.049	up_regulated	Panel_genes	CRIZOTINIB,TEPOTINIB,CABOZANTINIB_S-MALATE,CAPMATINIB,TEPOTINIB_HYDROCHLORIDE,AMIVANTAMAB-VMJW,CAPMATINIB_HYDROCHLORIDE	Gefitinib, Erlotinib, EGFR inhibitors,Crizotinib, MET inhibitors	Rybrevant	Inhibition	ncg_driver	Kinase	og	3,1,2
TCGA_EE_A2GO_06	PRKCA	3.754	up_regulated	Panel_genes	QUERCETIN,MIDOSTAURIN	NA	NA	Inhibition	NA	NA	NA	NA
TCGA_EE_A2GS_06	COL1A2	6.427	up_regulated	Panel_genes	OCRIPLASMIN,COLLAGENASE_CLOSTRIDIUM_HISTOLYTICUM-AAES	NA	NA	Inhibition	ncg_driver	Other	NA	NA
TCGA_EE_A2GU_06	PPARA	2.429	up_regulated	Panel_genes	GEMFIBROZIL,CHOLINE_FENOFIBRATE,CIPROFIBRATE,FENOFIBRATE,CLOFIBRATE,FENOFIBRIC_ACID,BEZAFIBRATE	NA	NA	Activation	NA	NA	NA	NA
TCGA_EE_A2M5_06	MAPK11	4.939	up_regulated	Panel_genes	REGORAFENIB	NA	NA	Inhibition	NA	NA	NA	NA
TCGA_EE_A2M5_06	PIK3CG	2.683	up_regulated	Panel_genes	COPANLISIB,ALPELISIB,QUERCETIN,DUVELISIB,INFIGRATINIB	NA	Copiktra	Inhibition	ncg_driver	NA	og	NA
TCGA_EE_A2MM_06	TP53	3.145	up_regulated	Panel_genes	GRANISETRON	Wee1 inhibitors,Chk1 inhibitors,kevetrin,APR-246,nutlins,gene therapy	NA	Activation	ncg_driver	NA	tsg	1,3,2
TCGA_EE_A2MR_06	EGFR	6.327	up_regulated	Panel_genes	PERTUZUMAB,PANITUMUMAB,BRIGATINIB,AFATINIB,NERATINIB_MALEATE,NECITUMUMAB,DACOMITINIB_ANHYDROUS,CETUXIMAB,ERLOTINIB,ERLOTINIB_HYDROCHLORIDE,OSIMERTINIB,LAPATINIB,AFATINIB_DIMALEATE,MOBOCERTINIB,VANDETANIB,AMIVANTAMAB-VMJW,PANITUMUMAB,GEFITINIB,NERATINIB,NECITUMUMAB,OSIMERTINIB_MESYLATE,MOBOCERTINIB_SUCCINATE,CETUXIMAB	Erlotinib, Gefitinib, EGFR Inhibitors	Vizimpro	Inhibition	ncg_driver	Kinase	og	3,4,2,1
TCGA_EE_A2MR_06	FN1	7.357	up_regulated	Panel_genes	OCRIPLASMIN	NA	NA	Inhibition	NA	NA	NA	NA
TCGA_EE_A2MR_06	IGF1R	4.346	up_regulated	Panel_genes	MECASERMIN,MECASERMIN_RINFABATE,PODOFILOX,TEPROTUMUMAB-TRBW	IFG1-R Inhibitor	NA	Activation|Inhibition	ncg_driver	Kinase	og	NA
TCGA_EE_A2MS_06	HDAC5	4.764	up_regulated	Panel_genes	VALPROIC_ACID,PANOBINOSTAT,VORINOSTAT,BELINOSTAT,ROMIDEPSIN,PANOBINOSTAT_LACTATE,4-PHENYLBUTYRIC_ACID	NA	NA	Inhibition	NA	NA	NA	NA
TCGA_EE_A2MS_06	RPTOR	5.564	up_regulated	Panel_genes	SIROLIMUS,TEMSIROLIMUS,SAPANISERTIB	NA	NA	Inhibition	ncg_driver	NA	og	NA
TCGA_EE_A2MT_06	ALK	2.814	up_regulated	Panel_genes	CRIZOTINIB,BRIGATINIB,CERITINIB,ENTRECTINIB,ALECTINIB_HYDROCHLORIDE,ALECTINIB,LORLATINIB	Crizotinib, ALK inhibitors	Alunbrig	Inhibition	ncg_driver	Kinase	og	3,1
TCGA_EE_A2MU_06	RYR3	2.41	up_regulated	Panel_genes	DANTROLENE	NA	NA	Inhibition	NA	IC	NA	NA
TCGA_EE_A3AD_06	CDK4	5.796	up_regulated	Panel_genes	TRILACICLIB,ABEMACICLIB,PALBOCICLIB,TRILACICLIB_DIHYDROCHLORIDE,RIBOCICLIB,RIBOCICLIB_SUCCINATE	CDK4/6 inhibitors	Ibrance	Inhibition	ncg_driver	Kinase	og	3,2
TCGA_EE_A3AD_06	COL1A2	8.672	up_regulated	Panel_genes	OCRIPLASMIN,COLLAGENASE_CLOSTRIDIUM_HISTOLYTICUM-AAES	NA	NA	Inhibition	ncg_driver	Other	NA	NA
TCGA_EE_A3AD_06	TP53	3.701	up_regulated	Panel_genes	GRANISETRON	Wee1 inhibitors,Chk1 inhibitors,kevetrin,APR-246,nutlins,gene therapy	NA	Activation	ncg_driver	NA	tsg	1,3,2
TCGA_EE_A3AH_06	COL3A1	5	up_regulated	Panel_genes	OCRIPLASMIN,COLLAGENASE_CLOSTRIDIUM_HISTOLYTICUM-AAES	NA	NA	Inhibition	ncg_driver	NA	NA	NA
TCGA_EE_A3AH_06	JAK1	5.69	up_regulated	Panel_genes	BARICITINIB,RUXOLITINIB,RUXOLITINIB_PHOSPHATE,UPADACITINIB,TOFACITINIB,FILGOTINIB,ABROCITINIB	NA	Cibinqo	Inhibition	ncg_driver	Kinase	og|tsg	3
TCGA_EE_A3J3_06	PDGFRA	4.699	up_regulated	Panel_genes	SUNITINIB,REGORAFENIB,BECAPLERMIN,AVAPRITINIB,NINTEDANIB_ESYLATE,OLARATUMAB,PAZOPANIB_HYDROCHLORIDE,PAZOPANIB,SORAFENIB,MIDOSTAURIN,RAMUCIRUMAB,NILOTINIB,RAMUCIRUMAB,RIPRETINIB,MASITINIB	Imatininb	NA	Inhibition	ncg_driver	Kinase	og	3,1
TCGA_EE_A3JB_06	FN1	3.659	up_regulated	Panel_genes	OCRIPLASMIN	NA	NA	Inhibition	NA	NA	NA	NA
TCGA_EE_A3JE_06	COL3A1	5.057	up_regulated	Panel_genes	OCRIPLASMIN,COLLAGENASE_CLOSTRIDIUM_HISTOLYTICUM-AAES	NA	NA	Inhibition	ncg_driver	NA	NA	NA
TCGA_EE_A3JE_06	PIK3CA	5.856	up_regulated	Panel_genes	COPANLISIB,ALPELISIB,COPANLISIB_HYDROCHLORIDE,QUERCETIN,INFIGRATINIB	PI3K/AKT/MTOR inhibitors	NA	Inhibition	ncg_driver	Kinase	og	3,7,2
TCGA_ER_A195_06	COL18A1	3.41	up_regulated	Panel_genes	OCRIPLASMIN,COLLAGENASE_CLOSTRIDIUM_HISTOLYTICUM-AAES	NA	NA	Inhibition	NA	NA	NA	NA
TCGA_ER_A197_06	IL6	3.711	up_regulated	Panel_genes	SILTUXIMAB	NA	NA	Inhibition	NA	NA	NA	NA
TCGA_ER_A19A_06	FN1	3.978	up_regulated	Panel_genes	OCRIPLASMIN	NA	NA	Inhibition	NA	NA	NA	NA
TCGA_ER_A19A_06	NTRK2	3.749	up_regulated	Panel_genes	LAROTRECTINIB,ENTRECTINIB,CENEGERMIN-BKBJ,LAROTRECTINIB_SULFATE	NA	Vitrakvi	Activation|Inhibition	ncg_driver	NA	og	3
TCGA_ER_A19B_06	LAMA1	3.048	up_regulated	Panel_genes	OCRIPLASMIN	NA	NA	Inhibition	NA	NA	NA	NA
TCGA_ER_A19H_06	FN1	6.416	up_regulated	Panel_genes	OCRIPLASMIN	NA	NA	Inhibition	NA	NA	NA	NA
TCGA_ER_A19M_06	A2M	4.97	up_regulated	Panel_genes	TECHNETIUM_TC_99M_SUCCIMER	NA	NA	Inhibition	NA	NA	NA	NA
TCGA_ER_A19W_06	CDK4	5.444	up_regulated	Panel_genes	TRILACICLIB,ABEMACICLIB,PALBOCICLIB,TRILACICLIB_DIHYDROCHLORIDE,RIBOCICLIB,RIBOCICLIB_SUCCINATE	CDK4/6 inhibitors	Ibrance	Inhibition	ncg_driver	Kinase	og	3,2
TCGA_ER_A2NC_06	COL3A1	8.584	up_regulated	Panel_genes	OCRIPLASMIN,COLLAGENASE_CLOSTRIDIUM_HISTOLYTICUM-AAES	NA	NA	Inhibition	ncg_driver	NA	NA	NA
TCGA_ER_A2NG_06	OPRD1	7.28	up_regulated	Panel_genes	HYDROCODONE_POLISTIREX,BENZHYDROCODONE_HYDROCHLORIDE,CODEINE_ANHYDROUS,NALMEFENE_HYDROCHLORIDE,NALTREXONE,CODEINE_SULFATE,NALTREXONE_HYDROCHLORIDE,SAMIDORPHAN_L-MALATE,HYDROCODONE_BITARTRATE,DEXTROMORAMIDE,OXYMORPHONE,NALBUPHINE_HYDROCHLORIDE,CODEINE_PHOSPHATE,NALOXONE_HYDROCHLORIDE	NA	NA	Activation|Inhibition	ncg_driver	NA	NA	NA
TCGA_ER_A42L_06	IL2RB	2.517	up_regulated	Panel_genes	DACLIZUMAB,BASILIXIMAB,DENILEUKIN_DIFTITOX,ALDESLEUKIN	NA	NA	Activation|Inhibition	NA	NA	NA	NA
TCGA_ER_A42L_06	SIRT1	6.194	up_regulated	Panel_genes	PANOBINOSTAT	NA	NA	Inhibition	NA	NA	NA	NA
TCGA_FR_A3YN_06	LAMA1	8.129	up_regulated	Panel_genes	OCRIPLASMIN	NA	NA	Inhibition	NA	NA	NA	NA
TCGA_FR_A728_01	PRKCE	2.543	up_regulated	Panel_genes	QUERCETIN,MIDOSTAURIN	NA	NA	Inhibition	NA	NA	NA	NA
TCGA_FS_A1YY_06	COL1A1	6.199	up_regulated	Panel_genes	OCRIPLASMIN,COLLAGENASE_CLOSTRIDIUM_HISTOLYTICUM-AAES	NA	NA	Inhibition	ncg_driver	NA	og	NA
TCGA_FS_A1Z3_06	NFKB1	3.38	up_regulated	Panel_genes	BORTEZOMIB	NA	NA	Inhibition	NA	TF	NA	NA
TCGA_FS_A1ZC_06	PRKCA	3.657	up_regulated	Panel_genes	QUERCETIN,MIDOSTAURIN	NA	NA	Inhibition	NA	NA	NA	NA
TCGA_FS_A1ZD_06	PDE8A	8.522	up_regulated	Panel_genes	PENTOXIFYLLINE,FLAVOXATE_HYDROCHLORIDE,DIPYRIDAMOLE	NA	NA	Inhibition	NA	NA	NA	NA
TCGA_FS_A1ZM_06	IL1R1	3.319	up_regulated	Panel_genes	ANAKINRA	NA	NA	Inhibition	NA	Other	NA	NA
TCGA_FS_A1ZP_06	IDH1	3.98	up_regulated	Panel_genes	IVOSIDENIB,OLUTASIDENIB	IDH inhibitorss	Tibsovo	Inhibition	ncg_driver	NA	og	3,2,1
TCGA_FS_A1ZP_06	MET	5.319	up_regulated	Panel_genes	CRIZOTINIB,TEPOTINIB,CABOZANTINIB_S-MALATE,CAPMATINIB,TEPOTINIB_HYDROCHLORIDE,AMIVANTAMAB-VMJW,CAPMATINIB_HYDROCHLORIDE	Gefitinib, Erlotinib, EGFR inhibitors,Crizotinib, MET inhibitors	Rybrevant	Inhibition	ncg_driver	Kinase	og	3,1,2
TCGA_FS_A4F9_06	ALK	-2.13	down_regulated	Panel_genes	CRIZOTINIB,BRIGATINIB,CERITINIB,ENTRECTINIB,ALECTINIB_HYDROCHLORIDE,ALECTINIB,LORLATINIB	Crizotinib, ALK inhibitors	Alunbrig	Inhibition	ncg_driver	Kinase	og	3,1
TCGA_FW_A3TV_06	FGFR1	6.407	up_regulated	Panel_genes	REGORAFENIB,PONATINIB,PEMIGATINIB,INFIGRATINIB,INFIGRATINIB_PHOSPHATE,MASITINIB,NINTEDANIB_ESYLATE,PAZOPANIB_HYDROCHLORIDE,ERDAFITINIB,FUTIBATINIB,RABEPRAZOLE	FGFR Inhibitors	NA	Inhibition	ncg_driver	Kinase	og	3,1
TCGA_GF_A6C8_06	CDK4	5.126	up_regulated	Panel_genes	TRILACICLIB,ABEMACICLIB,PALBOCICLIB,TRILACICLIB_DIHYDROCHLORIDE,RIBOCICLIB,RIBOCICLIB_SUCCINATE	CDK4/6 inhibitors	Ibrance	Inhibition	ncg_driver	Kinase	og	3,2
TCGA_GF_A6C9_06	GSK3B	4.304	up_regulated	Panel_genes	LITHIUM_CITRATE,LITHIUM_CARBONATE	NA	NA	Inhibition	NA	NA	og	3
TCGA_GN_A264_06	KIT	6.456	up_regulated	Panel_genes	PEXIDARTINIB,IMATINIB,SUNITINIB,SORAFENIB,REGORAFENIB,AVAPRITINIB,MASITINIB,DASATINIB_ANHYDROUS,PAZOPANIB_HYDROCHLORIDE,PEXIDARTINIB_HYDROCHLORIDE,AXITINIB,PAZOPANIB,NILOTINIB,CABOZANTINIB_S-MALATE,TIVOZANIB_HYDROCHLORIDE,MIDOSTAURIN,RIPRETINIB	Imatinib, Sunitinib,Novel KIT Inhibitors	NA	Inhibition	ncg_driver	Kinase	og	3,4,2,7
TCGA_GN_A265_06	PPARA	4.508	up_regulated	Panel_genes	GEMFIBROZIL,CHOLINE_FENOFIBRATE,CIPROFIBRATE,FENOFIBRATE,CLOFIBRATE,FENOFIBRIC_ACID,BEZAFIBRATE	NA	NA	Activation	NA	NA	NA	NA
TCGA_GN_A266_06	PTK2	4.91	up_regulated	Panel_genes	MASITINIB	NA	NA	Inhibition	ncg_driver	Kinase	NA	NA
TCGA_GN_A26A_06	LAMA1	2.985	up_regulated	Panel_genes	OCRIPLASMIN	NA	NA	Inhibition	NA	NA	NA	NA
TCGA_GN_A26D_06	HDAC5	4.522	up_regulated	Panel_genes	VALPROIC_ACID,PANOBINOSTAT,VORINOSTAT,BELINOSTAT,ROMIDEPSIN,PANOBINOSTAT_LACTATE,4-PHENYLBUTYRIC_ACID	NA	NA	Inhibition	NA	NA	NA	NA
TCGA_GN_A26D_06	POLE	4.906	up_regulated	Panel_genes	FLUDARABINE,CYTARABINE,CLOFARABINE,GEMCITABINE	NA	NA	Inhibition	ncg_driver	Enzyme	tsg	3
TCGA_GN_A4U7_06	MAP2K3	2.305	up_regulated	Panel_genes	TRAMETINIB_DIMETHYL_SULFOXIDE,COBIMETINIB,SELUMETINIB,BINIMETINIB,DABRAFENIB	NA	NA	Inhibition	ncg_driver	NA	NA	NA
TCGA_GN_A4U8_06	ABL1	2.029	up_regulated	Panel_genes	NILOTINIB,IMATINIB,PONATINIB,REGORAFENIB,ASCIMINIB,ASCIMINIB_HYDROCHLORIDE,BOSUTINIB,DASATINIB_ANHYDROUS,UMBRALISIB_TOSYLATE,NILOTINIB_HYDROCHLORIDE_MONOHYDRATE	Imatinib, Dasatinib, Nilotinib, ABL1 inhibitors	NA	Inhibition	ncg_driver	Kinase	og	3,1
